# Supplementary material for: Ion-Based Proteome-Integrated Solubility Alteration Assays for Systemwide Profiling of Protein–Molecule Interactions
Source: Anal Chem. 2022 May 4;94(19):7066–74. doi: 10.1021/acs.analchem.2c00391 (PMC9118197; doi:10.1021/acs.analchem.2c00391)
Supplement: Supplementary file 2 — ac2c00391_si_002.xlsx [file ac2c00391_si_002.xlsx]

## Sheet: Info
Protein quantification in all T- and I-PISA experiments
ID	UniProt identified
Peptides	Number of quantified peptides
Gene names	Gene names
p-value	p value after t-test with equal variance
log2 foldchange	Log2-scaled fold change of drug/vehicle

## Sheet: MTX_Lysate_dilution
ID	Peptides	Gene names	p-value	log2 foldchange
P00374	11	DHFR	1.97196e-06	0.250418
P47712	12	PLA2G4A	1.7721e-05	0.0897495
O43795	37	MYO1B	4.38711e-05	0.0800799
Q5U5X0	2	LYRM7	9.72374e-05	0.0765118
Q9UM54	12	MYO6	0.000179383	0.107714
P11498	29	PC	0.000295745	0.0698325
P38117	20	ETFB	0.000298782	-0.0771687
O43818	10	RRP9	0.000403318	0.0582711
Q14691	6	GINS1	0.00042144	-0.0638812
Q14376	14	GALE	0.000519373	0.0380286
Q96RR4	3	CAMKK2	0.000529996	-0.0638391
P20962	5	PTMS	0.000860667	-0.0849569
Q9NQC3	6	RTN4	0.000886941	0.0748561
Q13451	19	FKBP5	0.000896125	-0.0290839
Q15084	21	PDIA6	0.000917233	-0.0786823
Q9H3U1	39	UNC45A	0.000918852	-0.0402295
O14828	4	SCAMP3	0.000923534	0.0945286
Q96PE7	3	MCEE	0.00111256	-0.0481874
Q96FQ6	4	S100A16	0.00112476	0.107906
E9PRG8	5	C11orf98	0.00127196	-0.0510367
Q9HD42	9	CHMP1A	0.0012723	-0.0620972
Q13885	23	TUBB2A	0.00135005	0.0406188
Q7Z309	2	FAM122B	0.00135413	-0.0339991
P35579	137	MYH9	0.00147519	-0.0447978
P49368	36	CCT3	0.00167968	0.0443273
Q9BVC5	2	C2orf49	0.00174552	0.067393
Q14012	2	CAMK1	0.00190637	0.0362919
Q9GZT3	7	SLIRP	0.00197255	0.0608726
Q86U42	7	PABPN1	0.00220128	-0.046026
P82663	2	MRPS25	0.00221033	0.0376587
P14854	7	COX6B1	0.00225356	0.0773807
Q9UPN3	23	MACF1	0.00235552	0.0563286
P60953	10	CDC42	0.00240963	-0.115217
Q6ZRV2	2	FAM83H	0.00242636	-0.0390419
P43686	30	PSMC4	0.00244725	0.0375613
Q9NZB2	12	FAM120A	0.00250711	0.0424067
Q9NZJ0	4	DTL	0.00251482	0.0364595
Q9UBT2	37	UBA2	0.0026017	-0.0293799
P46777	20	RPL5	0.00266997	-0.0639237
P21291	10	CSRP1	0.00268199	-0.0693011
Q9HA64	8	FN3KRP	0.00275823	0.0515765
P67775	15	PPP2CA	0.0028855	-0.0819589
Q13158	5	FADD	0.00297536	0.0469407
O75940	10	SMNDC1	0.00306547	-0.0217011
P27816	57	MAP4	0.00319176	-0.0463236
Q96FJ0	3	STAMBPL1	0.00323546	-0.0383253
Q9NP79	11	VTA1	0.00325482	0.0934456
P61158	24	ACTR3	0.0033003	-0.0470802
Q86WJ1	14	CHD1L	0.00334743	0.0454972
Q15024	9	EXOSC7	0.00338219	0.0841128
Q16629	6	SRSF7	0.00344389	0.0468591
P63010	42	AP2B1	0.00344611	-0.0549495
Q02952	59	AKAP12	0.00345107	-0.0422954
Q13509	19	TUBB3	0.00352107	0.0783079
O43813	7	LANCL1	0.00352992	-0.0529945
P14927	4	UQCRB	0.00362101	0.0650414
O00159	49	MYO1C	0.00371176	0.0683394
P62826	11	RAN	0.00373248	-0.101112
Q03169	19	TNFAIP2	0.00378529	0.0671502
Q9UL15	8	BAG5	0.00383047	-0.0709335
Q9NWU5	3	MRPL22	0.00392686	0.0567338
Q9UJA5	22	TRMT6	0.00408637	-0.0214122
P53621	26	COPA	0.00422976	0.0528097
P49792	62	RANBP2	0.00441019	-0.0273581
O60264	9	SMARCA5	0.0044126	0.0542817
Q9BRP4	12	PAAF1	0.00453762	0.063526
P62081	16	RPS7	0.00477418	-0.0665142
P27708	52	CAD	0.00479398	0.0606967
Q9Y223	9	GNE	0.00485789	0.122428
O76071	6	CIAO1	0.00509587	0.167256
Q9P0J7	5	KCMF1	0.00533258	0.0334636
Q15404	13	RSU1	0.00536212	-0.0375174
Q14204	174	DYNC1H1	0.00550816	0.041934
Q9Y285	11	FARSA	0.00568605	0.0601971
P34932	67	HSPA4	0.00569352	-0.05484
Q9P2R3	30	ANKFY1	0.0057496	0.0502126
P23443	9	RPS6KB1	0.00593832	0.0573626
P22314	45	UBA1	0.00616058	-0.0425085
Q5JRX3	31	PITRM1	0.0061977	-0.0442282
Q9H788	17	SH2D4A	0.00624737	-0.0406158
P00367	26	GLUD1	0.0062477	-0.0518121
Q7L3B6	4	CDC37L1	0.00649723	-0.0299268
Q8IY22	3	CMIP	0.00658016	0.0347325
Q8ND30	4	PPFIBP2	0.0066065	-0.0449767
Q9Y2Q9	3	MRPS28	0.006654	0.0983829
P25325	13	MPST	0.00668114	-0.0540157
Q9UHR5	11	SAP30BP	0.00675089	-0.0222214
Q9P287	13	BCCIP	0.00697252	-0.0258104
Q9NPI6	3	DCP1A	0.00710207	-0.0292264
Q01813	42	PFKP	0.007346	-0.104687
P30566	22	ADSL	0.00740995	-0.0311236
Q9Y3Y4	2	PYGO1	0.00744992	-0.0400314
Q13242	4	SRSF9	0.00759573	0.0464112
O75223	13	GGCT	0.00760871	-0.0629702
P31939	39	ATIC	0.00781725	-0.0420439
Q9UPU5	17	USP24	0.00782701	0.0400777
Q9Y6E0	16	STK24	0.00824417	-0.0380476
P18615	6	NELFE	0.0082795	-0.265764
P52815	5	MRPL12	0.00866916	-0.0680732
P37235;P84074;P61601	9	HPCAL1;HPCA;NCALD	0.0087498	0.0735924
P36578	12	RPL4	0.00876927	0.0384405
P10155	17	TROVE2	0.00878887	0.0430809
Q9UNM6	20	PSMD13	0.00879423	0.0714798
Q12769	2	NUP160	0.00888505	0.0836921
O95400	5	CD2BP2	0.00896367	0.0673518
Q8IZP0	5	ABI1	0.00901322	0.0956678
Q96FN4	2	CPNE2	0.00922955	0.0431422
Q9BTV6	2	DPH7	0.00942491	0.0325248
Q7Z4V5	15	HDGFRP2	0.00943921	0.076187
Q7Z417	12	NUFIP2	0.00966696	-0.048004
Q15020	33	SART3	0.00972331	-0.0287476
Q15796	11	SMAD2	0.0102574	-0.0497544
Q5T0N5	5	FNBP1L	0.0103626	-0.0280575
O43639	3	NCK2	0.0106525	-0.0627974
P0DPI2;A0A0B4J2D5	5	NA	0.0109733	-0.0534859
Q9NVX2	11	NLE1	0.0114252	-0.031482
Q16658	32	FSCN1	0.0114288	-0.034139
P12931;P07947	12	SRC;YES1	0.0114988	0.0326515
P52888	33	THOP1	0.0115217	-0.0395209
Q9UN86	10	G3BP2	0.0116147	-0.0524475
P46063	19	RECQL	0.0118667	0.0417268
P11142	53	HSPA8	0.0119415	-0.0521288
Q8WUR7	3	C15orf40	0.01213	-0.0433873
Q9NQP4	7	PFDN4	0.0123986	-0.0563458
P52292	22	KPNA2	0.0124904	-0.0465268
O14579	10	COPE	0.0125776	0.046206
P46821	83	MAP1B	0.0126555	-0.0218914
Q9NTM9	3	CUTC	0.0127034	0.150221
Q9P016	4	THYN1	0.0128105	0.0346774
Q6P6B1	3	ERICH5	0.0128574	-0.048872
P63172	2	DYNLT1	0.0130309	0.0238914
P49411	29	TUFM	0.0132541	-0.0317952
P07900	63	HSP90AA1	0.0133231	-0.0376982
Q8IXB1	4	DNAJC10	0.0137388	0.03775
Q9BWJ5	3	SF3B5	0.0141048	0.0581096
Q8N1G4	23	LRRC47	0.0145367	0.0365016
O95071	17	UBR5	0.014728	0.0524319
P12270	99	TPR	0.0147419	-0.0236671
Q5TDH0	7	DDI2	0.0148747	0.0493885
Q8WUH6	4	TMEM263	0.0149889	0.050692
P25815	2	S100P	0.0150187	0.0988998
Q86SQ4	4	GPR126	0.0152896	-0.0587109
Q13557	8	CAMK2D	0.0154372	0.0512879
Q5TFE4	17	NT5DC1	0.0155014	-0.0460002
Q9H8T0	3	AKTIP	0.0156564	0.0563006
Q5EBL8	3	PDZD11	0.0158479	0.0376412
P62263	6	RPS14	0.0159258	0.0396442
Q92925	10	SMARCD2	0.0159759	0.0425049
P61011	17	SRP54	0.0161422	0.04593
Q9UMS0	4	NFU1	0.0164226	-0.0567179
Q16186	11	ADRM1	0.016545	-0.0445541
Q99798	28	ACO2	0.0167067	-0.0375657
P08238	61	HSP90AB1	0.0167219	-0.0506461
Q12962	4	TAF10	0.0168438	0.0651367
Q8IXQ4	5	GPALPP1	0.0168851	-0.0315682
Q7Z4G4	4	TRMT11	0.0169182	0.0640126
Q9BV79	5	MECR	0.017043	-0.0617635
Q06546	5	GABPA	0.0170679	0.0333243
Q9HCK8	6	CHD8	0.0172695	0.025473
P61978	30	HNRNPK	0.0176458	0.0452516
Q96EV2	2	RBM33	0.0177424	-0.0606322
Q3ZCW2	4	LGALSL	0.0177596	0.0467763
Q9GZM8	4	NDEL1	0.0177718	-0.020001
A5YKK6	22	CNOT1	0.0181859	0.0694592
Q8IWB7	4	WDFY1	0.0182551	0.0599985
Q9P2J5	51	LARS	0.0184808	0.0280396
Q99816	9	TSG101	0.0185055	0.0423244
Q13613	3	MTMR1	0.0185238	0.0630208
O75815	2	BCAR3	0.0185692	0.0344148
P78527	92	PRKDC	0.0185855	0.0374479
Q8NEM2	10	SHCBP1	0.0186255	-0.0447342
Q15642	16	TRIP10	0.0187135	-0.0518257
P11021	42	HSPA5	0.0189698	-0.0476989
O43684	16	BUB3	0.019005	-0.0437798
Q4G0J3	8	LARP7	0.0192294	0.0317917
Q06210	32	GFPT1	0.0196521	0.023882
P51784	17	USP11	0.0196761	0.0339579
Q86W42	4	THOC6	0.0200147	0.0259919
O75449	4	KATNA1	0.0200361	-0.0310566
Q13151	9	HNRNPA0	0.0200634	0.0741633
Q9BRX2	6	PELO	0.020412	0.0416075
P61916	5	NPC2	0.0204545	-0.0716313
Q96EP5	5	DAZAP1	0.0206537	-0.0255367
Q8TEQ6	21	GEMIN5	0.0206904	0.0314836
Q0JRZ9	14	FCHO2	0.0210626	0.0427389
O14841	7	OPLAH	0.021131	-0.0316774
P16949	10	STMN1	0.0212791	-0.0777842
O95466	11	FMNL1	0.0213007	0.0453611
P11310	19	ACADM	0.0213754	-0.0222444
O00193	8	SMAP	0.0217004	-0.0612988
Q9Y2L1	22	DIS3	0.0217036	0.0483037
Q9Y230	34	RUVBL2	0.0219647	-0.030819
Q5SRE5	12	NUP188	0.0219705	0.0302173
P82979	12	SARNP	0.0222352	-0.0617722
P49321	36	NASP	0.0223568	-0.0745583
P24534	13	EEF1B2	0.0223621	-0.0755989
P61960	4	UFM1	0.0223761	-0.0695922
Q8IYB5	9	SMAP1	0.0224446	-0.0478048
Q92572	3	AP3S1	0.0224851	0.0284607
Q9BYT8	32	NLN	0.0226707	-0.0566192
Q6V1X1	4	DPP8	0.0227863	0.0410107
Q9NWV4	9	C1orf123	0.0227883	0.0490687
Q00013	3	MPP1	0.0228019	-0.0349849
P49736	32	MCM2	0.0229397	-0.0275801
O60885	5	BRD4	0.0232185	-0.0617155
P50990	46	CCT8	0.023645	0.038426
O75534	37	CSDE1	0.0236686	-0.0298338
P23141	17	CES1	0.024234	0.0484289
Q7Z589	2	EMSY	0.0244454	-0.0755808
Q9H2P0	8	ADNP	0.024603	-0.046315
P16298	12	PPP3CB	0.0246206	0.0322622
Q96AT1	5	KIAA1143	0.0246227	-0.065215
P36639	8	NUDT1	0.0249058	0.037578
P42338	2	PIK3CB	0.0250407	-0.0137691
P61024	2	CKS1B	0.0251464	0.08999
P16220	4	CREB1	0.0251543	-0.0382537
Q16540	3	MRPL23	0.0251818	-0.0248182
P43243	12	MATR3	0.025223	0.0422309
Q9NQ92	4	COPRS	0.0254464	0.030961
P02792	5	FTL	0.0256726	0.0771772
O00154	19	ACOT7	0.0258133	-0.0311441
Q9Y508	7	RNF114	0.0259096	0.048293
Q92621	18	NUP205	0.025917	0.0367262
Q6NXT1	2	ANKRD54	0.0260577	0.0612957
P26641	31	EEF1G	0.0260784	-0.0263101
Q9Y2B0	9	CNPY2	0.02615	-0.0715287
Q16778;P33778;P23527;P06899;Q8N257	9	HIST2H2BE;HIST1H2BB;HIST1H2BO;HIST1H2BJ;HIST3H2BB	0.0264126	-0.0492327
P55884	36	EIF3B	0.0266679	0.0256962
Q14651	24	PLS1	0.0272581	-0.046366
Q96DI7	2	SNRNP40	0.0272613	0.0515536
Q9NZZ3	12	CHMP5	0.0272873	-0.0430882
Q9NY93	2	DDX56	0.0273831	-0.0189277
P46779	6	RPL28	0.0275388	-0.0445753
P50851	17	LRBA	0.027613	0.034613
Q7Z4W1	7	DCXR	0.0276444	0.0420595
O15145	12	ARPC3	0.0278952	0.0948801
P00558	32	PGK1	0.0279788	-0.0454276
Q14814	2	MEF2D	0.0279844	0.044861
P78504	3	JAG1	0.0280104	0.0619037
Q9NXH9	6	TRMT1	0.0280601	0.0483135
Q8N3U4	8	STAG2	0.0281054	-0.0467107
P28062	3	PSMB8	0.0282167	0.0297771
Q99832	31	CCT7	0.0282692	0.0213882
Q8TDQ7	8	GNPDA2	0.0282949	0.0584492
P63272	4	SUPT4H1	0.0283161	0.137645
Q9UHY1	9	NRBP1	0.0283174	0.0459865
P40925	15	MDH1	0.0285549	-0.0569087
Q00403	3	GTF2B	0.0290317	0.0648994
O75643	48	SNRNP200	0.0291061	0.032973
O95758	4	PTBP3	0.0292538	0.026401
Q92844	3	TANK	0.0292785	-0.0420731
P68402	6	PAFAH1B2	0.0295207	-0.0455214
P38159;Q96E39	12	RBMX;RBMXL1	0.0295249	0.0470753
O60271	53	SPAG9	0.0296496	-0.0323165
P63165	6	SUMO1	0.0297188	0.0912107
Q15185	11	PTGES3	0.0298995	-0.056304
P62273	3	RPS29	0.0299213	-0.0660234
O43719	31	HTATSF1	0.0299405	-0.0240698
P54577	44	YARS	0.0300942	-0.0337979
Q7Z3U7	21	MON2	0.0301245	0.0409577
Q5W0V3	6	FAM160B1	0.0301363	0.0387352
Q9GZT4	5	SRR	0.0302142	-0.0553748
P06730	9	EIF4E	0.0302763	-0.0359226
P39687	12	ANP32A	0.0303645	-0.116219
Q9Y5Q8	10	GTF3C5	0.0304478	0.0433184
Q96C86	12	DCPS	0.0306585	-0.0396229
Q96GD0	2	PDXP	0.0307677	-0.0504304
Q6PGP7	13	TTC37	0.0308848	0.0366476
Q96HE7	17	ERO1L	0.0309377	0.0490412
Q9HCC0	20	MCCC2	0.0311326	0.0189912
Q6UWP2	3	DHRS11	0.0311471	-0.0581472
P62316	12	SNRPD2	0.031148	-0.0239809
Q9BY32	10	ITPA	0.0314684	-0.0370602
Q7Z4G1	6	COMMD6	0.0315621	0.0815913
O14737	12	PDCD5	0.0316377	-0.0394941
Q8NBS9	20	TXNDC5	0.0317828	-0.0273906
Q14657	4	LAGE3	0.0317917	0.0385264
Q93009	36	USP7	0.0319141	0.0473967
Q15818	4	NPTX1	0.03211	-0.0532756
P49821	5	NDUFV1	0.0324935	0.0525711
Q9NWZ5	5	UCKL1	0.0329599	0.0574004
Q9NQA3	5	WASH6P	0.0330173	0.033705
Q14247	29	CTTN	0.0330884	-0.0388225
Q9H467	2	CUEDC2	0.0331002	0.0437898
Q9H0R4	2	HDHD2	0.0331559	-0.0230056
P56537	9	EIF6	0.0335743	-0.0424508
Q8TBX8	12	PIP4K2C	0.0336585	-0.0540545
P17812	28	CTPS1	0.0340289	0.0481518
P0DPD7;P0DPD8	4	NA	0.0342882	0.0409269
O94842	5	TOX4	0.0343996	-0.0387986
P41091;Q2VIR3	22	EIF2S3;EIF2S3L	0.0345535	0.029653
Q15059	5	BRD3	0.0347147	-0.0782957
P17987	31	TCP1	0.0347811	0.0409776
P50613	6	CDK7	0.0349924	0.0382853
P54886	26	ALDH18A1	0.0350756	0.0371696
P31946	18	YWHAB	0.0351244	-0.0621002
Q9BVG8	9	KIFC3	0.03516	0.0348153
Q96IY1	3	NSL1	0.0356934	0.0520439
P36915	6	GNL1	0.0357309	-0.0409567
O60313	6	OPA1	0.0358184	0.041429
O15460	13	P4HA2	0.0360383	0.0387648
Q96MW1	10	CCDC43	0.0362962	-0.0441867
Q9H0N5	4	PCBD2	0.0365691	-0.0285526
O75390	16	CS	0.0368092	-0.0545227
Q5JPH6	10	EARS2	0.0370129	0.0776542
Q8WU90	18	ZC3H15	0.0370561	-0.0317839
Q9NTJ4	6	MAN2C1	0.0370997	-0.0378444
P37802	24	TAGLN2	0.0374456	-0.0483937
P09622	20	DLD	0.0375059	-0.049629
Q5VW32	10	BROX	0.0375064	-0.0387319
Q92979	7	EMG1	0.0377024	0.0941467
Q9Y2Q3	7	GSTK1	0.0377764	0.0342128
P62249	14	RPS16	0.0377971	0.040169
Q15427	6	SF3B4	0.0381051	0.0987874
Q14444	17	CAPRIN1	0.0381319	-0.038714
P31947	21	SFN	0.0384203	-0.050167
Q5HYK3	3	COQ5	0.0387732	0.0259756
P63244	20	GNB2L1	0.0388198	0.0527252
Q15126	6	PMVK	0.0389113	0.057347
P98179	5	RBM3	0.0389393	0.0727217
Q9NSE4	33	IARS2	0.0393294	0.0210741
Q14677	16	CLINT1	0.0395434	-0.0447099
Q06830	20	PRDX1	0.0398658	-0.0533797
P54920	11	NAPA	0.0398751	0.0474512
Q9BTD8	10	RBM42	0.0403522	0.046717
O14920	8	IKBKB	0.0403857	0.0509863
P52272	21	HNRNPM	0.0404139	0.0388505
Q13084	4	MRPL28	0.0404571	0.0571061
Q9Y3P9	18	RABGAP1	0.0404941	-0.0263979
P61927	3	RPL37	0.0405986	0.0656482
P29323	7	EPHB2	0.0406446	0.030993
P23528	23	CFL1	0.0407661	-0.0594996
Q9Y281	15	CFL2	0.0408943	-0.0611178
P22626	22	HNRNPA2B1	0.0409777	0.0519367
Q9NPJ6	2	MED4	0.0410185	-0.0368652
Q9P0V9	14	2022-09-10	0.0411354	0.0415944
Q53EL6	4	PDCD4	0.0413998	0.0497058
O00303	14	EIF3F	0.0414911	0.0301093
Q14241	6	TCEB3	0.042154	0.0470049
Q86W56	17	PARG	0.0425634	0.0314377
Q9H2W6	11	MRPL46	0.0426428	0.0276288
Q9BYD1	5	MRPL13	0.0426784	0.0422498
O00139	8	KIF2A	0.0427714	0.0348631
Q08211	26	DHX9	0.042855	0.0420465
Q6IA69	5	NADSYN1	0.0428901	0.0438092
Q92598	54	HSPH1	0.0430326	-0.0330805
Q9Y3E1	6	HDGFRP3	0.0430551	-0.0757529
P04083	35	ANXA1	0.0433215	-0.0419736
Q99590	4	SCAF11	0.0434292	-0.0575687
Q13765;E9PAV3	7	NACA	0.0434905	-0.0656657
P61923	4	COPZ1	0.0435204	-0.0370211
O95340	14	PAPSS2	0.0435863	-0.0253994
P23368	27	ME2	0.0436918	-0.0312594
Q92841	23	DDX17	0.0439006	0.020064
Q6P2Q9	51	PRPF8	0.0439756	0.0383393
Q92930	7	RAB8B	0.0440698	-0.057722
Q7Z6Z7	102	HUWE1	0.0442404	0.0186945
Q99836	4	MYD88	0.0443397	-0.0621913
Q9UET6	4	FTSJ1	0.044494	0.0382126
Q9P1F3	3	ABRACL	0.0445094	-0.0573646
Q6ZWJ1	11	STXBP4	0.0445384	0.0453904
Q96PU5	10	NEDD4L	0.0446389	-0.0378113
Q8N3F8	5	MICALL1	0.0446717	0.033491
P60981	19	DSTN	0.0447762	-0.0707684
Q8WZ82	7	OVCA2	0.0448342	0.0396053
P43487	16	RANBP1	0.0450374	-0.0354294
O60506	31	SYNCRIP	0.0451078	0.0244689
P09493	39	TPM1	0.0451128	-0.0497624
Q7L8W6	4	DPH6	0.0452024	0.0375312
P51572	8	BCAP31	0.0454675	0.0564943
P49902	16	NT5C2	0.0456203	0.0214248
P11940;Q9H361	36	PABPC1;PABPC3	0.0456814	0.0259711
Q6PL24	7	TMED8	0.0457326	0.035384
Q96CN7	9	ISOC1	0.0460782	-0.0396351
Q96HC4	24	PDLIM5	0.0461616	-0.0362612
P78537	3	BLOC1S1	0.0462287	-0.0331458
Q12849	10	GRSF1	0.0464872	-0.0386861
Q9UL63	9	MKLN1	0.046507	0.0141658
O75818	5	RPP40	0.0465787	-0.034937
Q96AT9	6	RPE	0.0467703	-0.0534846
Q9UMS4	9	PRPF19	0.0467762	-0.030203
P15531	10	NME1	0.0467945	-0.0251444
P15170	24	GSPT1	0.0468542	-0.036102
O14657	4	TOR1B	0.0469313	0.0264514
Q9H446	6	RWDD1	0.0472283	-0.0533678
Q15019	20	2022-09-02	0.0476519	-0.0301783
Q93045	4	STMN2	0.0478275	-0.104527
Q9Y617	23	PSAT1	0.0480317	-0.0332028
P0DP25;P0DP24;P0DP23	13	NA	0.0481195	0.375752
Q13501	11	SQSTM1	0.0483545	0.0442651
P55010	25	EIF5	0.0488652	-0.0269779
Q13951	7	CBFB	0.0490773	0.0448961
Q8TE77	6	SSH3	0.0491194	-0.0369601
Q9BUF5	15	TUBB6	0.0491738	0.0445668
P13797	42	PLS3	0.049307	-0.0292136
Q15785	10	TOMM34	0.0494245	-0.0417049
P34896	18	SHMT1	0.0495281	0.0502651
Q03135;P56539	2	CAV1;CAV3	0.0497947	0.0409434
Q5T4S7	56	UBR4	0.0501672	0.046917
Q9NRF8	8	CTPS2	0.0502686	0.0444598
P0DN76;Q01081	9	U2AF1	0.0503365	0.0492275
Q9NUB1	6	ACSS1	0.0503975	0.0178211
P43897	12	TSFM	0.0508859	-0.0437686
O43896	3	KIF1C	0.0509231	0.0412925
Q96K76	37	USP47	0.0510008	0.027098
Q9Y2Z0	22	SUGT1	0.0512563	-0.0349166
O75886	11	STAM2	0.0517371	-0.0328441
P14868	33	DARS	0.0517416	0.0315424
P19784	16	CSNK2A2	0.0517466	0.0405978
O15514	5	POLR2D	0.0517636	0.0666051
Q9P215	2	POGK	0.0517959	0.040797
Q9UQ16	11	DNM3	0.0520323	-0.0558475
Q8IVF2	167	AHNAK2	0.0521685	-0.0227259
O75879	7	GATB	0.0522981	-0.0489098
P13995	16	MTHFD2	0.0525614	0.035271
Q96EY9	3	ADAT3	0.0526117	-0.0178496
P36873	15	PPP1CC	0.0529794	-0.0379107
Q96KQ4	2	PPP1R13B	0.053362	-0.0897089
Q96LW4	2	PRIMPOL	0.0535241	-0.0147908
P10599	9	TXN	0.0536623	-0.0978994
Q8TAT6	19	NPLOC4	0.0537259	-0.0280739
Q7Z7L1	4	SLFN11	0.053726	0.0781922
Q69YN2	16	CWF19L1	0.0537907	0.0184817
P62877	4	RBX1	0.0538564	0.0360584
Q9H840	2	GEMIN7	0.0538572	0.0419594
O15234	6	CASC3	0.0539049	-0.0290487
O43583	9	DENR	0.0541964	-0.0398164
Q9H4B0	2	OSGEPL1	0.0542783	-0.0264654
Q5VT79;P13928	11	ANXA8L2;ANXA8	0.0543841	0.0396058
Q9NVM6	4	DNAJC17	0.0544403	0.0397454
P49354	16	FNTA	0.0544464	0.0291812
P27348	21	YWHAQ	0.0545253	-0.0713951
Q99536	18	VAT1	0.0546008	0.0406142
P62937	13	PPIA	0.0547201	0.0384548
P59998	10	ARPC4	0.0549331	-0.0485431
Q7Z4Q2	10	HEATR3	0.0550878	0.0225669
Q9UKN8	8	GTF3C4	0.055106	0.0318715
O95816	10	BAG2	0.0554232	0.0280971
Q9UHL4	4	DPP7	0.0555039	0.0403732
P62995	4	TRA2B	0.0555499	0.0471642
Q9UBU8	6	MORF4L1	0.055793	0.0437957
Q15717	10	ELAVL1	0.0558594	0.0287219
Q8NBL1	6	POGLUT1	0.0565908	0.0650198
Q99933	4	BAG1	0.0566645	-0.0202293
Q7Z569	6	BRAP	0.0567321	-0.0243586
P62191	29	PSMC1	0.0569202	-0.0280911
P48681	2	NES	0.0571359	0.0876633
P55210	8	CASP7	0.0572078	-0.0407122
Q53H82	13	LACTB2	0.0572513	-0.0549627
Q99685	3	MGLL	0.0574223	0.04329
Q9UPY8	8	MAPRE3	0.0574778	-0.0318076
Q6P1N9	11	TATDN1	0.0578103	-0.042175
O00422	3	SAP18	0.0578949	0.0260141
P04792	16	HSPB1	0.0581122	0.0628308
Q16270	2	IGFBP7	0.0583343	-0.0199559
P30533	12	LRPAP1	0.0584635	-0.0332435
O00231	27	PSMD11	0.0585109	0.0271045
O75347	14	TBCA	0.0587063	-0.0415597
Q9HD47	2	RANGRF	0.0590577	0.0348637
Q13895	10	BYSL	0.0591555	-0.0373798
P35240	9	NF2	0.0597021	0.0354571
P49459	2	UBE2A	0.0600461	0.0281303
Q9H7D7	4	WDR26	0.0601708	0.0250618
P14866	15	HNRNPL	0.0603736	0.040165
P63092;Q5JWF2	10	GNAS	0.0604378	0.0488754
Q96AE4	34	FUBP1	0.060587	-0.0505567
Q08945	15	SSRP1	0.0606157	0.045295
P54136	38	RARS	0.0607952	0.0337971
Q13838	28	DDX39B	0.0608882	-0.0343152
Q9UNZ5	4	C19orf53	0.0608986	-0.026309
Q9BQ24	2	ZFYVE21	0.0609	-0.0246746
O75362	2	ZNF217	0.0609499	-0.0261169
Q9BY42	10	RTFDC1	0.0610135	-0.0381643
Q15459	33	SF3A1	0.0611617	-0.0222833
P49406	4	MRPL19	0.0612329	0.109624
Q13277	2	STX3	0.0614134	0.0572406
P50583	3	NUDT2	0.061447	0.0303993
Q8WVJ2	6	NUDCD2	0.0615918	0.0630306
Q7Z7B0	4	FILIP1	0.0617814	0.0369721
Q05639	22	EEF1A2	0.06206	-0.0285804
Q8N5W9	4	FAM101B	0.0621523	0.0346488
P13798	19	APEH	0.062191	-0.0403281
Q15149	94	PLEC	0.0622143	0.028206
Q13555;Q13554	4	CAMK2G;CAMK2B	0.0625177	0.0341578
P42830	2	CXCL5	0.0626369	-0.0491312
Q5JSZ5	6	PRRC2B	0.0626991	-0.0332411
P61081	11	UBE2M	0.0628335	-0.0405282
P20290	16	BTF3	0.0629199	-0.0562781
P24941	11	CDK2	0.063073	0.0350728
Q6PKG0	24	LARP1	0.0632355	-0.0391856
Q9P2K3	5	RCOR3	0.0639553	-0.0196964
Q9ULP9	4	TBC1D24	0.0639711	0.0365306
Q8IV38	11	ANKMY2	0.0640033	-0.0311613
Q96NB3	7	ZNF830	0.0641742	0.0184221
Q6ZV73	12	FGD6	0.0642483	0.025241
Q03393	2	PTS	0.0642527	-0.0324515
O95396	11	MOCS3	0.064549	-0.0220663
P0DMV9;P0DMV8	49	HSPA1B;HSPA1A	0.064652	-0.0380032
Q9NR46	11	SH3GLB2	0.0647339	0.0325653
Q3MHD2	8	LSM12	0.0650796	-0.0378179
Q7L8J4	3	SH3BP5L	0.065308	-0.0338274
Q9GZU8	14	FAM192A	0.0655433	-0.0241155
P29401	41	TKT	0.0659282	-0.0478355
P09382	12	LGALS1	0.0659816	0.0225045
P30419	24	NMT1	0.0661534	-0.0316132
Q92688	10	ANP32B	0.0662488	-0.0807976
O60488	14	ACSL4	0.0665945	0.0262097
Q9P015	8	MRPL15	0.0665971	0.0754793
P05783	37	KRT18	0.0666469	-0.0567926
O95163	21	IKBKAP	0.0670279	0.0335519
P20674	4	COX5A	0.0671249	0.0440916
Q8WW12	11	PCNP	0.0677467	-0.0605879
Q92620	23	DHX38	0.0677857	0.0352574
P11233	5	RALA	0.0677882	-0.0369647
Q9BRX5	9	GINS3	0.067832	0.0448334
P49643	9	PRIM2	0.0678324	-0.0274711
Q16775	8	HAGH	0.0678441	0.0268756
O75348	5	ATP6V1G1	0.0678523	0.028778
O15066	12	KIF3B	0.0679943	0.0311362
Q13200	45	PSMD2	0.0680579	-0.0263863
Q9NPD8	7	UBE2T	0.0682289	0.0450506
Q9BUE0	2	MED18	0.068342	0.0511535
O75792	8	RNASEH2A	0.068403	-0.0339086
O60934	19	NBN	0.0685106	-0.0213279
A6NJ78	2	METTL15	0.0688145	0.090106
Q9C0J8	3	WDR33	0.0689139	0.0421291
P51991	12	HNRNPA3	0.0689673	0.0514097
P36776	32	LONP1	0.0690179	-0.0148851
P48506	32	GCLC	0.0693028	0.0204005
Q16555	28	DPYSL2	0.0695537	-0.041359
Q9BQS8	15	FYCO1	0.0695617	0.0248047
O60763	26	USO1	0.0695928	-0.0224756
P31944	2	CASP14	0.0699465	-0.175019
Q7Z6K3	3	PTAR1	0.0702761	0.0350013
Q12797	14	ASPH	0.0704069	0.0317335
Q14166	22	TTLL12	0.0704849	0.026904
Q15075	57	EEA1	0.0706526	-0.0306443
P28065	4	PSMB9	0.0707282	0.0557528
Q8N4C8;O95819;Q9UKE5	3	MINK1;MAP4K4;TNIK	0.0709413	0.045729
Q8IYD1	18	GSPT2	0.071087	0.0195741
Q969T7	5	NT5C3B	0.0711211	0.0431678
P40227	23	CCT6A	0.0712332	-0.0363989
Q9Y6D5	15	ARFGEF2	0.0713434	0.0400688
P13716	7	ALAD	0.0713633	0.0883607
Q96JY6	7	PDLIM2	0.0713729	0.05748
Q9Y5P4	13	COL4A3BP	0.0721027	0.0374015
Q6ZVF9	3	GPRIN3	0.0721724	-0.043355
Q12860	8	CNTN1	0.0723386	-0.03424
Q53T59	11	HS1BP3	0.0728683	0.0507002
Q8TEU7	9	RAPGEF6	0.0729472	-0.0263145
Q9Y2X3	3	NOP58	0.0729762	-0.0274447
Q9NR09	18	BIRC6	0.0731325	0.0281767
P13804	14	ETFA	0.0734466	-0.0395959
O43491	44	EPB41L2	0.0734748	-0.0187864
Q96I15	13	SCLY	0.0739232	0.0245954
Q9H0U4	13	RAB1B	0.0740517	-0.0512901
P55196	7	MLLT4	0.0743481	-0.0171742
Q9NYP9	2	MIS18A	0.0745035	-0.0242249
Q7Z3E5	3	ARMC9	0.0749381	-0.0275791
P38646	64	HSPA9	0.0750821	-0.0472649
Q13098	19	GPS1	0.0751567	-0.0334427
Q8IV48	7	ERI1	0.0751805	-0.0360703
Q86X27	2	RALGPS2	0.0752765	0.0519737
Q7Z6J8	3	UBE3D	0.0756894	-0.0336546
P23921	34	RRM1	0.0757029	0.0238537
Q96C90	6	PPP1R14B	0.0758843	-0.0548421
Q96BP2	2	CHCHD1	0.0758904	0.0304218
Q8N488;Q8IY57	2	RYBP;YAF2	0.0761492	-0.0698019
P22102	53	GART	0.0763877	0.027934
Q5T8P6	9	RBM26	0.0765982	0.0265206
Q8IXM3	3	MRPL41	0.0766016	0.0438064
Q9H0W9	6	C11orf54	0.0767734	0.0214972
Q8N806	14	UBR7	0.0768141	-0.0257774
Q6GMV2	5	SMYD5	0.0769928	0.0847205
Q14554	3	PDIA5	0.0777857	-0.0349983
P62841	4	RPS15	0.0780378	-0.0402653
P24752	16	ACAT1	0.0780701	-0.0254893
P46778	5	RPL21	0.0782409	0.0790435
P31153	16	MAT2A	0.0787041	-0.0384599
A0AV96	8	RBM47	0.0792537	0.0221384
Q9H3P7	12	ACBD3	0.0794807	0.0201457
P29692	24	EEF1D	0.0797991	-0.0441126
Q9GZP4	11	PITHD1	0.0799539	0.0478553
P62873	9	GNB1	0.0800267	0.0698917
Q05209	24	PTPN12	0.0800769	-0.0293633
Q5T0F9	9	CC2D1B	0.0801412	0.0381799
Q9NUP9	7	LIN7C	0.0802499	-0.0429307
Q9BXB4	5	OSBPL11	0.0803974	-0.0446804
O95571	6	ETHE1	0.080495	-0.0386908
P17066;P48741	14	HSPA6;HSPA7	0.0805697	-0.0762834
Q96E11	9	MRRF	0.0806398	0.0360788
O14974	37	PPP1R12A	0.0808422	-0.0358324
P42575	5	CASP2	0.0808885	0.0247755
O15371	21	EIF3D	0.0809277	0.0572128
Q9Y606	12	PUS1	0.0809514	0.0393428
Q16875	13	PFKFB3	0.0813639	0.0289937
P05091	26	ALDH2	0.0813739	-0.0160805
Q16513	11	PKN2	0.0814736	0.0616581
Q6P2E9	19	EDC4	0.081685	0.0279651
Q70IA6	4	MOB2	0.0817357	0.0603681
Q15257	13	PPP2R4	0.0817767	0.0708201
Q9BV19	2	C1orf50	0.0826118	0.0371085
Q9Y6G5	8	COMMD10	0.0831553	-0.0320972
Q14764	31	MVP	0.0833941	0.0597368
P14625	53	HSP90B1	0.0836393	-0.0218408
P51858	19	HDGF	0.0836401	-0.049878
P46934	11	NEDD4	0.0837372	0.0397932
O95801	7	TTC4	0.0839612	-0.026154
Q12905	10	ILF2	0.0841773	0.054254
Q13617	19	CUL2	0.0845401	0.0444398
P85037	12	FOXK1	0.0847192	-0.0239301
Q6N069	13	NAA16	0.0849574	0.0330886
A6NIH7	4	UNC119B	0.0851428	-0.0268576
O75369	159	FLNB	0.0852317	-0.0258038
Q12872	2	SFSWAP	0.0854354	0.0201205
Q8N684	4	CPSF7	0.0854704	0.0257425
P82650	3	MRPS22	0.0855028	0.0253007
Q9ULH1	7	ASAP1	0.08567	0.0264654
P46199	6	MTIF2	0.085788	-0.027015
Q8IZ21	8	PHACTR4	0.0858069	-0.0306491
P00568	12	AK1	0.0859269	0.0415866
O60547	6	GMDS	0.0860691	-0.0362
Q16643	9	DBN1	0.0861676	0.0403723
Q7L2H7	18	EIF3M	0.0862723	0.0352924
Q96FX2	2	DPH3	0.0863106	-0.0289007
P22033	9	MUT	0.0864424	0.0257235
P50238	3	CRIP1	0.0865285	0.146694
Q8IWT0	4	ZBTB8OS	0.0871269	-0.0376784
Q09666	312	AHNAK	0.0873071	-0.021945
P00492	13	HPRT1	0.0873707	-0.0293851
Q8TBC4	16	UBA3	0.0875457	-0.0481553
P05455	34	SSB	0.0881279	-0.0504689
P50897	8	PPT1	0.0882202	-0.0307568
P35914	7	HMGCL	0.0882329	0.0260229
Q07866	27	KLC1	0.0883266	0.0286691
O60828	5	PQBP1	0.0887486	-0.055847
P99999	11	CYCS	0.0888951	-0.0487627
Q86VY4;Q9P2G4	2	TSPYL5;MAP10	0.0894215	-0.0261786
O15013	10	ARHGEF10	0.0894529	0.0228489
Q14185	2	DOCK1	0.0898685	-0.0222272
O95551	6	TDP2	0.0898916	-0.0263067
P31943	11	HNRNPH1	0.0906067	0.0252109
Q8IW45	2	CARKD	0.0906407	0.0291518
Q27J81	21	INF2	0.0906644	0.0621624
P31689	15	DNAJA1	0.0910176	-0.0200514
Q9NWM3	2	CUEDC1	0.0914117	-0.0201237
Q32MZ4	25	LRRFIP1	0.0915782	-0.0369746
P04818	14	TYMS	0.0916176	0.0357493
O76021	7	RSL1D1	0.0916677	0.0949075
P55854;Q6EEV6	2	SUMO3;SUMO4	0.0916803	-0.0414257
Q96BJ3	11	AIDA	0.0917499	0.0372223
O75817	2	POP7	0.0920981	0.0282095
O60216	6	RAD21	0.0921868	0.028986
Q9UEW8	11	STK39	0.0922257	-0.0251356
P84090	5	ERH	0.0922621	-0.0353709
Q9H8Y8	14	GORASP2	0.0923682	0.023516
P37108	8	SRP14	0.0924651	0.0392743
P07741	13	APRT	0.0925389	-0.0512903
P60174	20	TPI1	0.0925695	-0.0736182
Q15036	12	SNX17	0.0927252	0.0357084
P52735	6	VAV2	0.0927335	-0.0410482
P61513	4	RPL37A	0.0927535	0.0246242
Q9NYY8	6	FASTKD2	0.0930524	0.035043
P50995	18	ANXA11	0.0932172	-0.0277728
P47985;P0C7P4	7	UQCRFS1;UQCRFS1P1	0.0936939	-0.0369918
P22681	6	CBL	0.0937622	0.027698
Q09028	10	RBBP4	0.0938135	-0.041298
P08134	13	RHOC	0.0939499	0.0467031
P09038	5	FGF2	0.0942644	0.0308007
P84243	5	H3F3A	0.0943222	-0.0330661
Q9BT78	20	COPS4	0.0943322	0.0175992
Q9BYB4	2	GNB1L	0.094351	-0.0296993
P30405	10	PPIF	0.0943606	-0.0599068
Q9NX02	36	NLRP2	0.0945219	0.0321409
Q7Z2W9	3	MRPL21	0.0946467	0.0289802
Q9HBK9	9	AS3MT	0.0950755	-0.0342726
O14964	17	HGS	0.0962654	-0.0170355
Q9HBM1	2	SPC25	0.0964906	-0.0242405
P22570	25	FDXR	0.0964963	-0.0270423
Q9NQT4	6	EXOSC5	0.0967916	-0.0381523
A0A024RBG1	4	NUDT4	0.0968095	-0.0179949
Q9UJX3	8	ANAPC7	0.0968487	0.0518907
Q8N6R0	8	METTL13	0.0970805	0.0337926
Q9NP77	6	SSU72	0.0973815	0.035883
Q9NUW8	8	TDP1	0.097731	-0.0268504
O43324	8	EEF1E1	0.0977822	0.0327058
Q9UEY8	4	ADD3	0.0978096	-0.0261426
Q9HB21	2	PLEKHA1	0.0979235	-0.0131391
O94804	12	STK10	0.0986073	-0.0307554
A0AVT1	40	UBA6	0.098831	-0.0181831
Q9H0F7	7	ARL6	0.0992395	-0.0255278
Q9H875	4	PRKRIP1	0.0995804	0.0269159
P30101	39	PDIA3	0.099931	-0.0556301
P68543	3	UBXN2A	0.0999598	0.034207
O15344	15	MID1	0.100087	0.0296092
Q96PK6	9	RBM14	0.100142	0.0368568
Q9P2W1	3	PSMC3IP	0.100222	-0.0263377
Q14344	2	GNA13	0.100224	-0.0126613
Q68CP9	5	ARID2	0.100226	0.023034
P54277	9	PMS1	0.100345	-0.0252611
O75771	2	RAD51D	0.100444	0.0212073
O15511	12	ARPC5	0.100461	-0.0450702
Q96FN9	3	DTD2	0.100589	-0.0301369
Q9BZ95	3	WHSC1L1	0.100659	-0.046683
Q71U36;P0DPH8;P0DPH7	22	TUBA1A	0.100675	-0.137311
Q7Z7A3	3	CTU1	0.100721	-0.034414
Q96MG8	2	PCMTD1	0.100972	-0.0171473
O00764	14	PDXK	0.100986	-0.0666976
Q02878	14	RPL6	0.101138	0.0193612
Q13045	32	FLII	0.101248	0.0382529
P04350	22	TUBB4A	0.10131	0.0626835
P22061	14	PCMT1	0.101867	-0.0223053
P21281	21	ATP6V1B2	0.101944	0.0223625
Q16774	5	GUK1	0.102117	-0.0250326
Q99627	7	COPS8	0.102243	0.0218847
Q8N543	12	OGFOD1	0.102248	-0.0161422
P58546	3	MTPN	0.102311	0.116277
Q96BF6	2	NACC2	0.102332	-0.0133073
P30305	5	CDC25B	0.102535	0.0307524
Q96KP4	33	CNDP2	0.10255	-0.0317342
P42858	5	HTT	0.102751	0.0328277
P36954	5	POLR2I	0.102794	0.0600031
Q07817	2	BCL2L1	0.102896	-0.0231076
O75884	5	RBBP9	0.102896	0.0893975
Q92733	9	PRCC	0.102933	-0.0246941
Q00610	91	CLTC	0.103089	0.020877
O95394	16	PGM3	0.103179	-0.0307196
Q99436	12	PSMB7	0.103185	-0.0266309
Q9H6W3	3	NO66	0.103517	-0.0276279
P41252	48	IARS	0.103822	0.0294016
Q16773	6	CCBL1	0.103939	0.0857598
O94776	23	MTA2	0.104152	0.0283096
P62308;A8MWD9	4	SNRPG;SNRPGP15	0.104675	0.128071
Q9Y383	9	LUC7L2	0.104812	0.0381448
Q9BPZ3	4	PAIP2	0.104848	-0.0469724
Q147X3	7	NAA30	0.10487	0.0331248
P62899	3	RPL31	0.105068	0.0248629
O94808	6	GFPT2	0.105246	-0.0378734
O43390	29	HNRNPR	0.105298	0.0167501
Q7Z6K5	9	ARPIN	0.105392	-0.031672
P15880	13	RPS2	0.105727	0.0229018
O43493	3	TGOLN2	0.105841	0.0383308
Q6DKJ4	15	NXN	0.105855	0.0372756
Q969E8	3	TSR2	0.105895	-0.0350088
Q8NCF5	2	NFATC2IP	0.106105	-0.0151981
Q15738	2	NSDHL	0.106185	0.0182036
Q969U7	8	PSMG2	0.10626	-0.0440376
Q92466	5	DDB2	0.106398	0.0413173
O00116	3	AGPS	0.106521	0.0420325
Q13526	10	PIN1	0.106614	0.0412095
P14735	36	IDE	0.107398	-0.0177651
P14618	41	PKM	0.107502	0.0356709
Q13643	2	FHL3	0.108048	0.0233059
Q96HY6	2	DDRGK1	0.108306	0.0284341
Q6P996;Q6P474	12	PDXDC1;PDXDC2P	0.108385	0.0402168
P78324;O00241;Q5TFQ8	4	SIRPA;SIRPB1	0.108522	-0.0268373
Q96CS2	3	HAUS1	0.108598	-0.0217659
Q9NV88	4	INTS9	0.108796	-0.0254328
P41567	10	EIF1	0.10892	-0.0604538
P35222	13	CTNNB1	0.108995	-0.0466132
O95292	5	VAPB	0.109082	0.0270823
O94826	6	TOMM70A	0.109158	-0.0387113
Q53GS9	14	USP39	0.109346	-0.0182759
P09012	12	SNRPA	0.109547	-0.0515061
P30044	10	PRDX5	0.109656	0.0478089
Q9Y4I1	4	MYO5A	0.109856	0.0238496
Q15746	5	MYLK	0.110374	0.0292489
Q15527	2	SURF2	0.110696	0.0338685
Q9Y224	13	C14orf166	0.110743	0.101342
Q99615	31	DNAJC7	0.111162	-0.0287155
Q93062	6	RBPMS	0.111166	0.0533111
P23381	22	WARS	0.111544	-0.0249602
Q15008	24	PSMD6	0.111707	0.0447776
Q14160	24	SCRIB	0.111776	0.0222791
Q9UNI6	9	DUSP12	0.112311	0.0302554
Q13642	8	FHL1	0.112552	-0.0309476
Q8IX12	29	CCAR1	0.112718	-0.035025
Q9BUL8	11	PDCD10	0.112765	0.0615203
Q15021	44	NCAPD2	0.113411	0.0211854
P07858	9	CTSB	0.11353	-0.0260376
Q9BYM8	9	RBCK1	0.11397	0.0329571
Q15345	6	LRRC41	0.114121	0.0621984
O60613	3	2022-09-15	0.114123	0.089002
Q9UNN8	4	PROCR	0.114127	-0.0388717
Q66K14	7	TBC1D9B	0.114352	0.0347746
Q96GA3	4	LTV1	0.114377	-0.0372028
Q96I25	10	RBM17	0.11447	0.0240749
Q93100	4	PHKB	0.114994	0.019139
P68036;A0A1B0GUS4	8	UBE2L3	0.115088	0.0458771
P50914	4	RPL14	0.115171	0.0359754
P08195	19	SLC3A2	0.115389	0.0490485
P09884	33	POLA1	0.115459	-0.0152355
P62913	9	RPL11	0.115624	-0.0374941
O15085	4	ARHGEF11	0.115645	-0.027355
Q8N3R9	4	MPP5	0.115794	-0.0285949
Q2TAY7	15	SMU1	0.116034	0.0305846
Q9NWQ9	3	C14orf119	0.116066	0.0352778
P00491	15	PNP	0.116088	0.0236737
O75116	54	ROCK2	0.116106	-0.0215302
Q16831	12	UPP1	0.116462	-0.0175658
P78318	12	IGBP1	0.116745	0.0409021
P78346	6	RPP30	0.11689	0.0406732
Q92882	8	OSTF1	0.116965	0.0348405
O43149	4	ZZEF1	0.117163	0.0324583
P62805	12	HIST1H4A	0.117238	-0.0618177
Q13596	21	SNX1	0.117613	0.0237045
Q9UHX1	29	PUF60	0.117963	-0.021856
Q9Y608	7	LRRFIP2	0.11812	0.0350646
P78345	3	RPP38	0.118247	-0.0270945
Q9NV35	3	NUDT15	0.118468	0.0209226
P62854;Q5JNZ5	2	RPS26;RPS26P11	0.118707	0.0259766
O75439	16	PMPCB	0.118734	-0.043306
Q9P258	21	RCC2	0.118751	-0.0366291
Q96I99	21	SUCLG2	0.11882	-0.0285588
Q16595	3	FXN	0.118934	-0.0197077
O43427	4	FIBP	0.118964	0.0389899
P61160	19	ACTR2	0.11902	-0.0390466
Q9UJX2	7	CDC23	0.119113	0.0442378
O60664	22	PLIN3	0.119187	-0.0114093
O14933	2	UBE2L6	0.11936	0.0301807
P84103	7	SRSF3	0.119477	-0.0259913
O43242	32	PSMD3	0.119529	0.0227133
P35219	8	CA8	0.11967	0.0212006
Q9UBV8	6	PEF1	0.119827	0.0435295
P26368	7	U2AF2	0.120187	-0.0314214
P17252	20	PRKCA	0.120442	0.0153181
Q14103	17	HNRNPD	0.120506	-0.0524418
Q8NCE0	6	TSEN2	0.120761	0.0281999
Q8IX03	11	WWC1	0.120767	0.0308636
Q8NDH3	7	NPEPL1	0.12096	0.0280494
P04181	20	OAT	0.12108	-0.0328773
Q15942	21	ZYX	0.121333	-0.0337633
O95059	3	RPP14	0.121453	-0.0276673
Q8IV08	7	PLD3	0.121575	0.0286472
Q14139	3	UBE4A	0.121846	0.0404017
Q71DI3;Q16695;P68431	5	HIST2H3A;HIST3H3;HIST1H3A	0.122079	-0.0589598
P30046;A6NHG4	10	DDT;DDTL	0.12208	0.0771038
P50454	17	SERPINH1	0.122191	-0.0242967
Q9NS91	7	RAD18	0.122436	0.0523119
Q96RP9	28	GFM1	0.122552	-0.0114147
Q9NXR7	7	BRE	0.122573	-0.0270661
P00813	16	ADA	0.122798	-0.0208128
Q9C0E2	7	XPO4	0.123089	0.0204299
Q01970	16	PLCB3	0.123231	0.0340589
P61604	12	HSPE1	0.12355	-0.0625108
Q12800	3	TFCP2	0.12392	-0.0289995
Q9Y3Y2	2	CHTOP	0.124358	-0.0188342
Q9NVR5	7	DNAAF2	0.125347	-0.0322174
Q9Y305	11	ACOT9	0.125384	-0.0593061
O14562	11	UBFD1	0.125385	-0.0317209
Q14019	15	COTL1	0.125719	-0.0377755
P52788	21	SMS	0.125785	-0.0375721
Q9UBF6	2	RNF7	0.125905	-0.0228242
Q9BUI4	8	POLR3C	0.125962	0.022586
Q9BTE7	7	DCUN1D5	0.126152	-0.0347824
Q0VDF9	16	HSPA14	0.126547	-0.0461351
P31040	6	SDHA	0.126651	0.0356975
P78417	21	GSTO1	0.127034	-0.0364608
P04066	2	FUCA1	0.127062	0.0351346
Q3ZCM7	11	TUBB8	0.127104	0.0369142
Q6P1N0	5	CC2D1A	0.127608	-0.0202237
P42765	14	ACAA2	0.128469	-0.0200932
O00584	3	RNASET2	0.128492	0.0437685
Q9H6D7	3	HAUS4	0.128654	0.0175267
Q8N108	5	MIER1	0.128789	0.0358518
P07205	5	PGK2	0.128876	-0.070953
Q9NYJ8	3	TAB2	0.128908	-0.0136779
Q13442	14	PDAP1	0.128969	-0.0380571
Q15631	11	TSN	0.128999	0.0702594
Q9Y2H1	5	STK38L	0.129277	0.018665
O75934	3	BCAS2	0.129405	0.0450825
Q96BY6	8	DOCK10	0.129567	0.0182944
O95149	3	SNUPN	0.129644	-0.0251442
Q9UPZ3	2	HPS5	0.129967	-0.00969067
Q8NB16	4	MLKL	0.130074	0.0281421
O43760	3	SYNGR2	0.13008	0.0707374
Q04724;Q04727;Q04725;Q04726	6	TLE1;TLE4;TLE2;TLE3	0.130301	0.0322641
Q9UEE9	12	CFDP1	0.130344	-0.0417677
P38936	3	CDKN1A	0.130477	0.0546903
Q8IUF8	5	MINA	0.130541	0.0197236
Q9H008	2	LHPP	0.130552	-0.0195603
P83731	8	RPL24	0.13059	0.0155044
Q14C86	18	GAPVD1	0.130753	0.023015
P26640	51	VARS	0.131062	0.0187671
Q13464	31	ROCK1	0.131163	-0.0240613
O75882	2	ATRN	0.131289	-0.0431553
O60884	15	DNAJA2	0.131356	-0.0514455
Q8N2Z9	7	APITD1	0.131411	0.0477822
Q9P265	15	DIP2B	0.131423	0.027281
O14979	11	HNRNPDL	0.131536	-0.0298694
Q86X55	11	CARM1	0.131571	0.0225242
P54105	5	CLNS1A	0.133013	0.03036
P53365	11	ARFIP2	0.133033	0.0419833
Q9NZD2	6	GLTP	0.133353	-0.0275219
Q9H3K6	4	BOLA2	0.133578	-0.0311267
Q02252	7	ALDH6A1	0.133862	0.0249661
O95777	6	LSM8	0.134075	0.0328798
P26038	61	MSN	0.134092	-0.0323321
Q08380	4	LGALS3BP	0.134102	0.0330473
Q8N983	2	MRPL43	0.134117	0.044028
P18283	4	GPX2	0.134123	-0.0240185
Q9NRX4	6	PHPT1	0.134124	-0.0290416
Q6P5R6	4	RPL22L1	0.134284	0.0305618
Q13907	11	IDI1	0.134491	0.0354455
Q4VC31	5	CCDC58	0.134911	-0.0753523
Q12933	15	TRAF2	0.134949	-0.0181981
Q7L5Y9	4	MAEA	0.135059	-0.0280702
Q9BQ75	2	CMSS1	0.13531	0.0187779
Q9UI08	3	EVL	0.135311	-0.0402891
P55060	40	CSE1L	0.13543	0.0163474
Q9NZJ6	2	COQ3	0.13625	-0.0437443
O95479	5	H6PD	0.13627	-0.0322115
Q96B26	6	EXOSC8	0.136738	-0.043611
Q86VP3	3	PACS2	0.136886	-0.0217768
P47895	12	ALDH1A3	0.136924	-0.0386565
Q7Z4H3	7	HDDC2	0.137033	-0.0450941
Q92890	16	UFD1L	0.137135	-0.0223276
O60437	5	PPL	0.1373	-0.131223
Q9BPU6	8	DPYSL5	0.137398	-0.0112924
A6NKD9	2	CCDC85C	0.137402	-0.0210248
Q8IVL5	6	LEPREL1	0.137551	0.0780889
Q7Z739	11	YTHDF3	0.138017	0.0226935
Q9Y3Q8	6	TSC22D4	0.138768	0.0519499
Q6ZNW5	4	GDPGP1	0.13881	-0.0326362
P49458	5	SRP9	0.138999	0.0830513
P17858	14	PFKL	0.139485	0.0169733
Q9BT30	2	ALKBH7	0.139726	-0.0249597
Q9H7C9	7	AAMDC	0.139746	0.031592
P36551	11	CPOX	0.139893	-0.0156482
P09936	17	UCHL1	0.140015	-0.0518374
Q15424	4	SAFB	0.140018	0.0205442
P19440;A6NGU5	2	GGT1;GGT3P	0.140446	-0.0163676
Q15596	3	NCOA2	0.140589	0.0261488
O95486	13	SEC24A	0.140754	0.0435079
Q05655	6	PRKCD	0.140806	0.0226261
O43847	35	NRD1	0.140899	-0.0201856
P00533	7	EGFR	0.141097	0.0455848
O43402	2	EMC8	0.141101	-0.0209124
O60784	4	TOM1	0.14113	0.0319144
Q8NI08	9	NCOA7	0.141476	-0.0284573
Q99497	18	PARK7	0.141523	-0.0405407
Q15007	6	WTAP	0.14186	0.0220624
Q09161	16	NCBP1	0.141897	0.0336644
P11586	53	MTHFD1	0.142262	-0.0190966
Q9BUJ2	30	HNRNPUL1	0.142275	0.0434637
Q5PRF9	3	SAMD4B	0.142455	-0.0149677
Q9BU61	2	NDUFAF3	0.142488	0.0298886
Q9H6R7	2	C2orf44	0.142539	-0.0290232
Q92499	26	DDX1	0.142645	-0.0341371
P54922	2	ADPRH	0.142789	-0.0188049
O00170	13	AIP	0.142868	-0.0362929
Q9NS87	20	KIF15	0.142963	-0.015741
Q9P2N5	3	RBM27	0.143089	-0.0174535
Q96QG7	2	MTMR9	0.143116	-0.0256158
P49137	8	MAPKAPK2	0.143537	0.0279703
Q5BKZ1	6	ZNF326	0.143538	0.035065
Q5JTV8	4	TOR1AIP1	0.143599	-0.0249669
Q96G46	8	DUS3L	0.143683	-0.0344885
Q9NRW7	6	VPS45	0.143706	0.0517297
Q9UBQ0	7	VPS29	0.14386	-0.032327
Q86VP1	13	TAX1BP1	0.143951	-0.0284513
Q9NSK0	7	KLC4	0.144087	0.0324452
Q96IF1	3	AJUBA	0.144191	-0.0382257
P17612	14	PRKACA	0.144263	-0.0365121
Q5T1C6	3	THEM4	0.144276	0.0231852
Q96CW1	11	AP2M1	0.144474	-0.0312881
Q9UHD8	30	2022-09-09	0.144582	-0.0236916
O95834	6	EML2	0.144636	-0.0248565
Q8N9V3	3	WDSUB1	0.144686	0.0241231
Q96A72	10	MAGOHB	0.145002	-0.0162467
Q9UJ83	6	HACL1	0.145082	-0.0310059
O75822	17	EIF3J	0.145637	-0.038082
Q6P1R4	3	DUS1L	0.145663	0.0469529
P51692;P42229	7	STAT5B;STAT5A	0.14593	-0.0244695
Q6UXH1	4	CRELD2	0.146223	-0.0332068
P31749	10	AKT1	0.146313	-0.0490586
P47736	3	RAP1GAP	0.146385	-0.0246439
P30050	5	RPL12	0.146395	-0.0308038
O00743	7	PPP6C	0.147102	0.0379659
Q6UN15	2	FIP1L1	0.147155	0.027143
Q9NTZ6	22	RBM12	0.147343	-0.0134385
O15042	9	U2SURP	0.14769	0.0297933
P11279	5	LAMP1	0.147753	-0.032777
Q8IWV8	13	UBR2	0.148066	0.0279867
Q13523	3	PRPF4B	0.148857	0.0226185
P30838	27	ALDH3A1	0.148964	-0.0217673
Q96CF2	3	CHMP4C	0.149044	-0.0494606
P00505	21	GOT2	0.149251	-0.0382678
O60341	16	KDM1A	0.149585	0.0237386
Q92636	4	NSMAF	0.149615	-0.023812
P06454	7	PTMA	0.149972	-0.054025
Q9NXA8	3	SIRT5	0.150174	0.0192331
Q96EF6	2	FBXO17	0.150492	-0.0194508
Q9UIJ7	20	AK3	0.15059	-0.0280154
P08754	6	GNAI3	0.150755	-0.0188019
Q9Y3B4	6	SF3B6	0.150822	-0.0244335
Q8N5P1	2	ZC3H8	0.150866	-0.0186684
Q9UID3	2	VPS51	0.150889	-0.0124405
Q9H098	10	FAM107B	0.15126	-0.0757367
Q9H1E3	13	NUCKS1	0.151285	-0.0667488
Q684P5	2	RAP1GAP2	0.1514	-0.0166194
P55072	67	VCP	0.151609	0.0165371
Q8N7H5	15	PAF1	0.151898	0.0465564
Q9UPQ0	18	LIMCH1	0.151957	0.0278925
P21589	2	NT5E	0.152105	-0.0147192
P49917	2	LIG4	0.152505	-0.0145478
Q702N8	2	XIRP1	0.152573	-0.0572094
Q8N4T8	3	CBR4	0.152854	0.0183249
O14578	2	CIT	0.15288	-0.0121568
P11234	2	RALB	0.15288	-0.0121568
Q06787	2	FMR1	0.15288	-0.0121568
Q562R1	10	ACTBL2	0.15288	-0.0121568
Q96G01	6	BICD1	0.15288	-0.0121568
Q9Y4C1	3	KDM3A	0.15288	-0.0121568
Q9Y5B8	2	NME7	0.15288	-0.0121568
O43353	7	RIPK2	0.153528	-0.0135791
Q9H307	4	PNN	0.153886	-0.0188997
Q9Y2U5	5	MAP3K2	0.154055	0.0333194
Q6P3W2	2	DNAJC24	0.154058	-0.0197737
Q9Y6W5	15	WASF2	0.154186	-0.0316052
Q9BW04	3	SARG	0.15423	-0.0162427
Q02543	4	RPL18A	0.154442	0.0421945
Q86X02	6	CDR2L	0.154486	-0.0211912
Q8NHH9	5	ATL2	0.15462	0.0632067
Q8TB37	5	NUBPL	0.155049	-0.0891509
Q6P3X3	16	TTC27	0.155103	0.0171522
O75663	8	TIPRL	0.15528	-0.0428799
O95619	2	YEATS4	0.155392	-0.0361074
P28749	2	RBL1	0.1554	-0.0143669
P61981	22	YWHAG	0.155404	-0.028483
Q99426	25	TBCB	0.155613	-0.0151055
Q99622	5	C12orf57	0.155685	0.0714826
Q9NW64	13	RBM22	0.155808	0.0209901
O75915	3	ARL6IP5	0.155916	0.0300998
Q8IX18	2	DHX40	0.156008	-0.0213766
P40222	22	TXLNA	0.156538	-0.0198948
P98082	4	DAB2	0.156708	0.0296348
Q9BSH4	12	TACO1	0.15704	0.0286629
A0MZ66	37	KIAA1598	0.157558	-0.0285213
Q8TD55	4	PLEKHO2	0.157696	-0.0308846
Q9BPX7	4	C7orf25	0.157944	-0.0383355
Q92797	10	SYMPK	0.157963	0.0248735
Q15170	2	TCEAL1	0.158169	-0.0179293
Q14203	41	DCTN1	0.158373	0.0172049
P06703	6	S100A6	0.158382	0.105957
Q12792	21	TWF1	0.158441	0.0303666
Q8NFD5	2	ARID1B	0.158547	0.0257174
Q9H3H3	5	C11orf68	0.158684	0.0451949
Q969V6	6	MKL1	0.15897	-0.0506488
Q01484	5	ANK2	0.159066	0.0231304
Q6PUV4	12	CPLX2	0.159548	-0.0297051
Q8TB52	3	FBXO30	0.15959	0.0419982
Q15651	4	HMGN3	0.160199	-0.0891334
P63267;P68133;P68032;P62736	19	ACTG2;ACTA1;ACTC1;ACTA2	0.160375	-0.0166802
P41227	11	NAA10	0.160434	-0.0336334
P20337	3	RAB3B	0.160481	0.0329751
C9JRZ8	12	AKR1B15	0.160592	-0.0131081
Q9NWU2	4	GID8	0.160691	-0.0246666
O43504	3	LAMTOR5	0.160715	0.0331264
P01130	6	LDLR	0.160781	-0.0198918
Q92558	4	WASF1	0.160806	-0.0155362
Q13042	8	CDC16	0.160896	0.0289861
Q8IVV7	3	GID4	0.161155	0.0761465
Q9BRA2	8	TXNDC17	0.161206	-0.0361116
O15160	10	POLR1C	0.161704	-0.0632575
Q86WQ0	3	NR2C2AP	0.162195	0.0242529
Q07157	45	TJP1	0.162269	0.0209245
Q9Y262	19	EIF3L	0.162389	0.00864174
Q14155	8	ARHGEF7	0.16258	0.0276519
Q9H1K1	7	ISCU	0.162613	-0.0189984
P12429	27	ANXA3	0.163041	-0.0260775
Q2NL82	20	TSR1	0.16328	-0.0139695
Q8NEZ2	2	VPS37A	0.163754	-0.0387542
Q92538	17	GBF1	0.164685	0.0196076
O95786	3	DDX58	0.165605	-0.0144564
P19404	6	NDUFV2	0.165727	0.0309452
P49915	43	GMPS	0.165755	-0.012505
Q9GZQ3	3	COMMD5	0.165775	-0.0251043
O43709	6	WBSCR22	0.165822	0.0300504
Q96DE0	5	NUDT16	0.166028	0.0264331
O14786	5	NRP1	0.166085	0.0180446
Q99733	15	NAP1L4	0.166296	-0.0392498
Q9BWD1	18	ACAT2	0.1664	-0.0662946
O60936	9	NOL3	0.166539	0.0259248
Q8N4X5	9	AFAP1L2	0.167291	-0.0211772
P06748	16	NPM1	0.167623	-0.0506898
Q9H9S4	2	CAB39L	0.167633	-0.0108694
P36957	18	DLST	0.167663	-0.0269722
Q9UGI8	17	TES	0.167676	-0.0312316
Q9NRG1	5	PRTFDC1	0.167802	-0.0244779
P61586	15	RHOA	0.167958	-0.0341762
Q9Y3D0	3	FAM96B	0.168444	-0.0294835
P19838	8	NFKB1	0.168523	0.0329864
Q6P1K2	5	PMF1	0.168622	-0.0273308
P11177	11	PDHB	0.168647	-0.0174047
Q9NWY4	11	C4orf27	0.169011	-0.0298131
O14772	7	FPGT	0.170152	0.0362105
P21964	11	COMT	0.170315	0.0345989
Q05682	43	CALD1	0.170515	-0.0245002
Q9BQ61	7	C19orf43	0.171041	-0.0375808
P80723	22	BASP1	0.171099	0.166931
Q9UNZ2	20	NSFL1C	0.171374	-0.0495029
P60520	5	GABARAPL2	0.171655	0.0168201
Q9H2G2	40	SLK	0.172394	-0.0295372
P46926	10	GNPDA1	0.172607	0.0543995
O43516	3	WIPF1	0.172723	-0.0218014
P39023	18	RPL3	0.17321	0.0193179
P52597	11	HNRNPF	0.17327	0.0154657
P60510	10	PPP4C	0.173345	0.0393146
O15305	16	PMM2	0.173496	-0.0345087
Q9UPT9;A6NNY8	3	USP22;USP27X	0.173571	0.0337493
P30084	16	ECHS1	0.17432	-0.038267
Q9UKV8	2	AGO2	0.174396	-0.0320271
P62269	11	RPS18	0.174502	0.0235568
P55769	6	NHP2L1	0.174923	0.0488286
Q06587	4	RING1	0.174962	-0.0198596
P00338	23	LDHA	0.174976	0.0289403
P19623	12	SRM	0.175137	0.0221305
Q9BXS5	14	AP1M1	0.17526	-0.0233229
O43175	23	PHGDH	0.175977	-0.0222307
Q9Y2G2	2	CARD8	0.176009	-0.0185069
P55084	22	HADHB	0.176258	0.020213
Q68E01	10	INTS3	0.176303	0.0356128
Q96DX5	3	ASB9	0.176654	-0.0271022
P53597	6	SUCLG1	0.176752	-0.0371773
Q6IQ49	6	SDE2	0.176808	-0.0391672
Q15428	10	SF3A2	0.177061	0.0417946
P62241	9	RPS8	0.177341	0.0247839
P62256	6	UBE2H	0.177433	-0.0274438
P08621	20	SNRNP70	0.177474	0.0275474
Q92820	11	GGH	0.177615	-0.0282535
Q92879;O95319	6	CELF1;CELF2	0.177941	0.0353227
O75419	2	CDC45	0.177976	-0.0145528
P13051	7	UNG	0.178439	-0.0720862
P26373	4	RPL13	0.178456	0.0666084
Q68CQ4	15	DIEXF	0.178476	-0.0145668
O14618	9	CCS	0.178573	0.0230035
Q9UNF0	22	PACSIN2	0.178601	-0.021166
P98170	16	XIAP	0.178614	0.0191381
Q9NR33	4	POLE4	0.17886	0.0245876
Q9NVZ3	6	NECAP2	0.178927	0.0305057
O95825	11	CRYZL1	0.179409	0.0234391
Q9Y3T6	6	R3HCC1	0.180255	0.0192132
P46020	2	PHKA1	0.180338	0.032794
P11908	17	PRPS2	0.1808	0.0712801
O76070	5	SNCG	0.1808	-0.0285416
Q13033	12	STRN3	0.180883	0.031107
Q92793	14	CREBBP	0.180891	0.0207812
P56381;Q5VTU8	3	ATP5E;ATP5EP2	0.181517	-0.103477
Q9NX70	4	MED29	0.181632	-0.0162312
Q15056	14	EIF4H	0.181777	-0.0325185
Q15370	12	TCEB2	0.182257	-0.0307744
P52565	12	ARHGDIA	0.182361	-0.0464952
P17096	5	HMGA1	0.183079	-0.0264838
A6NDU8	6	C5orf51	0.183356	-0.0210015
Q8WUM0	15	NUP133	0.183698	0.0185593
Q9BW85	6	CCDC94	0.183761	0.0324719
Q8IXW5	2	RPAP2	0.184336	-0.0322952
Q8IX04	10	UEVLD	0.184517	0.0282362
Q5T160	3	RARS2	0.184802	-0.0145972
P20226;Q6SJ96	2	TBP;TBPL2	0.185004	-0.0242419
Q8NBF2	16	NHLRC2	0.185054	0.0288905
Q6PD62	18	CTR9	0.185057	0.0171911
P51114	3	FXR1	0.185164	0.0582134
Q9BQP7	9	MGME1	0.185165	0.046061
Q9Y3C4	5	TPRKB	0.185369	-0.0180203
Q53F19	7	C17orf85	0.185447	0.0254392
P49840	12	GSK3A	0.185609	-0.0153822
Q9H1Z4	5	WDR13	0.185867	-0.0213704
Q9Y678	29	COPG1	0.186041	0.0289154
O95817	20	BAG3	0.186507	0.0164681
O00399	2	DCTN6	0.186778	0.0309871
Q14011	4	CIRBP	0.186875	0.0196509
P22830	13	FECH	0.187011	0.020639
O76031	17	CLPX	0.187065	-0.0285194
Q9BUE6	6	ISCA1	0.187318	-0.0217087
Q9H9T3	9	ELP3	0.187375	0.0559502
P25490;Q96MM3	2	YY1;ZFP42	0.187529	-0.0200851
Q9Y2H0	6	DLGAP4	0.187677	0.0331381
Q8NBJ5	15	COLGALT1	0.188173	-0.0278063
P62753	10	RPS6	0.188618	0.040549
O75962	2	TRIO	0.188699	-0.0123399
Q6NZY4	13	ZCCHC8	0.188866	0.0183323
Q9H9A6	10	LRRC40	0.189334	0.0276094
P49790	31	NUP153	0.189404	-0.0377624
Q9NP74	2	PALMD	0.18942	0.018135
Q14157	21	UBAP2L	0.189666	-0.022971
P02795;P80297;P13640	3	MT2A;MT1X;MT1G	0.189843	-0.0915164
O75351	18	VPS4B	0.189888	0.0217837
P0DMN0;P0DMM9;P50225;P50226	6	SULT1A4;SULT1A3;SULT1A1;SULT1A2	0.190054	-0.0205565
O00762	10	UBE2C	0.190165	-0.0510441
Q8WVM8	10	SCFD1	0.190355	0.0348459
P61086	9	UBE2K	0.190434	-0.0323132
Q99547	3	MPHOSPH6	0.190683	0.0258537
P80303	11	NUCB2	0.190753	-0.0283553
Q9BTM9	2	URM1	0.191265	-0.038203
Q16740	10	CLPP	0.191274	0.029249
Q63HN8	26	RNF213	0.191334	0.0235825
Q8N9N2	2	ASCC1	0.191584	0.045607
Q9Y6A4	8	CFAP20	0.191726	0.0221035
Q9H9H4	3	VPS37B	0.191888	0.0179772
Q9UBP0	8	SPAST	0.191952	0.0305366
O15397	7	IPO8	0.19239	-0.0220787
Q9P035	4	HACD3	0.192394	0.0246956
Q9H2M9	16	RAB3GAP2	0.192426	-0.12967
Q9GZN8	2	C20orf27	0.192681	0.0249329
Q5R3I4	3	TTC38	0.192735	-0.0268823
Q9NXN4	2	GDAP2	0.192814	-0.020896
P18669	20	PGAM1	0.192967	0.0899479
O95273	2	CCNDBP1	0.192978	0.0220065
Q9H4L5	2	OSBPL3	0.193028	-0.0160899
P32969	8	RPL9	0.193045	0.0372792
Q13576	4	IQGAP2	0.193098	-0.0231713
Q9BZ23	7	PANK2	0.193111	0.0288689
Q9BS40	4	LXN	0.193127	-0.0189847
P15882	6	CHN1	0.193571	0.0553637
O15379	3	HDAC3	0.193691	-0.017851
Q9Y570	15	PPME1	0.193901	0.0464698
P63261	32	ACTG1	0.194732	-0.0180239
O75832	7	PSMD10	0.195453	-0.0205587
Q9NT62	7	ATG3	0.19546	0.036422
O43379	10	WDR62	0.19567	0.0256609
P19338	49	NCL	0.195779	-0.0362847
Q70CQ2	4	USP34	0.195874	0.0603592
Q92785	9	DPF2	0.195895	0.034417
Q7LBR1	4	CHMP1B	0.196494	0.0253436
Q01581	21	HMGCS1	0.196512	-0.033569
P51398	7	DAP3	0.196518	-0.0159835
Q8WWH5	9	TRUB1	0.197048	-0.0251672
Q96Q15	2	SMG1	0.197095	0.0194505
O94992	12	HEXIM1	0.19722	0.0213958
Q99613;B5ME19	36	EIF3C;EIF3CL	0.197329	-0.0229558
O00505	11	KPNA3	0.19763	0.0127386
Q8WYL5	2	SSH1	0.198077	-0.0107558
Q9Y3X0	3	CCDC9	0.198485	-0.0460443
Q99543	17	DNAJC2	0.198582	-0.0155873
P28838	28	LAP3	0.199363	0.0162095
O60256	12	PRPSAP2	0.199652	-0.0257979
Q8IWZ3	21	ANKHD1	0.199672	0.0203674
Q96EK6	10	GNPNAT1	0.200374	-0.0352341
Q14790	17	CASP8	0.200926	-0.01958
Q7Z6E9	3	RBBP6	0.201122	-0.021024
Q15910	3	EZH2	0.201177	-0.0231875
Q99584	5	S100A13	0.20118	0.0220864
Q15654	8	TRIP6	0.201346	-0.0252218
Q7Z6J9	8	TSEN54	0.201476	0.0265274
O43301	16	HSPA12A	0.201575	0.0235158
O75436	12	VPS26A	0.201593	0.0297904
Q8NFH3	7	NUP43	0.20172	0.0277344
P54259	2	ATN1	0.201822	-0.0132512
Q08257	16	CRYZ	0.202485	0.0314247
P56524	5	HDAC4	0.20266	0.0187683
P35612	12	ADD2	0.202829	0.00295617
O94973	22	AP2A2	0.202854	0.0262083
Q96MH2	3	HEXIM2	0.203106	-0.0346098
P33991	43	MCM4	0.203203	-0.022077
Q15048	2	LRRC14	0.203212	-0.0324062
P82930	4	MRPS34	0.203608	0.0187372
P62318	5	SNRPD3	0.203684	-0.0363891
O75044	3	SRGAP2	0.20431	0.0140845
Q5JPI9	5	METTL10	0.204311	0.0123546
Q8IVL6	5	LEPREL2	0.204313	-0.0247517
Q9Y371	5	SH3GLB1	0.20443	-0.0198294
Q96EQ0	3	SGTB	0.204528	0.0633423
Q9NVI1	11	FANCI	0.204969	0.0185435
Q03154	11	ACY1	0.204991	0.0285803
P16435	8	POR	0.205308	-0.0253014
P05165	12	PCCA	0.205434	0.0325291
Q9BV20	9	MRI1	0.205824	0.020259
P62072	3	TIMM10	0.205911	0.0236862
Q8NI22	2	MCFD2	0.206422	0.0428597
A6ND36	2	FAM83G	0.206457	0.019621
Q9Y6M1	4	IGF2BP2	0.20658	-0.0369022
Q9Y6D6	17	ARFGEF1	0.206866	0.0257284
Q969Z0	10	TBRG4	0.207364	0.0158914
Q9BXP5	34	SRRT	0.208584	-0.0208528
Q9Y3A3	8	MOB4	0.20878	-0.037594
Q96GA7	7	SDSL	0.209265	0.0217905
Q15208	7	STK38	0.209978	0.0405637
Q9NUG6	3	PDRG1	0.210057	0.02473
C9JLW8	5	FAM195B	0.210184	-0.0335488
Q2KHR3	2	QSER1	0.210428	0.0206992
P49588	61	AARS	0.210631	-0.0228625
O60841	41	EIF5B	0.210945	-0.0165381
O14980	34	XPO1	0.211254	0.0445418
Q93008	51	USP9X	0.211335	0.0261037
Q9UBB4	16	ATXN10	0.211559	-0.0388263
P63151	19	PPP2R2A	0.211736	0.0251986
O95630	9	STAMBP	0.212193	-0.022884
P11172	13	UMPS	0.212406	0.0287985
O00401	14	WASL	0.212515	0.0194485
P60866	9	RPS20	0.212681	-0.0536758
Q96SY0	3	VWA9	0.212737	-0.036054
P13984	15	GTF2F2	0.21281	-0.0214466
Q07666	9	KHDRBS1	0.212989	0.0326754
Q9NZU5	21	LMCD1	0.213215	-0.0199858
Q9C0B0	6	UNK	0.213223	-0.0208357
Q8N9N8	5	EIF1AD	0.213257	0.0308193
Q13541	4	EIF4EBP1	0.213507	0.0260354
Q9H173	3	SIL1	0.213545	-0.014604
Q8IZ73	7	RPUSD2	0.213736	-0.0295206
O00214	2	LGALS8	0.213835	-0.032618
Q96MW5	2	COG8	0.21387	-0.11037
P54619	5	PRKAG1	0.21396	0.0212395
Q14671	3	PUM1	0.214059	-0.0226824
O75828	10	CBR3	0.214229	-0.0420283
O14530	7	TXNDC9	0.214673	0.0300917
O75191	3	XYLB	0.21482	0.0236131
P62140	19	PPP1CB	0.215172	-0.0344795
P54725	9	RAD23A	0.2152	-0.0497643
Q9BV57	10	ADI1	0.215227	-0.0319331
O00499	6	BIN1	0.215335	-0.030206
Q9H501	11	ESF1	0.215441	0.01124
Q13510	11	ASAH1	0.216141	0.0335749
Q96I59	8	NARS2	0.216227	0.0223562
Q8NC96	5	NECAP1	0.21636	0.0345163
Q9NRN7	10	AASDHPPT	0.216399	0.023684
Q9H2P9	7	DPH5	0.216673	0.0356322
Q96BM9	4	ARL8A	0.216775	-0.0206535
P05114	5	HMGN1	0.216811	-0.0340187
Q9BVG4	14	PBDC1	0.216975	0.0363517
Q9H0E2	8	TOLLIP	0.217052	0.0423903
Q8TAE8	2	GADD45GIP1	0.21729	-0.015512
Q9BW27	9	NUP85	0.217725	0.0278679
P61201	15	COPS2	0.217922	0.0163742
P50053	2	KHK	0.218686	-0.0274618
P23284	18	PPIB	0.218808	-0.0258958
Q9Y6H1;Q5T1J5	2	CHCHD2;CHCHD2P9	0.21883	-0.0423779
P63104	25	YWHAZ	0.218967	-0.025916
O75179	13	ANKRD17	0.219407	0.0445788
P60709	31	ACTB	0.219689	-0.0295214
O15144	23	ARPC2	0.219738	-0.0220946
Q9Y4Z0	8	LSM4	0.219954	-0.069744
Q9UKX7	15	NUP50	0.22022	0.0421715
Q3LXA3	16	DAK	0.22044	0.0163869
Q9Y4Y9	2	LSM5	0.220615	-0.0897132
Q07864	4	POLE	0.221661	-0.0171754
Q06609	2	RAD51	0.22176	-0.0245697
Q8TCS8	29	PNPT1	0.221773	-0.018295
Q99447	12	PCYT2	0.222094	0.0239734
P51617	3	IRAK1	0.22225	0.0184898
Q14739	3	LBR	0.222492	0.0188203
Q86X76	7	NIT1	0.222497	0.0329741
O95208	7	EPN2	0.222675	-0.0207903
Q92804	9	TAF15	0.222703	0.0306865
P35573	23	AGL	0.223637	0.0265349
Q15545	3	TAF7	0.224159	-0.0158019
P61247	17	RPS3A	0.224321	0.0261683
Q9NYU2	46	UGGT1	0.224353	0.0178299
P14324	13	FDPS	0.224469	0.0208376
P0CG12	3	CHTF8	0.224658	-0.0575908
Q8IUI8	9	CRLF3	0.224725	0.0120874
Q9Y5Q9	2	GTF3C3	0.225175	-0.0165888
P54252	4	ATXN3	0.225304	-0.0180749
Q05397	12	PTK2	0.225456	0.0201383
P39748	15	FEN1	0.225869	0.0232348
O96007	8	MOCS2	0.226078	0.0311381
Q13428	47	TCOF1	0.226213	-0.0178293
P25685	23	DNAJB1	0.226377	-0.0206252
Q06124	21	PTPN11	0.226401	0.035796
O60220	5	TIMM8A	0.226471	0.0604138
P49720	11	PSMB3	0.226681	-0.0141516
Q9NRV9	13	HEBP1	0.22713	0.025956
Q15628	3	TRADD	0.227183	-0.0275685
Q9BVM4	2	GGACT	0.227215	-0.0215465
Q96SU4	12	OSBPL9	0.22805	-0.0164793
Q10570	23	CPSF1	0.228387	0.0238214
Q8N6T3	3	ARFGAP1	0.22853	0.0568257
Q9UQE7	28	SMC3	0.228628	0.0155677
Q15437	19	SEC23B	0.228976	0.0212432
A5YM69;Q12774	2	ARHGEF35;ARHGEF5	0.229355	-0.105231
P27540	3	ARNT	0.229483	0.0508776
P62829	8	RPL23	0.229863	0.0212807
Q9UG63	6	ABCF2	0.230364	0.0253815
Q5JPI3	3	C3orf38	0.23041	0.0255254
Q16890	2	TPD52L1	0.2305	-0.0327583
Q9Y6R0	5	NUMBL	0.231111	-0.0192404
O95628	2	CNOT4	0.231172	-0.0159129
P61077;P62837	3	UBE2D3;UBE2D2	0.231185	-0.0478493
P50750	4	CDK9	0.231357	0.0158641
P62851	5	RPS25	0.231463	0.0258233
Q8TEA8	10	DTD1	0.231485	-0.0256132
Q9Y2D5	5	AKAP2	0.231615	0.0167475
O43502	3	RAD51C	0.231719	-0.0183895
P07738	4	BPGM	0.231881	-0.01973
P22307	15	SCP2	0.232464	0.0181082
Q7Z4H8	10	KDELC2	0.232521	0.027238
Q6Y288	5	B3GALTL	0.232647	0.0251944
P09104	19	ENO2	0.232819	0.066088
Q8IZ83	11	ALDH16A1	0.232858	-0.0105509
P49959	22	MRE11A	0.233564	-0.0259428
P46459	31	NSF	0.233724	-0.027427
P61966	5	AP1S1	0.233791	0.0414186
Q15057	10	ACAP2	0.233833	-0.021217
Q99717;Q15797	4	SMAD5;SMAD1	0.234103	-0.0139256
O60825	6	PFKFB2	0.234117	-0.0242016
Q8NC51	22	SERBP1	0.234378	-0.0293901
Q9C026	2	TRIM9	0.234594	-0.0297175
Q9BV38	3	WDR18	0.234753	-0.0247074
O75821	19	EIF3G	0.235217	-0.0203069
P61289	17	PSME3	0.235388	0.0187143
P04179	5	SOD2	0.235439	-0.0313163
Q12874	18	SF3A3	0.235878	0.0174151
Q9NW68	2	BSDC1	0.23588	0.0237279
P07737	13	PFN1	0.23596	-0.0216861
O00204	8	SULT2B1	0.235989	0.0143183
Q9HC38	18	GLOD4	0.236148	-0.024765
Q9UBR2	2	CTSZ	0.236167	0.0397158
O95336	12	PGLS	0.236678	0.023903
Q8WUW1	5	BRK1	0.236938	0.0559622
Q5H9L2;Q969E4;Q6IPX3	4	TCEAL5;TCEAL3;TCEAL6	0.236939	0.0273681
P53618	27	COPB1	0.236962	0.020974
Q92889	6	ERCC4	0.237077	-0.0330536
Q7Z5L9	17	IRF2BP2	0.237153	0.0466188
O95219	8	SNX4	0.237434	0.0276218
Q12824	11	SMARCB1	0.237446	-0.0220847
Q9UQN3	8	CHMP2B	0.237493	-0.024952
O43805	6	SSNA1	0.237628	-0.044937
O15541	6	RNF113A	0.238308	-0.0661165
Q8WUB8	2	PHF10	0.238418	-0.108672
Q15154	5	PCM1	0.238597	0.0178022
Q9UKU7	2	ACAD8	0.238787	-0.0149365
Q5MIZ7	17	SMEK2	0.238852	-0.025655
Q96CT7	13	CCDC124	0.238979	-0.0410103
Q9P000	5	COMMD9	0.240111	0.0204927
Q96FV2	6	SCRN2	0.240207	0.0893883
Q96T51	14	RUFY1	0.240738	0.0166195
Q13547	12	HDAC1	0.241349	0.0200556
Q9Y266	25	NUDC	0.241431	-0.0187976
O94925	21	GLS	0.241917	0.00876298
O95793	2	STAU1	0.242269	-0.029496
Q9H773	12	DCTPP1	0.242353	0.0344276
Q9Y2V7	2	COG6	0.242404	0.0211592
Q08AF3	2	SLFN5	0.242512	0.0112964
Q9NZ09	8	UBAP1	0.243091	-0.011176
Q9NP92	5	MRPS30	0.24314	0.0266034
Q9UKG9	8	CROT	0.243475	0.0613147
Q6PD74	6	AAGAB	0.243526	-0.0281745
Q14149	3	MORC3	0.243869	0.0187225
Q9H1P3	6	OSBPL2	0.243915	-0.0315908
P60763	6	RAC3	0.243933	-0.0233175
Q01844	5	EWSR1	0.244266	-0.0358487
Q53EZ4	3	CEP55	0.244329	-0.0401315
O75794	9	CDC123	0.244418	-0.0271817
Q05519	6	SRSF11	0.244433	-0.038455
Q8WV99	3	ZFAND2B	0.245593	0.0530456
Q13011	17	ECH1	0.245615	-0.0431653
P18206	90	VCL	0.245826	-0.0177082
P78344	39	EIF4G2	0.24587	0.0197029
P10253	18	GAA	0.24602	-0.0276308
P09132	9	SRP19	0.246262	0.0267188
P21333	148	FLNA	0.246657	-0.015701
Q9NRS6	2	SNX15	0.24683	0.027483
O43422	5	PRKRIR	0.247694	0.0834694
P48444	22	ARCN1	0.247715	-0.0299298
Q9HCE5	2	METTL14	0.247941	-0.0266532
P38919	21	EIF4A3	0.247988	0.0311813
O15067	57	PFAS	0.248632	0.00931081
Q96H79	7	ZC3HAV1L	0.248659	0.0219602
P25311	3	AZGP1	0.249463	-0.121249
Q9HBL8	6	NMRAL1	0.249568	-0.0191436
P49848	4	TAF6	0.24963	-0.0173054
Q7Z7F0	3	KIAA0907	0.249936	0.0146766
Q96EB1	2	ELP4	0.250323	0.0130345
Q13546	5	RIPK1	0.250413	0.0287849
Q15599	4	SLC9A3R2	0.250657	-0.0176209
Q05823	2	RNASEL	0.251101	-0.0178279
P47897	30	QARS	0.251873	0.0253445
Q8N573	5	OXR1	0.251941	-0.0245338
P55212	12	CASP6	0.252538	0.0299313
Q8WXD5	2	GEMIN6	0.252578	-0.0331409
Q9NWH9	5	SLTM	0.252587	0.0301821
Q96FS4	2	SIPA1	0.252897	-0.0178952
Q9BV86	10	NTMT1	0.253013	-0.063848
Q14116	13	IL18	0.253226	0.0297037
P52564	13	MAP2K6	0.253362	0.0231718
Q9NUQ9	19	FAM49B	0.253983	0.0281419
Q8WZA0	8	LZIC	0.254074	-0.0190664
P62993	11	GRB2	0.254434	-0.026123
O75113	7	N4BP1	0.254801	0.0144152
Q15438	3	CYTH1	0.256273	-0.0168104
P36871	30	PGM1	0.256473	0.0229496
Q3YEC7	15	RABL6	0.256734	0.0160172
O75410	11	TACC1	0.257326	-0.023106
P07814	66	EPRS	0.257515	0.0126501
P52594	17	AGFG1	0.257635	-0.0186984
P18440	4	NAT1	0.257782	-0.0235326
Q9NYK5	9	MRPL39	0.257969	0.0282687
O00754	9	MAN2B1	0.258058	0.0903449
O60921	2	HUS1	0.258063	0.0219644
P60903	5	S100A10	0.258686	-0.0520259
Q9NY33	37	DPP3	0.258791	-0.0228467
Q8NCC3	2	PLA2G15	0.25898	0.0228229
Q9Y478;O43741	2	PRKAB1;PRKAB2	0.259303	0.0197958
Q92769	15	HDAC2	0.259478	0.0339572
Q8WVT3	5	TRAPPC12	0.259599	0.0154796
Q96EY7	3	PTCD3	0.259736	-0.0148258
P15428	10	HPGD	0.259847	0.0219452
P20810	45	CAST	0.260047	-0.0204916
Q01415	10	GALK2	0.260856	-0.0178072
P35998	28	PSMC2	0.261167	0.0180673
Q9NQX3	16	GPHN	0.261539	-0.0191519
Q9HA65	5	TBC1D17	0.261646	0.0152915
O75970	8	MPDZ	0.261805	-0.0291843
Q9BTY2	5	FUCA2	0.261992	0.0342746
P45973	10	CBX5	0.26203	0.0326923
Q86YS7	2	C2CD5	0.262129	-0.0987663
Q86WR7	8	PROSER2	0.262328	0.0197728
O15143	15	ARPC1B	0.263044	-0.027177
Q9NYB0	5	TERF2IP	0.263123	-0.0170942
P26440	6	IVD	0.263291	-0.0330457
Q10567	36	AP1B1	0.263295	-0.0371355
O75521	7	ECI2	0.263319	-0.0211508
P09874	13	PARP1	0.263528	-0.0110206
Q8IU85	4	CAMK1D	0.263574	0.0233892
Q9BWU0	24	SLC4A1AP	0.264183	-0.0187602
Q8WU79	4	SMAP2	0.264632	-0.0251825
Q9Y4B5	8	MTCL1	0.264774	0.101888
P35813	9	PPM1A	0.264815	-0.0170432
Q96EN8	5	MOCOS	0.265069	0.0136501
Q6P1J9	19	CDC73	0.265091	-0.0195207
Q6YHK3	4	CD109	0.265285	0.0227909
P07992	4	ERCC1	0.265377	-0.0255626
Q9BZE1	8	MRPL37	0.265576	0.0391145
P40337	2	VHL	0.266245	-0.0253492
Q13228	10	SELENBP1	0.266383	-0.0165524
Q69YH5	2	CDCA2	0.266656	-0.0147509
Q86W92	11	PPFIBP1	0.267349	-0.024611
Q96T60	6	PNKP	0.26797	-0.0216768
P13693	11	TPT1	0.26868	-0.0371707
O76054	6	SEC14L2	0.268774	-0.0233072
Q13131	4	PRKAA1	0.269109	-0.0136569
Q8N163	24	CCAR2	0.269158	0.0178648
P16930	14	FAH	0.269175	0.0186547
Q9UJ41	5	RABGEF1	0.269797	-0.0157203
O43776	28	NARS	0.269992	0.0219509
Q99570	2	PIK3R4	0.270378	-0.0138426
Q12906	26	ILF3	0.270634	0.013369
Q9UGR2	3	ZC3H7B	0.270889	0.0193492
Q15293	16	RCN1	0.271176	0.0492667
P38398	2	BRCA1	0.27137	-0.0207361
Q8IZD4	2	DCP1B	0.271939	-0.0141222
P09972	8	ALDOC	0.271985	0.0251717
P23258;Q9NRH3	3	TUBG1;TUBG2	0.272138	-0.0103796
P55036	11	PSMD4	0.272378	-0.0143188
Q96T17	5	MAP7D2	0.272807	-0.046414
Q9Y697	9	NFS1	0.272931	-0.0168417
Q92696	14	RABGGTA	0.273621	0.014045
P35241	54	RDX	0.273742	-0.0232713
Q14152	95	EIF3A	0.274388	0.0145188
Q96BP3	15	PPWD1	0.275298	-0.0158563
P14678;P63162	10	SNRPB;SNRPN	0.275399	0.0302334
Q9ULC3	5	RAB23	0.275696	-0.0208958
Q9HD34	3	LYRM4	0.276331	-0.0206855
Q9Y237	10	PIN4	0.276663	-0.0281006
Q9NQT8	13	KIF13B	0.277031	-0.0157245
Q96AY3	16	FKBP10	0.277173	-0.0484732
Q6UXN9	8	WDR82	0.277745	0.0303058
O75717	33	WDHD1	0.278116	0.0129577
O95359	20	TACC2	0.27829	-0.0207793
P32322	6	PYCR1	0.278426	-0.0297129
P41208	5	CETN2	0.278733	-0.0322775
Q13085	52	ACACA	0.27886	0.0176268
P42704	87	LRPPRC	0.279958	0.00900765
Q99797	18	MIPEP	0.280536	0.0257943
Q8TCE6;Q6NSW5	5	FAM45A;FAM45B	0.280599	-0.0255826
Q5SSJ5	2	HP1BP3	0.28127	0.0125942
P55327	13	TPD52	0.281444	-0.0233626
Q8WXX5	7	DNAJC9	0.281497	-0.0180068
O94952	2	FBXO21	0.281832	-0.0112765
P16035	4	TIMP2	0.282104	-0.0262787
P62979;P0CG47;P0CG48	7	RPS27A;UBB;UBC	0.282183	-0.106716
Q96F24	3	NRBF2	0.282188	-0.0251008
O75363	2	BCAS1	0.282824	-0.0163486
Q96G25	2	MED8	0.283167	-0.0214342
Q9UGP4	12	LIMD1	0.283233	-0.0182499
P43353;P48448	3	ALDH3B1;ALDH3B2	0.283898	-0.0221013
P46734	8	MAP2K3	0.284444	0.0162365
Q4LDG9	6	DNAL1	0.284601	-0.0257276
O14617	28	AP3D1	0.284957	-0.0148114
P18084	2	ITGB5	0.285056	-0.0133518
P55786	47	NPEPPS	0.28613	-0.0183008
O00161	6	SNAP23	0.286864	0.0125771
Q96LB3	7	IFT74	0.286923	-0.0190111
P98175	14	RBM10	0.28725	-0.0279389
Q9HD15	6	SRA1	0.287797	0.0261492
P17706	3	PTPN2	0.2878	0.017509
P33992	37	MCM5	0.288302	0.0177154
O15355	26	PPM1G	0.288358	-0.0313531
Q9H900	5	ZWILCH	0.288537	-0.021674
Q9NZN3	19	EHD3	0.288546	0.0245297
Q8NHU6	6	TDRD7	0.28957	-0.0256478
P78330	12	PSPH	0.289739	0.0448108
P47755	11	CAPZA2	0.289744	0.0156922
O75530	3	EED	0.289834	0.0128374
Q9H1K0	6	RBSN	0.28998	0.0203261
Q9NPQ8	12	RIC8A	0.290158	0.0183444
Q9BQA1	8	WDR77	0.290172	0.0330966
Q9P0R6	2	GSKIP	0.290382	0.0201894
P46108	19	CRK	0.290506	0.0158853
Q7RTV0	6	PHF5A	0.2907	-0.0242831
Q9NTX5	9	ECHDC1	0.291149	0.0521078
Q9HAV7	13	GRPEL1	0.291171	-0.0167021
Q92905	15	COPS5	0.291319	0.0355013
Q9H444	14	CHMP4B	0.291557	-0.0313701
Q9UKJ3	2	GPATCH8	0.292232	-0.0157168
Q96C01	9	FAM136A	0.292293	-0.0321422
Q96RS0	5	TGS1	0.292989	0.0214799
Q9BSJ8	11	ESYT1	0.293161	0.0256597
Q9UNN5	17	FAF1	0.293162	0.0205293
P53990	10	IST1	0.293233	-0.0211902
Q8N4J0	4	C9orf41	0.293679	-0.0585554
Q15365	18	PCBP1	0.294201	-0.0231879
O75083	26	WDR1	0.294334	-0.0219055
Q9H4A4	32	RNPEP	0.294419	0.00695854
P55735	12	SEC13	0.29458	0.0147457
P20042	17	EIF2S2	0.294954	-0.0259148
Q96C19	20	EFHD2	0.295255	-0.0735858
Q5VZ89	15	DENND4C	0.295265	0.014828
P18858	31	LIG1	0.29536	-0.0204485
Q9UPN7	5	PPP6R1	0.295675	-0.0614348
Q9UJ68	7	MSRA	0.296122	0.0156906
Q8ND04	4	SMG8	0.296241	0.0216757
P16989	15	YBX3	0.296317	0.023429
O75506	6	HSBP1	0.296334	-0.0441777
Q8N5Z0	2	AADAT	0.296684	-0.0191371
P09661	21	SNRPA1	0.296998	0.0166732
P31948	50	STIP1	0.297329	-0.0204283
Q9UBQ5	10	EIF3K	0.297353	0.0271185
Q9NVN3	3	RIC8B	0.297521	0.0206683
Q8N6M0	9	OTUD6B	0.298191	0.00993259
Q06323	21	PSME1	0.29866	0.0210431
Q9UKT5	4	FBXO4	0.298667	0.018273
Q5JTD0	6	TJAP1	0.298743	0.0169831
A6QL63	2	BTBD11	0.299006	0.0151568
O00571;O15523	15	DDX3X;DDX3Y	0.299295	0.0131918
P30837	20	ALDH1B1	0.299673	0.0192198
Q9BZI7	3	UPF3B	0.299737	-0.0212711
P22392;O60361	14	NME2;NME2P1	0.299889	0.0269795
L0R8F8	2	SMCR7L	0.300019	0.0198491
Q96SI1	5	KCTD15	0.300144	0.0212174
Q12765	20	SCRN1	0.300192	-0.0224985
Q99598	19	TSNAX	0.300437	0.0260044
O43310	4	CTIF	0.300588	-0.0270649
P42773	2	CDKN2C	0.300681	-0.0275158
Q99417	4	MYCBP	0.300734	0.036366
Q9UI26	5	IPO11	0.300876	0.0260221
Q96HP4	2	OXNAD1	0.301068	-0.00841648
P55263	17	ADK	0.301227	-0.0231724
P62280	12	RPS11	0.301269	0.0191357
Q14202	6	ZMYM3	0.301474	0.0204142
Q02241	5	KIF23	0.301891	0.0367417
P49750	14	YLPM1	0.302313	0.018866
P55145	9	MANF	0.302774	0.0297498
P52701	42	MSH6	0.302926	0.0155536
P36543	12	ATP6V1E1	0.302992	0.0174183
Q9BZF9	4	UACA	0.303074	-0.0147758
Q9UL45	4	BLOC1S6	0.303233	0.0457178
Q07960	12	ARHGAP1	0.303333	-0.0258193
Q12974	5	PTP4A2	0.303379	-0.0149973
O95347	51	SMC2	0.303834	-0.012431
Q9GZT8	12	NIF3L1	0.304068	0.0230227
O00255	2	MEN1	0.304398	-0.0161084
Q9UMR2	24	DDX19B	0.304583	-0.044535
O15091	3	KIAA0391	0.304737	-0.0103682
Q86YL5	2	TDRP	0.304952	-0.025897
Q5TAX3	6	ZCCHC11	0.305036	-0.00719005
Q7Z6J0	5	SH3RF1	0.305189	-0.0242045
Q8IU81	12	IRF2BP1	0.305824	0.0178033
P35580	100	MYH10	0.306473	-0.0245364
Q8N0X7	10	SPG20	0.306593	-0.0192847
Q00839	33	HNRNPU	0.307645	-0.0146217
P07339	20	CTSD	0.30793	-0.0210059
P08670	26	VIM	0.308601	0.0298231
Q05086	22	UBE3A	0.308677	-0.0242657
Q9BZV1	2	UBXN6	0.309529	-0.00727469
P09110	14	ACAA1	0.309929	-0.025016
P56211	3	ARPP19	0.310089	-0.0881888
P62258	26	YWHAE	0.31026	-0.00964607
Q9P032	2	NDUFAF4	0.310575	0.0210539
Q15417	11	CNN3	0.310723	-0.0181817
Q9P013	10	CWC15	0.31096	0.0155336
Q14257	9	RCN2	0.311227	0.0172576
P13674	18	P4HA1	0.311306	0.0177472
Q3SY69	6	ALDH1L2	0.31193	0.02019
Q5VZE5	6	NAA35	0.312466	0.0147552
Q9BRK5	7	SDF4	0.312629	0.0210609
Q7Z422	5	SZRD1	0.313557	-0.010759
Q8TD16	18	BICD2	0.313979	-0.014618
P61204	12	ARF3	0.314035	0.0264768
Q9Y315	4	DERA	0.314666	0.0224372
Q16543	20	CDC37	0.314709	-0.0113789
O75312	15	ZPR1	0.314922	-0.0252944
Q9Y3C6	5	PPIL1	0.314929	-0.0198232
P05121	3	SERPINE1	0.31516	0.0241087
Q8IYB7	19	DIS3L2	0.315525	0.0157655
Q16798	10	ME3	0.31562	-0.0242572
Q8N1F7	25	NUP93	0.316126	0.0177478
Q9H425	2	C1orf198	0.316313	0.00934879
Q92599	8	2022-09-08	0.316748	-0.0826048
Q7L5Y1	7	ENOSF1	0.316886	0.0204227
Q13952	5	NFYC	0.317048	0.0461191
P41743	3	PRKCI	0.317309	0.0241022
O00459	3	PIK3R2	0.317437	0.0191609
Q8IUR7	3	ARMC8	0.317494	0.0209773
Q9H0B6	15	KLC2	0.317526	-0.0314801
Q6UWE0	10	LRSAM1	0.317575	-0.0227691
O75629	3	CREG1	0.31797	-0.0203768
Q9NVJ2	4	ARL8B	0.318143	0.0197706
Q9NX46	9	ADPRHL2	0.318232	-0.0197719
Q96M27	8	PRRC1	0.318423	0.0231352
Q8N954	3	GPATCH11	0.318583	-0.0337456
Q13303	4	KCNAB2	0.318648	0.0157996
Q96GX2	2	ATXN7L3B	0.318845	-0.0206502
Q14240	26	EIF4A2	0.318855	-0.0524221
A2RUC4	5	TYW5	0.318997	0.0230623
P12814	62	ACTN1	0.319091	0.0173554
Q9Y2A7	24	NCKAP1	0.319535	-0.0154614
P48730;P49674	3	CSNK1D;CSNK1E	0.319586	0.0255789
Q12830	8	BPTF	0.319597	0.0274962
P20073	18	ANXA7	0.319802	-0.0331242
P48634	5	PRRC2A	0.320084	-0.0182087
Q6VMQ6	12	ATF7IP	0.320203	-0.0110277
P17931	11	LGALS3	0.320411	-0.0298122
Q969K3	2	RNF34	0.321117	-0.0206684
Q9UNH7	19	SNX6	0.3213	-0.00980786
P45985	9	MAP2K4	0.321429	0.024938
Q7L273	5	KCTD9	0.32144	0.0179558
O75356;REV__Q5VUR7;REV__Q5TYW2;REV__Q5SQ80;REV__Q5CZ79;REV__Q4UJ75;REV__Q8N2N9;REV__Q5JPF3	2	ENTPD5	0.321623	-0.0192346
P11182	2	DBT	0.321931	-0.0114975
Q9UN37	10	VPS4A	0.321949	-0.0212543
P07305	2	H1F0	0.322333	0.0190952
O00746	8	NME4	0.322571	0.0316932
P05997	2	COL5A2	0.32355	0.0209637
O75695	2	RP2	0.323637	0.0142976
Q5T447	7	HECTD3	0.323893	-0.0161267
P28331	14	NDUFS1	0.324067	0.0149511
Q96HN2	11	AHCYL2	0.324221	-0.0175715
Q96AZ6	2	ISG20	0.324309	0.0197335
Q8IVS2	2	MCAT	0.324422	-0.0196622
Q96P47	3	AGAP3	0.324534	-0.00741638
Q92597	5	NDRG1	0.324888	0.01191
Q9NZM1	11	MYOF	0.325184	0.0291574
P30876	21	POLR2B	0.325375	0.0213604
Q13057	16	COASY	0.325876	0.023332
Q13425	6	SNTB2	0.3261	0.0209001
Q9H0R6	8	QRSL1	0.326283	0.014626
P09496	11	CLTA	0.326332	0.0423537
Q08170	5	SRSF4	0.326345	0.0283291
Q92734	13	TFG	0.326372	0.0171264
Q9NVE7	7	PANK4	0.326632	0.0218018
Q9NPH0	2	ACP6	0.326654	0.0117658
Q96L93	9	KIF16B	0.326818	0.0288763
Q9NZT2	14	OGFR	0.327279	-0.0154077
Q9BUK6	8	MSTO1	0.327414	0.02179
P42766	2	RPL35	0.327482	-0.012493
Q86Y56	20	DNAAF5	0.32755	0.013172
Q9NYF8	10	BCLAF1	0.327576	-0.0200324
Q96A35	5	MRPL24	0.327589	0.02038
Q9UBK8	7	MTRR	0.32762	0.0157964
P06733	32	ENO1	0.328314	-0.0368218
P25098	2	ADRBK1	0.328496	0.0193352
P84098	6	RPL19	0.328954	0.0262497
Q5T2E6	3	C10orf76	0.329951	0.0165388
P12956	43	XRCC6	0.330247	-0.0240602
P55081	6	MFAP1	0.33038	0.0228505
Q8IXM2	6	BAP18	0.330442	0.0192895
P11117	2	ACP2	0.330862	-0.0186334
P15289	5	ARSA	0.330917	0.0262944
P52209	39	PGD	0.330954	0.0531541
P07384	26	CAPN1	0.331601	0.0115091
Q14746	4	COG2	0.331874	0.0117144
P50991	36	CCT4	0.332089	0.0184934
Q32M88	2	ATHL1	0.33223	-0.00908719
Q9NWS0	12	PIH1D1	0.332306	0.0391121
Q96B23	4	C18orf25	0.332396	-0.0195521
Q14181	9	POLA2	0.33272	0.0141365
P23434	4	GCSH	0.332749	-0.0282071
P53611	4	RABGGTB	0.333279	0.0527068
Q92834	2	RPGR	0.333337	0.0315081
Q96SI9	7	STRBP	0.333498	-0.0273271
Q96P48	11	ARAP1	0.333566	-0.0224881
O75971	2	SNAPC5	0.334101	-0.0290085
Q8WZA9	17	IRGQ	0.334537	-0.0146043
Q86UE4	5	MTDH	0.334684	-0.0216047
P12694	4	BCKDHA	0.334735	0.0204514
Q9BQ04;Q9BWF3	3	RBM4B;RBM4	0.335519	0.0123256
P61964	7	WDR5	0.335573	0.0170005
Q8N8R5	3	C2orf69	0.335863	-0.021893
P06865	14	HEXA	0.335995	0.0164901
Q8TAQ2	30	SMARCC2	0.336034	-0.0198003
Q9UII2	4	ATPIF1	0.336643	-0.0556902
O94888	6	UBXN7	0.336796	0.0188516
Q86SZ2	3	TRAPPC6B	0.337513	0.0192407
Q3KQU3	4	MAP7D1	0.337524	-0.0174663
Q86VM9	7	ZC3H18	0.337624	0.0260454
Q9H5Q4	4	TFB2M	0.338227	-0.0147365
Q12802	13	AKAP13	0.338274	-0.0165385
P49841	10	GSK3B	0.338628	0.0183742
Q6PJ69	4	TRIM65	0.338667	0.0251079
O75718	11	CRTAP	0.33877	-0.0246883
P80217	8	IFI35	0.338897	0.0546185
Q8WVK2	4	SNRNP27	0.339414	0.0259464
Q01804	2	OTUD4	0.339897	-0.0149099
Q96NU7	2	AMDHD1	0.339977	-0.0165706
P54802	7	NAGLU	0.340047	0.0161929
Q9NWM0	5	SMOX	0.340212	-0.0202111
P46100	7	ATRX	0.340249	0.0151611
O95999	6	BCL10	0.340335	0.0349953
Q5QJ74	2	TBCEL	0.340949	-0.011979
Q9BSY4	4	CHCHD5	0.341003	0.0334352
P42126	7	ECI1	0.341423	0.0218139
P35268	5	RPL22	0.341715	-0.032858
P49770	7	EIF2B2	0.341888	0.0385971
Q02833	2	RASSF7	0.3426	0.0159314
P07902	3	GALT	0.342619	0.0144972
Q969H8	6	MYDGF	0.342682	0.0317674
Q9H477	4	RBKS	0.343158	-0.0485031
Q15172	3	PPP2R5A	0.343168	-0.0212462
Q5TKA1	4	LIN9	0.343674	-0.0130033
Q13867	22	BLMH	0.344013	0.0525739
Q8N1G2	5	CMTR1	0.344106	0.0122651
O00299	18	CLIC1	0.344199	-0.0364308
P09417	12	QDPR	0.344367	0.0191601
Q8IWE2	12	FAM114A1	0.344507	0.0167351
P42574	15	CASP3	0.344521	-0.0109338
O75496	2	GMNN	0.345054	-0.0226608
P53582	11	METAP1	0.345314	-0.0357224
O60306	10	AQR	0.345452	0.0126531
Q9Y520	40	PRRC2C	0.345887	-0.0141113
O43396	18	TXNL1	0.345995	-0.0121651
O75896	2	TUSC2	0.345995	0.0208004
Q5JTZ9	4	AARS2	0.346005	0.0143811
Q9Y6K5	2	OAS3	0.34619	-0.0152843
P40818	35	USP8	0.346693	-0.0167703
Q9H9Q4	2	NHEJ1	0.346743	-0.00813325
P26374	8	CHML	0.346789	0.0461486
P30281	3	CCND3	0.347234	-0.0335423
Q9BTE1	3	DCTN5	0.347424	-0.021806
Q9UK76	9	HN1	0.347596	-0.0134882
P49903	11	SEPHS1	0.348288	-0.0474182
Q15022	4	SUZ12	0.348357	-0.0178748
Q9NYV4	8	CDK12	0.348477	0.0198136
P40926	22	MDH2	0.348919	-0.0170211
Q8IYI6	6	EXOC8	0.349305	-0.0160797
Q01433	17	AMPD2	0.349392	-0.00962414
Q9NP97	7	DYNLRB1	0.349444	0.0199111
Q92917	17	GPKOW	0.349518	0.0150749
Q14558	14	PRPSAP1	0.349539	0.0220506
Q9BYX2	2	TBC1D2	0.349606	-0.00938354
Q02790	38	FKBP4	0.349799	0.0122473
Q9UJX5	2	ANAPC4	0.350376	-0.0141773
Q99460	45	PSMD1	0.350499	-0.0132126
O15235	3	MRPS12	0.350752	0.0243613
Q8TEX9	23	IPO4	0.350867	-0.0158271
O95379	3	TNFAIP8	0.351112	0.0274947
P20618	13	PSMB1	0.35116	0.0299629
Q16401	25	PSMD5	0.351196	0.0167638
Q86V88	4	MDP1	0.351601	-0.0363987
P40938	4	RFC3	0.351611	0.0267162
Q9BTE3	18	MCMBP	0.351735	-0.0126142
Q08J23	31	NSUN2	0.351877	0.016188
Q86TG7	2	PEG10	0.351929	-0.00840444
Q16836	11	HADH	0.352456	-0.0456875
Q7L8L6	5	FASTKD5	0.352642	-0.0162564
Q8IWV7	7	UBR1	0.352917	0.091924
Q13618	29	CUL3	0.353052	-0.0240445
P51151	2	RAB9A	0.353257	0.011145
Q96L92	9	SNX27	0.353553	0.0150441
O95453	10	PARN	0.353599	0.0175805
P63000;P15153	9	RAC1;RAC2	0.353786	-0.019468
Q9UPN9	8	TRIM33	0.354203	0.0150864
Q6PID6	7	TTC33	0.354258	-0.0123937
P00390	21	GSR	0.354308	0.0138269
P83436	4	COG7	0.354395	0.0260471
Q9C0D3	2	ZYG11B	0.354577	0.0120369
P31483	7	TIA1	0.35466	0.0211118
P63173	3	RPL38	0.354706	-0.0184164
P62330	5	ARF6	0.355334	0.0587502
Q8TCA0	4	LRRC20	0.355415	-0.0180976
Q8TD30	3	GPT2	0.355606	-0.0199733
Q9BZH6	5	WDR11	0.355667	-0.0338234
Q9Y6N7	5	ROBO1	0.355675	-0.0297587
O43665	6	RGS10	0.356017	0.00821101
Q96GC5	2	MRPL48	0.356608	-0.015484
Q8IW35	3	CEP97	0.356699	0.0156389
P55011	3	SLC12A2	0.356938	-0.0387238
Q13362	7	PPP2R5C	0.357	0.0621903
Q6FIF0	2	ZFAND6	0.357101	-0.0178287
Q9BRJ7	2	NUDT16L1	0.357465	0.013572
O95081	6	AGFG2	0.357585	-0.00977537
O14936	9	CASK	0.357716	-0.0207829
P40306	2	PSMB10	0.358068	-0.0135685
Q7L7X3	7	TAOK1	0.358264	0.0210139
P12273	2	PIP	0.358514	-0.0912953
O15061	2	SYNM	0.358725	-0.0101118
Q9BXV9	5	C14orf142	0.358734	0.0600149
Q9UKY7	12	CDV3	0.358862	-0.0413228
Q9H832	10	UBE2Z	0.359245	0.0293727
Q9BZG8	7	DPH1	0.359396	0.016423
P63146	2	UBE2B	0.359677	-0.0223976
O60739	9	EIF1B	0.359858	-0.0147609
Q96CV9	14	OPTN	0.359915	0.0252681
Q9H299	4	SH3BGRL3	0.359964	-0.0264508
Q9UKI8	4	TLK1	0.360225	0.0136347
Q9Y296	8	TRAPPC4	0.360577	0.022355
P82094	12	TMF1	0.360829	-0.0218394
P35606	23	COPB2	0.360929	0.0125642
Q15813	30	TBCE	0.360955	0.0281722
P62699	2	YPEL5	0.361356	-0.0115777
Q8WZ42	4	TTN	0.36196	0.130766
Q9H1A4	3	ANAPC1	0.362035	0.017138
Q9H2U2	13	PPA2	0.362057	0.0111556
O75909	5	CCNK	0.362079	-0.0309889
Q9NP72	7	RAB18	0.362196	-0.106361
Q5VT52	9	RPRD2	0.362345	-0.0154432
P45983	6	MAPK8	0.362469	0.0247141
Q9P0K7	20	RAI14	0.362564	-0.00867818
P41214	12	EIF2D	0.36292	-0.018164
O94966	7	USP19	0.363069	0.0156364
Q4VC05	2	BCL7A	0.363182	0.0202495
P61106	13	RAB14	0.363444	-0.0201338
P61221	34	ABCE1	0.363798	-0.0142237
P63313	3	TMSB10	0.364413	-0.0550491
P54687	10	BCAT1	0.364434	-0.0327297
P15559	17	NQO1	0.364633	-0.0166268
Q13017	11	ARHGAP5	0.364682	0.0160747
Q96Q11	16	TRNT1	0.364729	0.0191981
Q9Y2V2	4	CARHSP1	0.364845	-0.0190904
Q96QR8	5	PURB	0.365271	0.0254583
O00151	14	PDLIM1	0.365537	-0.0217856
P43155	14	CRAT	0.365863	-0.0107894
Q9NR28	9	DIABLO	0.365948	0.0177755
Q9H0L4	16	CSTF2T	0.366048	-0.0205078
Q9NPD3	7	EXOSC4	0.366475	0.0316405
Q9Y2W1	14	THRAP3	0.367721	-0.0179839
P48163	26	ME1	0.367795	-0.0228224
Q9HCN8	3	SDF2L1	0.368207	-0.0192626
P15927	6	RPA2	0.368551	0.0157634
Q9BW92	4	TARS2	0.368757	0.0171025
Q29RF7	9	PDS5A	0.368848	-0.0126986
Q14978	29	NOLC1	0.368909	-0.0217565
O43293	5	DAPK3	0.369096	-0.0436782
P49773	4	HINT1	0.369194	-0.0266856
Q3KQV9	7	UAP1L1	0.369253	0.0240446
P69849;Q15155;Q5JPE7	3	NOMO3;NOMO1;NOMO2	0.36942	0.0117703
Q9Y314	12	NOSIP	0.369437	-0.0233351
Q8IZ69	3	TRMT2A	0.369588	-0.0160938
Q86UA1	7	PRPF39	0.369901	0.0148412
Q9BRT8;Q8IUF1	5	CBWD1;CBWD2	0.370226	-0.0164873
Q9BZG1	7	RAB34	0.370446	0.0287387
Q9NXW9	2	ALKBH4	0.370556	-0.014941
Q9H0C8	17	ILKAP	0.37077	-0.0107827
Q9NQ48	8	LZTFL1	0.370795	-0.017064
P29590	4	PML	0.370902	-0.0218532
Q9Y5A9	7	YTHDF2	0.371005	-0.0180275
Q9ULA0	10	DNPEP	0.371016	0.0303396
O43707	70	ACTN4	0.371033	-0.0188287
Q9NS86	3	LANCL2	0.371199	0.0151163
Q96JP5	2	ZFP91	0.371561	-0.0122539
Q9Y5R8	2	TRAPPC1	0.371744	-0.0199093
Q8TCF1	4	ZFAND1	0.371769	0.0202996
Q5VWZ2	6	LYPLAL1	0.371911	-0.0119414
Q99700	10	ATXN2	0.372353	0.0242485
O14519;O75956	2	CDK2AP1;CDK2AP2	0.372448	0.02037
Q9UPU7	5	TBC1D2B	0.372484	-0.0121808
P06132	11	UROD	0.372487	0.0177386
P06753	29	TPM3	0.372508	-0.026373
P42285	42	SKIV2L2	0.372516	0.0131526
P06400	11	RB1	0.372597	0.0128972
P42224	35	STAT1	0.374059	-0.0085502
Q8TE04	2	PANK1	0.374139	-0.00703431
A6NED2	11	RCCD1	0.374516	0.0123455
Q9BYW2	2	SETD2	0.374921	0.0161503
Q15121	9	PEA15	0.374993	-0.0504126
Q9Y5T5	6	USP16	0.375464	-0.0250585
Q01201	2	RELB	0.375865	-0.0115395
P18754	11	RCC1	0.376176	-0.0134032
Q9NZL9	15	MAT2B	0.376605	0.00916192
Q96PU8	4	QKI	0.376903	-0.0244006
Q9NPF4	11	OSGEP	0.377227	-0.0291044
P25398	10	RPS12	0.377324	-0.0355265
Q96B45	3	C10orf32	0.377573	0.127859
Q9P2E9	28	RRBP1	0.377576	-0.0343247
P07951	36	TPM2	0.377764	-0.0249402
P53680	6	AP2S1	0.377964	0.0207524
P0DN79;P35520	8	CBS	0.378305	-0.0215449
Q9UK45	4	LSM7	0.378715	0.0174619
O75400	15	PRPF40A	0.378763	0.0123377
P07237	40	P4HB	0.37879	-0.0247555
Q96BH1	6	RNF25	0.378838	0.0238404
O14929	13	HAT1	0.378854	0.0250313
P55789	2	GFER	0.37912	-0.00900184
Q99575	3	POP1	0.379413	-0.0338757
O43924	3	PDE6D	0.379669	-0.0212572
Q8NFC6	38	BOD1L1	0.379707	-0.0149872
P35080	7	PFN2	0.380253	-0.0365848
Q9NP61	12	ARFGAP3	0.380842	-0.0204099
O43815	16	STRN	0.381038	-0.00785036
[truncated: 2,200 more rows]

## Sheet: MTX_Lysate_quenching
ID	Peptides	Gene names	p-value	log2 foldchange
P00374	18	DHFR	2.4526e-06	1.40906
P0DP25;P0DP24;P0DP23	12	NA	6.15983e-05	0.417492
Q58EX7	2	PLEKHG4	0.063881	0.281517
Q86VM9	4	ZC3H18	0.00692917	0.255732
P50225;P50226	13	SULT1A1;SULT1A2	0.000491435	0.246338
Q02224	2	CENPE	0.046006	0.229517
P34913	17	EPHX2	0.000539154	0.209244
P37235;P84074	6	HPCAL1;HPCA	1.66384e-06	0.19902
Q8N9N7	8	LRRC57	0.0044177	0.191904
Q5T1C6	9	THEM4	0.0342146	0.17705
Q7Z401	4	DENND4A	0.0165612	0.170938
Q9Y624	17	F11R	0.0031452	0.150969
Q6ZNJ1	2	NBEAL2	0.638718	0.149859
Q9Y3U8	3	RPL36	0.142513	0.146454
O15162	2	PLSCR1	0.056506	0.143337
Q8WZ42	5	TTN	0.484129	0.142553
P61769	6	B2M	0.051675	0.142162
Q9GZZ1	19	NAA50	0.00201233	0.137149
Q9UQC2	4	GAB2	0.0903062	0.135093
Q16186	14	ADRM1	0.592787	0.133157
Q96FH0	3	MEF2BNB	0.0609963	0.132804
Q15404	10	RSU1	0.0200739	0.130918
Q9UJX5	6	ANAPC4	0.0611321	0.130631
Q9Y547	5	HSPB11	0.0610701	0.12748
P61086	21	UBE2K	0.0388048	0.125205
Q8TCN5	5	ZNF507	0.405512	0.122441
P02724	2	GYPA	0.00874158	0.122145
Q6GMV3	7	PTRHD1	0.156902	0.121625
Q9NZB8	2	MOCS1	0.276117	0.120714
Q9NRG7	5	SDR39U1	0.0857742	0.12046
P24311	2	COX7B	0.119718	0.118735
O14981	2	BTAF1	0.649614	0.116933
Q5BKU9	2	OXLD1	0.147009	0.116703
Q9H082	3	RAB33B	0.397375	0.116306
Q75QN2	2	INTS8	0.429741	0.116065
Q14061	2	COX17	0.0467923	0.115763
P08962	2	CD63	0.256051	0.115354
P0DMQ5	2	INAFM2	0.209802	0.114454
O75223	19	GGCT	0.0565431	0.113978
P31146	6	CORO1A	0.035327	0.111862
Q96G97	2	BSCL2	0.0427259	0.111784
Q8N4H5	5	TOMM5	0.470205	0.111694
P45984	7	MAPK9	0.00853582	0.111033
Q7Z7K0	5	CMC1	0.00378154	0.11093
P0DTW1	4	NA	0.0414714	0.110876
P26583	19	HMGB2	0.0195239	0.109934
O14497	6	ARID1A	0.578369	0.109716
Q9BUT9	4	FAM195A	0.0529762	0.109559
P49354	19	FNTA	0.0318457	0.109381
Q13070;Q13069	4	GAGE6;GAGE5	0.147743	0.108217
P0DMU9;Q5DJT8;P0DMV2;P0DMV1;Q8NHU0;Q5HYN5;P0DMV0;P0DMU8;P0DMU7	9	CT45A10;CT45A2;CT45A9;CT45A8;CT45A3;CT45A1;CT45A7;CT45A5;CT45A6	0.0152096	0.107982
P15941	3	MUC1	0.087655	0.107894
P09110	14	ACAA1	0.0225832	0.107062
Q14980	6	NUMA1	0.0461672	0.105833
Q99952	2	PTPN18	0.0800702	0.105415
P05161	6	ISG15	0.0134585	0.104264
P63165	7	SUMO1	0.0224143	0.104082
P51151	13	RAB9A	0.0542748	0.103967
Q6ZMK1	4	CYHR1	0.186749	0.103482
Q92733	11	PRCC	0.0152264	0.103324
P26885	11	FKBP2	0.11085	0.102581
P23193	25	TCEA1	0.0100655	0.102354
P55854	5	SUMO3	0.0248581	0.10232
Q13572	7	ITPK1	0.478305	0.102055
Q9NXV6	8	CDKN2AIP	0.112314	0.100943
A6NDB9	11	PALM3	0.0534607	0.100159
Q8TEA1	10	NSUN6	0.0609118	0.0999754
O60331	3	PIP5K1C	0.00791565	0.099406
P62256	4	UBE2H	0.259279	0.0989182
P53778	6	MAPK12	0.0101339	0.0987598
P57105	5	SYNJ2BP	0.107442	0.0982412
Q8IX04	3	UEVLD	0.193369	0.0979978
P07947	5	YES1	0.146612	0.0979671
P14174	7	MIF	0.105346	0.0974004
P50914	8	RPL14	0.521397	0.0968148
O75340	16	PDCD6	0.0370827	0.0964588
Q14692	2	BMS1	0.460116	0.0960827
Q9NWD8	2	TMEM248	0.0297004	0.0957855
P17066	16	HSPA6	0.0251784	0.0954421
Q5EBL8	4	PDZD11	0.00914747	0.0953169
Q96RS6	27	NUDCD1	0.0793331	0.0951883
Q9BU02	5	THTPA	0.0768549	0.0949972
Q969X1	2	TMBIM1	0.142981	0.094879
P23284	23	PPIB	0.0378454	0.094798
P62888	9	RPL30	0.0836435	0.0947559
Q8WVT3	5	TRAPPC12	0.0401082	0.0943801
Q9Y2Y6	4	TMEM98	0.000542462	0.0943763
P49711	2	CTCF	0.0413947	0.0940732
Q9UBU6	5	FAM8A1	0.00695558	0.0940639
Q9P2X0	3	DPM3	0.102407	0.0933727
P58004	7	SESN2	0.581097	0.0933641
Q02878	15	RPL6	0.474257	0.0929289
A6NDG6	19	PGP	0.0263303	0.0928786
Q86YN1	3	DOLPP1	0.0896601	0.0926258
P52565	18	ARHGDIA	0.0221058	0.0921
Q8NC96	6	NECAP1	0.0642971	0.0919927
Q99829	8	CPNE1	0.000322811	0.0915065
Q96EX1	6	SMIM12	0.102276	0.0914584
Q96S44	9	TP53RK	0.0379484	0.0913271
Q9UKG9	6	CROT	0.478367	0.0909534
Q969G6	6	RFK	0.0970953	0.0909312
O75937	25	DNAJC8	0.0312976	0.0906855
Q04917	27	YWHAH	0.0517409	0.0906487
O95159	3	ZFPL1	0.0192536	0.0906175
Q9HDC9	20	APMAP	0.0209223	0.0901647
Q9Y2B0	18	CNPY2	0.251572	0.0901483
O43147	2	SGSM2	0.106914	0.0900248
P18077	4	RPL35A	0.485529	0.0899338
P60983	9	GMFB	0.043164	0.0897615
P61601	5	NCALD	0.115857	0.089565
Q9Y365	7	STARD10	0.174356	0.0894996
Q9BRQ3	5	NUDT22	0.106249	0.089495
Q8NDI1	11	EHBP1	0.0175461	0.0894554
Q5T1V6	3	DDX59	0.127025	0.0891979
Q9H0A8	4	COMMD4	0.0241167	0.0890288
O95563	5	MPC2	0.804877	0.089004
Q06323	24	PSME1	0.131727	0.0887692
Q8WVY7	19	UBLCP1	0.112877	0.0884492
Q9NPD8	11	UBE2T	0.0484826	0.0880957
Q96RT1	10	ERBB2IP	0.0131642	0.087637
Q8IVT5	3	KSR1	0.518474	0.0875996
P61313	5	RPL15	0.377836	0.0872371
O75822	25	EIF3J	0.0206586	0.0871959
Q9HBM6	4	TAF9B	0.294518	0.0870205
Q6P1X6	5	C8orf82	0.160236	0.0869777
Q9H1E5	3	TMX4	0.151405	0.0865536
Q5T6F2	8	UBAP2	0.00395667	0.0864227
O43169	11	CYB5B	0.0560572	0.0862791
Q9Y3C8	12	UFC1	0.0455076	0.0858565
Q9UK45	8	LSM7	0.135088	0.0855364
Q01459	7	CTBS	0.0548795	0.0853911
Q9Y450	6	HBS1L	0.0919077	0.0853605
Q9NVP1	8	DDX18	0.173258	0.0849198
P61218	3	POLR2F	0.366607	0.0846716
O00264	15	PGRMC1	0.054875	0.084531
P82970	9	HMGN5	0.214056	0.0845155
Q9BW60	2	ELOVL1	0.0580655	0.0844311
Q9UEU5;Q13066;Q4V321;Q6NT46	4	GAGE2D;GAGE2B;GAGE13;GAGE2A	0.136965	0.0842394
Q9NXA8	4	SIRT5	0.237946	0.0841613
P08590	3	MYL3	0.171197	0.084122
Q8NHZ8	4	CDC26	0.00253274	0.0840983
P60520	11	GABARAPL2	0.0593749	0.0834849
P31749	12	AKT1	0.173773	0.0830301
Q96AT1	13	KIAA1143	0.0380658	0.0826873
Q9BRG1	7	VPS25	0.150528	0.0825916
P27449	2	ATP6V0C	0.350786	0.0825702
Q96KQ7	4	EHMT2	0.262576	0.0822065
Q8IXR5	4	FAM178B	0.330527	0.0816355
Q9UBU8	3	MORF4L1	0.068373	0.0816269
Q92542	12	NCSTN	0.091707	0.0812281
Q6EMB2	2	TTLL5	0.0132427	0.0811708
Q9UPT5	2	EXOC7	0.0512459	0.0809263
O15347	19	HMGB3	0.0257489	0.0809164
P62306	6	SNRPF	0.0562909	0.0806734
Q9H0R8	3	GABARAPL1	0.440089	0.0801281
Q9BWT6	6	MND1	0.0766622	0.0800667
Q9BWP8	2	COLEC11	0.227089	0.0800655
O60499	6	STX10	0.00516074	0.0800049
Q9BRT3	9	MIEN1	0.145454	0.0795326
P57721	10	PCBP3	0.159864	0.0791822
Q96C90	8	PPP1R14B	0.138359	0.079175
O14965	6	AURKA	0.137258	0.0789889
Q96B49	5	TOMM6	0.2745	0.0787435
P45983	8	MAPK8	0.116537	0.0784838
Q92572	4	AP3S1	0.113924	0.0784305
Q9P013	11	CWC15	0.0383327	0.0782491
Q9Y689;Q96KC2	2	ARL5A;ARL5B	0.024613	0.0781497
Q9BWH2	11	FUNDC2	0.307259	0.0779905
Q15269	6	PWP2	0.220904	0.0778483
Q99808	6	SLC29A1	0.295802	0.0777788
P04080	8	CSTB	0.154808	0.0776115
P61956	4	SUMO2	0.247286	0.0773874
Q15004	8	KIAA0101	0.0860099	0.0773361
P15336	2	ATF2	0.0479019	0.0771117
P46778	5	RPL21	0.372416	0.0771025
Q6ZW49	2	PAXIP1	0.0786633	0.077042
P62917	12	RPL8	0.429586	0.0769289
Q15286	23	RAB35	0.0555451	0.0768544
Q5W111	2	SPRYD7	0.357818	0.0766751
Q9NP61	24	ARFGAP3	0.018409	0.0765951
P62424	11	RPL7A	0.372701	0.0764914
P35611	18	ADD1	0.000213814	0.0764642
Q9H0R3	2	TMEM222	0.0522863	0.0763053
Q8WV99	2	ZFAND2B	0.231508	0.0762878
Q96I25	6	RBM17	0.298626	0.0759965
Q12800	4	TFCP2	0.197593	0.0758928
Q53TN4	2	CYBRD1	0.0776951	0.0757121
Q08623	12	HDHD1	0.0539337	0.0756952
P63098	6	PPP3R1	0.185548	0.0756547
Q9UFN0	5	NIPSNAP3A	0.119902	0.0754975
Q12872	2	SFSWAP	0.152496	0.0754912
Q15257	22	PPP2R4	0.046795	0.0754423
O75554	3	WBP4	0.100094	0.075045
Q15054	2	POLD3	0.221042	0.0750147
P53384	14	NUBP1	0.122562	0.0749551
O15116	10	LSM1	0.208291	0.0748456
Q9UL25	16	RAB21	0.0958234	0.0747424
Q96NC0	4	ZMAT2	0.0809548	0.0743873
Q8WXD2	4	SCG3	0.210415	0.0743835
Q9BT22	3	ALG1	0.227281	0.0743264
P36578	19	RPL4	0.523011	0.0743228
O75600	2	GCAT	0.0554012	0.0742598
P05204	9	HMGN2	0.194564	0.0741878
Q9BWE0	4	REPIN1	0.074907	0.0738917
Q13459	2	MYO9B	0.189785	0.0731261
O95793	2	STAU1	0.148143	0.073005
O14526	6	FCHO1	0.153896	0.0728363
Q9NYH9	2	UTP6	0.205143	0.0726239
Q96NT1	2	NAP1L5	0.0304101	0.0723031
Q03001	2	DST	0.405435	0.0722842
O00244	11	ATOX1	0.022306	0.0717807
Q9H254	3	SPTBN4	0.456782	0.0716053
Q9BX68	8	HINT2	0.0115543	0.0715728
Q3LIE5	2	ADPRM	0.0243577	0.0715083
P19532	3	TFE3	0.0625684	0.0712619
Q9UK99	6	FBXO3	0.211478	0.0712532
Q96G03	42	PGM2	0.25446	0.0709792
Q99704	5	DOK1	0.181915	0.0709101
P98175	3	RBM10	0.242471	0.070668
Q9NTK5	33	OLA1	0.0703896	0.0706658
P09429;B2RPK0	19	HMGB1;HMGB1P1	0.274669	0.0705477
Q9BQC3	16	DPH2	0.166788	0.0705048
Q9H0Z9;Q9BX46	6	RBM38;RBM24	0.16182	0.0703443
Q16890	10	TPD52L1	0.10534	0.0701721
Q6QNY1	4	BLOC1S2	0.147586	0.070131
Q01628;P13164;Q01629	4	IFITM3;IFITM1;IFITM2	0.103949	0.0699916
P36405	14	ARL3	0.0186999	0.069974
Q9P2W1	5	PSMC3IP	0.0637931	0.0699171
Q9H777	2	ELAC1	0.0577636	0.0698586
P30626	18	SRI	0.186511	0.0696992
P23511	3	NFYA	0.125046	0.0696958
Q96GS4	11	C17orf59	0.0465078	0.0695623
Q9UK76	11	HN1	0.130025	0.0694837
Q9BYN0	4	SRXN1	0.25755	0.0692714
P56645	9	PER3	0.0954264	0.0690993
Q9Y6E2	33	BZW2	0.0040309	0.0690261
P49459	3	UBE2A	0.0832409	0.0688325
Q7Z422	10	SZRD1	0.278012	0.06881
Q8NFH4	3	NUP37	0.125318	0.0686824
Q8IXM6	4	NRM	0.237564	0.0686031
Q6IA69	2	NADSYN1	0.0606807	0.0685658
O95716	8	RAB3D	0.172688	0.0681565
P39687	19	ANP32A	0.249475	0.0679283
Q8WZA0	15	LZIC	0.229037	0.067841
O60333	5	KIF1B	0.536579	0.0676694
Q9Y5U8	2	MPC1	0.0862059	0.0676678
Q13404	15	UBE2V1	0.0243964	0.0675403
P15954	4	COX7C	0.345748	0.0675338
Q99584	9	S100A13	0.207769	0.0670231
Q16611	5	BAK1	0.1985	0.0669886
A4D1P6	2	WDR91	0.0604793	0.0669421
Q9BWK5	4	MRI	0.426512	0.0669319
Q8IYN2	3	TCEAL8	0.102921	0.066876
Q9NWM8	5	FKBP14	0.285042	0.0667746
O94822	5	LTN1	0.887859	0.0665955
P42773	8	CDKN2C	0.227264	0.0665498
Q99614	22	TTC1	0.0924652	0.0663625
Q13530	2	SERINC3	0.275554	0.0661956
A5YKK6	5	CNOT1	0.0737671	0.0660239
Q9UMR5	6	PPT2	0.37334	0.0659608
P36639	10	NUDT1	0.251517	0.0659556
Q15181	33	PPA1	0.114175	0.0657635
P50552	29	VASP	0.180081	0.0657418
Q96HR9	5	REEP6	0.169211	0.0656125
Q7Z7F0	4	KIAA0907	0.198411	0.0655787
P07311	12	ACYP1	0.159035	0.0655393
Q9NVU0	4	POLR3E	0.318585	0.0654041
Q9BT30	8	ALKBH7	0.0924741	0.0650821
Q9BRJ7	3	NUDT16L1	0.123558	0.065066
Q9P2I0	9	CPSF2	0.233159	0.0650431
Q16595	7	FXN	0.173622	0.0649346
P22694	15	PRKACB	0.255834	0.0646258
Q5VWJ9	4	SNX30	0.288279	0.0643106
P62314	6	SNRPD1	0.0593472	0.0642187
Q8IXQ5	7	KLHL7	0.212572	0.0641254
Q96EY4	3	TMA16	0.187603	0.0639602
Q02543	7	RPL18A	0.553275	0.0639161
Q8N5J2	3	FAM63A	0.11533	0.0639055
Q8N357	2	SLC35F6	0.0987981	0.0636435
P14406	6	COX7A2	0.190052	0.0635852
Q96A00	8	PPP1R14A	0.0389518	0.0635808
P51532	3	SMARCA4	0.56661	0.0635107
O75056	3	SDC3	0.0602166	0.0633869
P62258	34	YWHAE	0.0603658	0.0633689
P25208	6	NFYB	0.100814	0.0631433
Q14019	21	COTL1	0.127159	0.0630976
P08758	43	ANXA5	0.222797	0.0630668
Q8N5M9	4	JAGN1	0.0704413	0.0630484
P05937	13	CALB1	0.0402121	0.0630359
Q96EQ0	7	SGTB	0.0949041	0.0629554
Q9UEE5	2	STK17A	0.179263	0.0628583
Q9NVA2	11	2022-09-11	0.0195893	0.0627606
P09382	18	LGALS1	0.161725	0.0627529
Q9HB71	34	CACYBP	0.0761971	0.062635
Q9H999	6	PANK3	0.342059	0.0624438
P40938	2	RFC3	0.118243	0.0624265
P43121	19	MCAM	0.21642	0.0623718
Q96I23	4	PYURF	0.177932	0.0622894
Q7L2E3	3	DHX30	0.134683	0.0622409
Q9UJ68	3	MSRA	0.0667648	0.0622366
Q8WUW1	12	BRK1	0.21413	0.062154
Q15819	17	UBE2V2	0.116546	0.0621245
Q8ND76	3	CCNY	0.322786	0.0620578
P49006	14	MARCKSL1	0.29314	0.0619922
Q9BVV8	2	C19orf24	0.0360122	0.0619186
Q9UBF1	6	MAGEC2	0.135227	0.0619032
Q6IQ49	7	SDE2	0.0542986	0.0618992
Q9BQ61	12	C19orf43	0.228151	0.0618989
Q9Y6I3	15	EPN1	0.0157675	0.0618882
P52566	15	ARHGDIB	0.326947	0.0618825
Q99574	9	SERPINI1	0.22699	0.0618328
Q9NYM9	4	BET1L	0.045025	0.0616383
P11413	59	G6PD	0.016167	0.0615588
Q6PL24	7	TMED8	0.0710055	0.0613997
Q9NRF8	3	CTPS2	0.0901758	0.0613537
Q8WUD4	9	CCDC12	0.311602	0.0613041
P50148	12	GNAQ	0.0428902	0.061291
Q9P1F3	4	ABRACL	0.378404	0.0612567
Q6UW68	6	TMEM205	0.214331	0.0612282
P56377	2	AP1S2	0.115004	0.0612242
Q9NQC3	25	RTN4	0.0758596	0.0612201
Q9UIG0	2	BAZ1B	0.0434429	0.0609955
P51397	4	DAP	0.0225156	0.0608805
P68402	13	PAFAH1B2	0.0447089	0.0606853
P15374	23	UCHL3	0.0279147	0.0605746
Q9BV29	3	C15orf57	0.373751	0.0604787
Q9BXV9	6	C14orf142	0.244443	0.0604496
P63208	18	SKP1	0.246355	0.0603924
O75368	14	SH3BGRL	0.242016	0.0603039
Q9Y294	7	ASF1A	0.0592505	0.0601968
Q9Y237	12	PIN4	0.14939	0.0601857
O60732	12	MAGEC1	0.405533	0.0601697
Q9NWV4	12	C1orf123	0.0887721	0.0601491
Q96CW6	8	SLC7A6OS	0.240093	0.0600216
Q7Z6J8	5	UBE3D	0.199184	0.0599898
O14618	15	CCS	0.0559014	0.059931
Q9BXK5	16	BCL2L13	0.269374	0.0598822
Q7KYR7	4	BTN2A1	0.14856	0.0597003
Q16385	5	SSX2	0.211279	0.0596871
P30046;A6NHG4	9	DDT;DDTL	0.127991	0.0596781
Q7LBR1	5	CHMP1B	0.0433614	0.0596337
Q86WC4	2	OSTM1	0.365066	0.0596035
Q14353	14	GAMT	0.160754	0.0595996
Q8N8R7	3	ARL14EP	0.377701	0.0595416
P31350	32	RRM2	0.282326	0.0594808
Q86WR0	12	CCDC25	0.0583183	0.0594763
P63172	6	DYNLT1	0.0437711	0.0594674
P60842	51	EIF4A1	0.014029	0.0594268
P23297	5	S100A1	0.337334	0.0593167
P04921	3	GYPC	0.326847	0.059259
O00115	6	DNASE2	0.0895703	0.0591645
Q9UL26	9	RAB22A	0.204619	0.0591453
Q16762	11	TST	0.11111	0.0591255
L0R8F8	3	SMCR7L	0.141823	0.0590817
P82909	7	MRPS36	0.0937957	0.0588514
Q712K3	10	UBE2R2	0.30708	0.0588454
Q8NBJ7	15	SUMF2	0.177217	0.0588329
O60870	2	KIN	0.212599	0.0587691
O76080	6	ZFAND5	0.0704076	0.0587659
Q96BN8	16	OTULIN	0.206388	0.0587492
Q9NS69	6	TOMM22	0.293291	0.0587036
Q8WW01	7	TSEN15	0.100554	0.0586157
P35659	4	DEK	0.404485	0.0585523
O96017	19	CHEK2	0.0117094	0.0584535
O43314	3	PPIP5K2	0.0228528	0.0584417
Q9BRA2	9	TXNDC17	0.305591	0.0583726
Q9Y3C0	2	CCDC53	0.205918	0.0582982
P18085	13	ARF4	0.206923	0.0581848
Q15038	3	DAZAP2	0.384295	0.058107
O43633	14	CHMP2A	0.0813317	0.0580655
Q9BQQ3	4	GORASP1	0.183043	0.058054
Q5TBB1	14	RNASEH2B	0.118878	0.0578678
Q86XK3	8	SFR1	0.191953	0.0576622
O95865	15	DDAH2	0.1851	0.057611
Q5JS54	5	PSMG4	0.133403	0.0575254
P43362	6	MAGEA9	0.371162	0.0574529
Q9GZL7	22	WDR12	0.138742	0.0573681
P00568	23	AK1	0.205362	0.0573289
Q9NXH9	10	TRMT1	0.31474	0.0573042
O75844	22	ZMPSTE24	0.184793	0.0573039
Q9HB09	7	BCL2L12	0.00667511	0.0572978
Q96CP2	10	FLYWCH2	0.0705466	0.0572714
Q6NUM9	3	RETSAT	0.162915	0.0571047
Q8N4Q0	4	ZADH2	0.367478	0.0570694
P55822	2	SH3BGR	0.423018	0.0570284
Q86UK7	2	ZNF598	0.0675402	0.0570181
Q00796	15	SORD	0.0545626	0.0569856
P51571	7	SSR4	0.177841	0.056967
P26373	10	RPL13	0.441905	0.0569327
P46013	7	MKI67	0.403602	0.0567147
Q0JRZ9	8	FCHO2	0.0764178	0.0567107
Q9NU23	5	LYRM2	0.013208	0.056667
Q9UKY7	17	CDV3	0.11602	0.0566403
Q9NTJ3	8	SMC4	0.403654	0.0565826
Q8WV93	2	LACE1	0.207507	0.0565477
P99999	19	CYCS	0.183698	0.056537
P19397	3	CD53	0.168532	0.0564298
P00915	11	CA1	0.317349	0.0563554
Q13765;E9PAV3	9	NACA	0.19877	0.0563033
Q00765	9	REEP5	0.212132	0.0562382
Q99618	11	CDCA3	0.0883407	0.0562381
P16333	2	NCK1	0.353741	0.0562252
Q9Y266	46	NUDC	0.0541934	0.0561587
P52732	12	KIF11	0.124398	0.0561448
P49841	8	GSK3B	0.219181	0.056121
Q92576	3	PHF3	0.0310034	0.0560957
O43598	13	DNPH1	0.586263	0.0560362
Q6P1L8	7	MRPL14	0.571145	0.0560227
Q6ICB0	4	DESI1	0.318783	0.0557713
Q6P582	5	MZT2A	0.36933	0.0557622
Q8TAE6	3	PPP1R14C	0.28716	0.0557106
P10809	77	HSPD1	0.0938807	0.0556819
Q9ULH0	4	KIDINS220	0.14171	0.0556668
O00151	27	PDLIM1	0.210961	0.0553672
P04632	23	CAPNS1	0.0162463	0.0553635
Q8WXC6	2	MYEOV2	0.0215685	0.0553351
P62253	12	UBE2G1	0.189842	0.0553041
P36969	13	GPX4	0.145187	0.0551871
O00399	5	DCTN6	0.126529	0.0551565
P12318;P31995	9	FCGR2A;FCGR2C	0.506785	0.0551561
Q13895	30	BYSL	0.164966	0.055116
Q9Y5V0	4	ZNF706	0.209858	0.0550915
Q9UL33	4	TRAPPC2L	0.0126386	0.0549404
Q9UJ70	2	NAGK	0.270856	0.0548502
Q9H832	4	UBE2Z	0.127262	0.0548492
Q9Y333	13	LSM2	0.212659	0.0547889
P83916	12	CBX1	0.0777513	0.0546194
P51668	2	UBE2D1	0.245358	0.0544473
Q86W56	6	PARG	0.0837121	0.0542925
Q9NSA3	2	CTNNBIP1	0.0887703	0.0542861
P33316	18	DUT	0.271363	0.0542858
Q9BTE1	5	DCTN5	0.293675	0.0542268
Q08345	3	DDR1	0.242249	0.0542025
P35244	11	RPA3	0.286744	0.0541241
Q01518	53	CAP1	0.0470808	0.0541105
Q96HE7	32	ERO1L	0.248369	0.0540704
O15498	18	YKT6	0.169051	0.0540479
P61803	3	DAD1	0.447183	0.0540285
Q9Y639	4	NPTN	0.270016	0.0539463
Q96K21	8	ZFYVE19	0.246218	0.0538935
Q5JY77	2	GPRASP1	0.471681	0.0538718
Q9BPZ3	5	PAIP2	0.414888	0.0538622
P62910	5	RPL32	0.644694	0.0538618
O00401	3	WASL	0.0318193	0.0537896
Q5VU43	11	PDE4DIP	0.103347	0.0537658
Q9H3K2	13	GHITM	0.00420692	0.0537513
O15182	4	CETN3	0.475833	0.0536358
Q8NCG7	3	DAGLB	0.365739	0.0535743
P43007	3	SLC1A4	0.35218	0.0535541
Q8WV07	4	ORAOV1	0.222973	0.0534778
Q9BY43	15	CHMP4A	0.196205	0.0534734
P24752	34	ACAT1	0.021983	0.0534016
O43766	7	LIAS	0.063987	0.0533987
Q92968	2	PEX13	0.128252	0.0533441
O94913	5	PCF11	0.236248	0.0533434
Q8TD19	3	NEK9	0.0150538	0.0533203
O60869	16	EDF1	0.461837	0.0533198
Q15036	10	SNX17	0.481122	0.0531937
Q9UMS4	5	PRPF19	0.202383	0.0531416
O43617	9	TRAPPC3	0.289331	0.0530984
Q9NX01	8	TXNL4B	0.291123	0.0530527
P56537	15	EIF6	0.340251	0.0530186
P32321	14	DCTD	0.222454	0.0529998
P16949	38	STMN1	0.404015	0.0529782
P55957	13	BID	0.348804	0.0527764
Q7Z7A3	7	CTU1	0.332111	0.0527516
Q7L4I2	3	RSRC2	0.333098	0.0526596
O43318	5	MAP3K7	0.137807	0.0526546
Q13637	5	RAB32	0.0811448	0.0525833
Q969H8	7	MYDGF	0.141971	0.052575
O43715	7	TRIAP1	0.449712	0.0525747
Q92522	9	H1FX	0.327668	0.0525682
O60239	4	SH3BP5	0.371493	0.0525088
Q8WWH5	13	TRUB1	0.251213	0.052398
Q14839	12	CHD4	0.272319	0.0523856
Q9NX62	14	IMPAD1	0.380475	0.0523284
Q8N8J7	3	C4orf32	0.263122	0.0523161
O60232	6	SSSCA1	0.344629	0.0522589
O43395	14	PRPF3	0.106704	0.0521745
P52657	5	GTF2A2	0.163092	0.052166
Q6NZY4	7	ZCCHC8	0.185651	0.0521283
O00273	25	DFFA	0.0831466	0.0520969
Q9Y467	4	SALL2	0.209958	0.0519253
O00534	2	VWA5A	0.233551	0.0519091
O15511	10	ARPC5	0.0632619	0.0518797
Q15814	26	TBCC	0.27379	0.0518476
Q9Y5J7	8	TIMM9	0.088672	0.0518391
P56211	6	ARPP19	0.325824	0.0518306
P62826	31	RAN	0.267173	0.051808
Q9BZF3	3	OSBPL6	0.173837	0.0517615
Q9NZ63	23	C9orf78	0.260146	0.0516609
P52895	17	AKR1C2	0.224146	0.0515607
Q5BJH7	6	YIF1B	0.078548	0.0515295
P13693	18	TPT1	0.358087	0.0515073
Q8N9N8	8	EIF1AD	0.208691	0.0514801
Q9UBI1	4	COMMD3	0.153761	0.0514752
Q9Y5S9	11	RBM8A	0.25117	0.051472
P10124	2	SRGN	0.376128	0.0513992
O60885	3	BRD4	0.319239	0.0513003
Q9H479	14	FN3K	0.129719	0.0512891
Q9P287	24	BCCIP	0.207435	0.0512689
O00193	9	SMAP	0.333644	0.0512468
Q13630	19	TSTA3	0.47765	0.0510296
P31946	30	YWHAB	0.217326	0.0510128
Q9UBQ5	13	EIF3K	0.281689	0.0509903
Q6P1K2	2	PMF1	0.096846	0.0509543
Q9UKA9	10	PTBP2	0.197583	0.0509155
P29083	5	GTF2E1	0.105287	0.0508659
Q13542	4	EIF4EBP2	0.574666	0.0508367
O60936	2	NOL3	0.0169559	0.0508254
O00560	13	SDCBP	0.285391	0.0508003
Q9H0W9	11	C11orf54	0.332616	0.0507915
P05114	6	HMGN1	0.263213	0.0507698
P12829	16	MYL4	0.0603164	0.0507173
Q6IAN0	2	DHRS7B	0.212507	0.0506892
Q9NWU2	7	GID8	0.208682	0.0506278
Q9HB40	10	SCPEP1	0.0797935	0.0506118
P23219	4	PTGS1	0.0149205	0.0506085
Q9H910	16	HN1L	0.0272871	0.0505996
Q16539	19	MAPK14	0.269994	0.0505921
Q86WQ0	3	NR2C2AP	0.372552	0.0505268
Q9NUT2	11	ABCB8	0.511418	0.050494
Q9NRP4	4	SDHAF3	0.175129	0.0504646
Q9BW19	4	KIFC1	0.526098	0.0504573
Q8IVB5	6	LIX1L	0.14767	0.0503652
Q9NTX5	11	ECHDC1	0.312754	0.0503436
P68036;A0A1B0GUS4	14	UBE2L3	0.529496	0.0503092
Q9Y2Q5	8	LAMTOR2	0.0875088	0.050271
P12277	32	CKB	0.0967432	0.0502644
Q13546	3	RIPK1	0.401171	0.0501535
Q9BZ23	8	PANK2	0.160558	0.0500333
Q6P2I3	13	FAHD2B	0.315708	0.0499363
P17252	14	PRKCA	0.306759	0.0498033
Q9NUG6	7	PDRG1	0.283873	0.0497809
Q6PJT7	7	ZC3H14	0.208969	0.0497706
Q9H1E3	12	NUCKS1	0.115464	0.0496505
Q58WW2	6	DCAF6	0.418535	0.0496082
O15027	8	SEC16A	0.388066	0.0495661
Q13155	4	AIMP2	0.602224	0.0494722
Q9H3H3	12	C11orf68	0.0691958	0.0494641
Q96JB5	24	CDK5RAP3	0.143833	0.0494485
O95218	3	ZRANB2	0.316637	0.0494315
P35612	17	ADD2	0.0481579	0.0493459
Q15366	24	PCBP2	0.00973485	0.0493183
Q9BRQ8	12	AIFM2	0.0198967	0.0492773
P43355	7	MAGEA1	0.0297914	0.0492743
O43665	13	RGS10	0.0425975	0.0492204
Q15165	5	PON2	0.425291	0.0492129
P04899	11	GNAI2	0.313731	0.0491912
P15735	3	PHKG2	0.235709	0.0491497
P82094	4	TMF1	0.109281	0.049117
Q96BS2	4	TESC	0.210423	0.0491019
Q9ULT8	4	HECTD1	0.0797246	0.0490957
Q9BZX2	13	UCK2	0.132761	0.0490583
Q7Z4H8	22	KDELC2	0.345218	0.0489848
Q13442	26	PDAP1	0.241042	0.0489208
P63104	38	YWHAZ	0.107896	0.0489116
P18124	12	RPL7	0.666926	0.0488707
Q9P000	6	COMMD9	0.0470613	0.0488322
Q8N392	38	ARHGAP18	0.0582462	0.048697
P27708	11	CAD	0.436816	0.0486734
Q96C19	18	EFHD2	0.0766391	0.0486677
Q0VGL1	5	LAMTOR4	0.0896146	0.0486627
Q9UMX5	10	NENF	0.302507	0.0485719
P36404	9	ARL2	0.243601	0.0485382
Q99661	17	KIF2C	0.079501	0.0485332
Q9GZP4	15	PITHD1	0.0072752	0.0484578
Q05397	3	PTK2	0.192388	0.0482859
Q9NW68	21	BSDC1	0.0713242	0.0482805
P48729	8	CSNK1A1	0.26425	0.0482122
Q9NPA8	7	ENY2	0.15382	0.0481402
Q86Y37	8	CACUL1	0.400598	0.0480622
P22307	25	SCP2	0.105698	0.0480594
P14854	9	COX6B1	0.300542	0.048053
O60841	6	EIF5B	0.459114	0.0480419
P49458	9	SRP9	0.0190186	0.0480021
Q15056	32	EIF4H	0.152814	0.0479542
Q92804	6	TAF15	0.442816	0.0479381
P19623	22	SRM	0.0147669	0.0478831
Q9HCS7	4	XAB2	0.586491	0.0478154
P30041	37	PRDX6	0.318809	0.0477626
Q92769	18	HDAC2	0.16907	0.0475852
Q96C23	18	GALM	0.137737	0.0475553
P60953	13	CDC42	0.362533	0.0475386
Q96RS0	3	TGS1	0.380333	0.0475378
Q9Y3C4	10	TPRKB	0.226225	0.0475372
P35754	5	GLRX	0.386115	0.0473634
P84077	20	ARF1	0.307191	0.0472069
Q6DHV7	10	ADAL	0.262952	0.0471324
P30050	10	RPL12	0.172155	0.0470999
Q9H4I2	2	ZHX3	0.12884	0.0470317
Q15369	10	TCEB1	0.309541	0.0470196
Q6DKK2	3	TTC19	0.312439	0.0470021
O14562	13	UBFD1	0.140442	0.0469804
P62993	31	GRB2	0.329438	0.0469607
O95881	12	TXNDC12	0.126452	0.0468843
P61224;A6NIZ1	23	RAP1B	0.139549	0.0468777
O60934	2	NBN	0.656149	0.0468293
Q14790	10	CASP8	0.0383243	0.0467806
Q9Y6B6	15	SAR1B	0.209344	0.0467297
O60716	11	CTNND1	0.00346828	0.0467142
Q9HAW4	2	CLSPN	0.155319	0.0466797
Q9UKM9	3	RALY	0.153062	0.0466438
P53365	14	ARFIP2	0.115381	0.0464522
P50995	35	ANXA11	0.415039	0.0464434
Q9NWT6	12	HIF1AN	0.0846238	0.0464318
Q96P11	2	NSUN5	0.264143	0.0464103
Q53H82	18	LACTB2	0.332712	0.0464039
Q6EEV6	2	SUMO4	0.678599	0.0463884
P59998	11	ARPC4	0.230444	0.046374
P52758	8	HRSP12	0.0933602	0.0463491
O75391	10	SPAG7	0.169512	0.0462618
Q9NU22	2	MDN1	0.0817591	0.0462344
Q9NPL8	6	TIMMDC1	0.396775	0.0460714
Q01970	45	PLCB3	0.114193	0.045946
Q9NYV4	3	CDK12	0.29349	0.0459253
P07384	40	CAPN1	0.0177527	0.0458914
Q96E11	12	MRRF	0.122009	0.0458885
O75880	6	SCO1	0.350019	0.0458717
O94916	4	NFAT5	0.368412	0.0458129
O75414	6	NME6	0.27252	0.0458124
Q9Y2X3	3	NOP58	0.47356	0.0457878
P51149	23	RAB7A	0.256531	0.0457347
P49454	3	CENPF	0.654232	0.0457045
Q9H446	9	RWDD1	0.29701	0.0457008
P07602	22	PSAP	0.338253	0.0456544
Q9H6Z4	19	RANBP3	0.114868	0.045646
O75695	11	RP2	0.212518	0.0455319
Q14966	6	ZNF638	0.356904	0.0454977
P23528	31	CFL1	0.278705	0.0454441
Q14344	11	GNA13	0.0735174	0.0453857
O43164	6	PJA2	0.284011	0.0453626
Q07157	5	TJP1	0.29599	0.0453526
O43736	3	ITM2A	0.292784	0.0453298
P52747	2	ZNF143	0.147782	0.0453279
Q13509	19	TUBB3	0.178524	0.0452765
Q8IZ07	13	ANKRD13A	0.315025	0.0452645
P54819	29	AK2	0.321677	0.045238
Q8NEH6;Q969P6	2	MNS1;TOP1MT	0.513861	0.0451276
O00748	4	CES2	0.0846824	0.0450779
Q9BUE6	4	ISCA1	0.319526	0.0450678
Q96DE0	7	NUDT16	0.284851	0.0450673
O76070	15	SNCG	0.28683	0.0450421
Q9Y3E7	9	CHMP3	0.414573	0.045011
P15927	18	RPA2	0.162143	0.0448737
P56385	8	ATP5I	0.177064	0.0448677
Q8WW12	17	PCNP	0.252368	0.0448303
Q99757	5	TXN2	0.488	0.044775
P63167	6	DYNLL1	0.327882	0.0447301
Q8N196	2	SIX5	0.111395	0.0445864
O43310	4	CTIF	0.594552	0.0445288
Q71RG4	3	TMUB2	0.42137	0.0445136
P11182	5	DBT	0.219966	0.0445089
Q8NBJ9	2	SIDT2	0.388805	0.0444553
P18206	108	VCL	0.206997	0.044453
Q00688	23	FKBP3	0.0929527	0.0444426
P48739	28	PITPNB	0.281531	0.0443495
P20340	20	RAB6A	0.271885	0.0443473
P27824	48	CANX	0.169762	0.0443273
A2RTX5	5	TARSL2	0.307579	0.0442497
P04181	41	OAT	0.157583	0.0442271
Q9NRV9	9	HEBP1	0.470991	0.0441962
Q13485	2	SMAD4	0.562244	0.0441939
P84243	9	H3F3A	0.296887	0.0441656
Q96FW1	19	OTUB1	0.24812	0.0441219
Q9Y3D9	2	MRPS23	0.472742	0.0440856
Q08209	9	PPP3CA	0.28607	0.0440684
O43768	10	ENSA	0.337268	0.0440404
P49721	20	PSMB2	0.410854	0.043996
Q9NX38	2	FAM206A	0.396783	0.0439288
Q4J6C6	18	PREPL	0.313436	0.043914
P10114	7	RAP2A	0.401127	0.0438654
Q9BVM4	3	GGACT	0.269384	0.0438514
Q13905	2	RAPGEF1	0.110452	0.0437525
P10301	12	RRAS	0.283337	0.043739
P63146	3	UBE2B	0.297531	0.0437098
Q9Y4G8	2	RAPGEF2	0.142237	0.0436722
P68431;Q16695	9	HIST1H3A;HIST3H3	0.337956	0.0436126
Q9ULU4	2	ZMYND8	0.0133641	0.0435816
Q5VTB9	4	RNF220	0.339789	0.0435574
Q13564	20	NAE1	0.248814	0.0435558
O15371	14	EIF3D	0.527621	0.0434619
Q969E2	4	SCAMP4	0.266302	0.0434136
P47985	20	UQCRFS1	0.270372	0.0434125
Q9H444	16	CHMP4B	0.131073	0.0433866
Q9Y3B9	5	RRP15	0.438196	0.0433418
Q9NTX7	2	RNF146	0.240428	0.0433215
P07741	22	APRT	0.285138	0.0432941
Q9BT25	2	HAUS8	0.247857	0.0432591
P11233	20	RALA	0.134199	0.0431457
Q9Y448	9	KNSTRN	0.361445	0.0430445
Q32M88	3	ATHL1	0.187157	0.0430306
Q96DR4	3	STARD4	0.0606301	0.0429533
Q8N2E2	2	VWDE	0.184318	0.0429456
Q9Y376	23	CAB39	0.0589751	0.0429376
Q14240	42	EIF4A2	0.113935	0.0429307
Q99733	24	NAP1L4	0.166096	0.0429196
Q765P7	2	MTSS1L	0.379585	0.0429127
P09497	11	CLTB	0.425561	0.042819
O75503	2	CLN5	0.337418	0.0428182
P04150	7	NR3C1	0.317258	0.0427495
O75208	13	COQ9	0.316593	0.0427177
P32019	4	INPP5B	0.315126	0.0427175
O94903	13	PROSC	0.304592	0.0426697
Q7L1Q6	30	BZW1	0.0527976	0.0426527
Q4VC31	10	CCDC58	0.446106	0.0426369
Q9NZD4	5	AHSP	0.211617	0.0426347
Q9H0H0	2	INTS2	0.299408	0.0426306
P0DJ93	2	SMIM13	0.449591	0.0426239
P0C870	3	JMJD7	0.151713	0.042608
Q9H299	6	SH3BGRL3	0.473016	0.0425862
O14657	4	TOR1B	0.510042	0.0425165
P55265	8	ADAR	0.405201	0.0424678
Q9UHD9	15	UBQLN2	0.343108	0.0424312
P30044	17	PRDX5	0.476315	0.042416
Q8NBK3	2	SUMF1	0.110853	0.0423469
P54577	65	YARS	0.0522541	0.0422904
P02794	8	FTH1	0.596963	0.0422805
Q92520	14	FAM3C	0.250016	0.0422695
Q9UIJ7	22	AK3	0.203995	0.0422341
L0R819	4	ASNSD1	0.173839	0.0422092
Q06830	30	PRDX1	0.238582	0.0420134
P68032;P63267;P62736;P68133	32	ACTC1;ACTG2;ACTA2;ACTA1	0.442789	0.0419846
Q9Y2P8	5	RCL1	0.604976	0.041974
A6NCE7;Q9GZQ8	6	MAP1LC3B2;MAP1LC3B	0.304853	0.0419377
O94782	5	USP1	0.519685	0.041872
Q9H0G5	3	NSRP1	0.50552	0.0418557
Q96HY6	12	DDRGK1	0.193131	0.0418123
Q7Z333	3	SETX	0.647792	0.0417841
P53597	10	SUCLG1	0.203974	0.041737
P23588	58	EIF4B	0.0204893	0.0417341
Q9NR31	23	SAR1A	0.507731	0.041724
P17174	33	GOT1	0.199906	0.0416882
P0DPI2;A0A0B4J2D5	14	NA	0.204355	0.0416845
Q13308	5	PTK7	0.521265	0.0416424
Q9BYG3	8	NIFK	0.26308	0.0415521
Q14CS0	4	UBXN2B	0.361002	0.0415265
Q9HBL8	4	NMRAL1	0.373669	0.0415153
P55008	6	AIF1	0.569329	0.0415034
Q96I15	15	SCLY	0.20497	0.0414558
P84101	4	SERF2	0.266134	0.0414508
Q14165	21	MLEC	0.318094	0.0414501
P54725	20	RAD23A	0.202477	0.0414412
Q8NFQ8	17	TOR1AIP2	0.26983	0.0414218
Q9UQE7	5	SMC3	0.547045	0.0414134
Q15032	2	R3HDM1	0.0497908	0.0413945
O95352	4	ATG7	0.129309	0.0413819
O00161	24	SNAP23	0.235875	0.0413526
P63241;Q6IS14	20	EIF5A;EIF5AL1	0.0130675	0.0413213
Q13952	11	NFYC	0.248878	0.0413086
Q16822	21	PCK2	0.129379	0.0412265
P42167	25	TMPO	0.0944114	0.0412261
Q86XN8	3	MEX3D	0.0691517	0.0411617
Q8N108	5	MIER1	0.539594	0.0411561
Q8WUX2	8	CHAC2	0.295497	0.0411516
Q5JPI9	4	METTL10	0.319232	0.0411416
P33981	8	TTK	0.355463	0.0411331
P31949	12	S100A11	0.65064	0.0409383
Q9Y2S6	7	TMA7	0.433381	0.0409112
Q9NUU7	33	DDX19A	0.106412	0.0409032
Q9UK59	5	DBR1	0.331352	0.0408411
Q9NWQ9	6	C14orf119	0.481719	0.0408403
Q13286	2	CLN3	0.181111	0.0408084
P10746	8	UROS	0.211587	0.0407982
A8MT69	3	STRA13	0.138507	0.0407785
P55786	63	NPEPPS	0.123122	0.0407713
Q8IWP9	3	CCDC28A	0.193457	0.040747
O95685	5	PPP1R3D	0.14337	0.0407338
Q99417	11	MYCBP	0.485502	0.040713
P27348	30	YWHAQ	0.414607	0.0406999
Q86UV5	21	USP48	0.601199	0.0406753
Q8NEZ4	2	KMT2C	0.340713	0.040665
Q9NXJ5	2	PGPEP1	0.265495	0.0406014
P60981	16	DSTN	0.116406	0.0405982
O14561	5	NDUFAB1	0.439286	0.0405295
Q8IXQ3	4	C9orf40	0.152819	0.0405247
Q8TEP8	2	CEP192	0.73237	0.0404985
Q9HAU0	2	PLEKHA5	0.170395	0.0404076
Q969R8	2	ITFG2	0.565683	0.0403864
Q9Y224	10	C14orf166	0.578448	0.0402041
Q14677	20	CLINT1	0.0551457	0.0401685
Q6PCE3	2	PGM2L1	0.382799	0.0401408
Q9NZN5	2	ARHGEF12	0.308724	0.0401195
P49768	4	PSEN1	0.212333	0.0401192
Q08257	20	CRYZ	0.116925	0.040098
Q8WWY3	10	PRPF31	0.287432	0.0400732
Q10472	3	GALNT1	0.159688	0.0399903
Q9NRR5	23	UBQLN4	0.177112	0.0399479
Q96A49	26	SYAP1	0.242571	0.0399027
P53701	24	HCCS	0.291364	0.0398845
Q86YB8	3	ERO1LB	0.238178	0.0398644
O60518	6	RANBP6	0.577906	0.0398001
P31150	44	GDI1	0.308849	0.0397905
Q8IWA4	3	MFN1	0.378272	0.0396826
Q9Y6A4	7	CFAP20	0.134009	0.039654
O95302	15	FKBP9	0.464248	0.0396369
P30048	19	PRDX3	0.558267	0.0393873
Q8NBF2	22	NHLRC2	0.444729	0.0393591
Q6P4F2	2	FDX1L	0.0642062	0.039351
Q8NB37	7	PDDC1	0.21973	0.0393417
O75030	2	MITF	0.276054	0.0393334
Q8WXX5	22	DNAJC9	0.249224	0.0391958
O60234	7	GMFG	0.301019	0.0391956
Q13057	10	COASY	0.211406	0.0391568
Q9BY32	9	ITPA	0.383487	0.0391566
Q9H2M9	6	RAB3GAP2	0.46085	0.03914
P61353	6	RPL27	0.612353	0.0391126
Q14157	19	UBAP2L	0.227717	0.0390866
Q9C0D3	3	ZYG11B	0.589128	0.0390426
P41214	9	EIF2D	0.242635	0.039018
Q9NV70	5	EXOC1	0.494544	0.0390162
P21741	3	MDK	0.194358	0.0389996
O95347	12	SMC2	0.642612	0.0389954
Q9NUE0	2	ZDHHC18	0.37068	0.0389685
Q96C36	2	PYCR2	0.347471	0.0388396
Q9H3R5	18	CENPH	0.0377316	0.0388134
Q8WXF1	4	PSPC1	0.130602	0.0387779
P46108	18	CRK	0.325947	0.0387142
P26038	93	MSN	0.195382	0.0386245
P23677	8	ITPKA	0.0667431	0.0386239
P43487	20	RANBP1	0.39488	0.038526
P07942	22	LAMB1	0.492723	0.0384463
P56282	2	POLE2	0.30287	0.0384411
Q12792	13	TWF1	0.145231	0.038287
Q9ULV3	16	CIZ1	0.55743	0.0382659
Q8WWB7	2	GLMP	0.296075	0.0382108
Q9BR76	20	CORO1B	0.0237008	0.0381973
Q9UDY4	9	DNAJB4	0.272656	0.0380211
Q9Y5Z4	15	HEBP2	0.126367	0.0379809
Q9H7E9	2	C8orf33	0.233712	0.037978
P55196	7	MLLT4	0.277301	0.0379749
Q9HD42	10	CHMP1A	0.353136	0.0379423
Q9HCN3	2	TMEM8A	0.101806	0.0377093
P22061	19	PCMT1	0.204015	0.0376958
Q92530	6	PSMF1	0.394692	0.0376592
Q9BVJ6	7	UTP14A	0.573341	0.0376519
Q8NBR6	5	FAM63B	0.403766	0.0376384
Q9NW13	4	RBM28	0.316308	0.0376232
P53618	42	COPB1	0.302099	0.0375213
Q8WZ73	3	RFFL	0.161549	0.0375004
P22314	76	UBA1	0.310289	0.0374738
P33947;P24390	2	KDELR2;KDELR1	0.407689	0.0374702
P08708	16	RPS17	0.525213	0.0374227
O95166	3	GABARAP	0.453316	0.0374182
Q9NP59	4	SLC40A1	0.349161	0.0373943
P38919	14	EIF4A3	0.569943	0.0373684
Q9H0R6	18	QRSL1	0.165554	0.0372993
P03915	5	MT-ND5	0.198378	0.0372632
Q9NXF7	3	DCAF16	0.508186	0.037241
P51452	7	DUSP3	0.114767	0.037239
Q9H063	4	MAF1	0.285217	0.0372222
P38117	20	ETFB	0.240276	0.0371898
Q02252	7	ALDH6A1	0.353119	0.0371841
Q9NUP7	2	TRMT13	0.417515	0.037183
Q8NEC7	2	GSTCD	0.186799	0.0371696
Q8IV08	10	PLD3	0.000984786	0.0370597
A6NDU8	11	C5orf51	0.399712	0.0369248
Q13619	15	CUL4A	0.527698	0.0369165
Q9UMS0	8	NFU1	0.345922	0.0369069
O43681	19	ASNA1	0.295792	0.0369066
P51795	2	CLCN5	0.214641	0.0368705
P49189	32	ALDH9A1	0.0225448	0.0368216
P24386	6	CHM	0.414265	0.0368126
Q13685	14	AAMP	0.292662	0.0368026
Q8WU79	24	SMAP2	0.344718	0.0367944
P62316	14	SNRPD2	0.20954	0.0367747
Q6IAA8	9	LAMTOR1	0.307051	0.036744
Q06547	3	GABPB1	0.56989	0.0367208
Q15382	17	RHEB	0.225563	0.0365973
Q15040	2	JOSD1	0.485731	0.0365751
O95684	18	FGFR1OP	0.260775	0.0365544
P13667	71	PDIA4	0.231544	0.0365287
Q9HD26	2	GOPC	0.373032	0.0364919
Q8N5C7	2	DTWD1	0.474959	0.0364586
Q8IZY2	2	ABCA7	0.428764	0.0364494
Q16222	43	UAP1	0.139026	0.0363826
Q04206	5	RELA	0.427586	0.0363752
P47756	22	CAPZB	0.109345	0.0363328
Q16134	12	ETFDH	0.362804	0.0363288
O95571	7	ETHE1	0.497345	0.036247
Q96S99	2	PLEKHF1	0.334063	0.0362186
Q9BTE7	13	DCUN1D5	0.3573	0.0362079
O00154	22	ACOT7	0.246227	0.0361864
Q8TEA8	10	DTD1	0.626017	0.0361387
P51858	31	HDGF	0.430879	0.0361295
Q6FI81	21	CIAPIN1	0.049356	0.0361259
P49207	8	RPL34	0.56763	0.0361183
P21796	29	VDAC1	0.198671	0.0361095
Q16850	22	CYP51A1	0.0532451	0.0360591
O14772	5	FPGT	0.447023	0.0359141
Q15029	19	EFTUD2	0.416046	0.0358808
Q9H9Y4	3	GPN2	0.0579318	0.0358741
Q8WUH6	4	TMEM263	0.350172	0.0358173
B2RUZ4	2	SMIM1	0.496715	0.0357949
Q9HAS0	5	C17orf75	0.518118	0.0357763
Q96LD8	2	SENP8	0.533431	0.0357727
P27797	37	CALR	0.573059	0.0357724
Q9H1B7	11	IRF2BPL	0.106947	0.0357316
Q9UHA4	6	LAMTOR3	0.423887	0.0357252
P55081	4	MFAP1	0.407066	0.0356321
Q9NPQ8	10	RIC8A	0.490444	0.0356211
O00462	14	MANBA	0.327822	0.0355826
P08047	6	SP1	0.65158	0.0355721
Q9UNK0	7	STX8	0.589206	0.0354829
O95396	4	MOCS3	0.520459	0.0354789
P01111	16	NRAS	0.333008	0.0354716
Q9NRY2	3	INIP	0.288133	0.035387
O00442	21	RTCA	0.22815	0.0353731
P51948	4	MNAT1	0.362861	0.0353537
O95777	8	LSM8	0.313806	0.0353474
P49840	12	GSK3A	0.157774	0.0353246
O14776	46	TCERG1	0.293613	0.035298
Q99613;B5ME19	17	EIF3C;EIF3CL	0.581805	0.0352468
Q9NYZ3	2	GTSE1	0.388886	0.0352332
Q29980	4	MICB	0.366689	0.0352194
Q96PE7	3	MCEE	0.297584	0.035216
Q13177	39	PAK2	0.404792	0.0352034
P42768	2	WAS	0.117684	0.0351892
Q16763	11	UBE2S	0.0796661	0.0351423
P16152	17	CBR1	0.0745212	0.0351022
Q9H3Y8	2	PPDPF	0.378467	0.0350543
Q9Y5K5	29	UCHL5	0.152041	0.0350436
Q9HBU6	6	ETNK1	0.360405	0.0350292
Q8TCX1	2	DYNC2LI1	0.234554	0.0350026
Q6NZ67	5	MZT2B	0.0188831	0.034968
O43805	11	SSNA1	0.319898	0.0349584
P41134	4	ID1	0.533259	0.034949
P62324	2	BTG1	0.264249	0.0348938
Q00059	12	TFAM	0.0960439	0.034875
Q53EL6	9	PDCD4	0.0168931	0.0348367
Q5HYI8	2	RABL3	0.380604	0.0347976
Q9BWD1	29	ACAT2	0.282933	0.0347806
Q86V88	9	MDP1	0.390414	0.0347674
Q969S3	9	ZNF622	0.370991	0.0347579
Q3KRA9	6	ALKBH6	0.512042	0.0347395
Q9Y5K6	30	CD2AP	0.167453	0.0346642
Q7Z309	4	FAM122B	0.345944	0.0346231
Q9H2U2	14	PPA2	0.252587	0.0345452
Q9NR33	5	POLE4	0.508556	0.0345446
Q9NRG0	6	CHRAC1	0.444146	0.0345336
Q9Y3A6	9	TMED5	0.454911	0.0344781
P00813	10	ADA	0.460448	0.0344369
Q9BQ04	12	RBM4B	0.421632	0.0344317
P0DMV9;P0DMV8	71	HSPA1B;HSPA1A	0.391336	0.0342906
Q9NRW1	17	RAB6B	0.408623	0.0342654
O75475	6	PSIP1	0.566624	0.0342633
Q8TCD1	4	C18orf32	0.561884	0.0342365
Q8IWY9	4	CDAN1	0.576925	0.0342155
Q9H3H1	2	TRIT1	0.0595443	0.0341894
O95140	8	MFN2	0.358976	0.0341186
P09211	23	GSTP1	0.30356	0.0341021
Q9H6E5	13	TUT1	0.0987573	0.0340757
Q7Z6M1	8	RABEPK	0.490444	0.0340569
P14324	23	FDPS	0.277422	0.0340379
Q8N8N7	13	PTGR2	0.37533	0.0339905
P40429	9	RPL13A	0.688799	0.0339633
P10599	15	TXN	0.508637	0.0339619
O60613	6	2022-09-15	0.0756244	0.0338823
Q9BR61	7	ACBD6	0.407177	0.0338534
Q12931	46	TRAP1	0.00268046	0.033843
Q6PGN9	3	PSRC1	0.289833	0.0337795
Q8N6T7	4	SIRT6	0.10909	0.0337397
Q00534	15	CDK6	0.323353	0.0337067
Q9UHG3	18	PCYOX1	0.352386	0.0336871
Q6ZVM7	3	TOM1L2	0.178906	0.0336856
Q96GQ7	2	DDX27	0.306203	0.0336237
Q8IYS2	6	KIAA2013	0.464031	0.033588
Q9H3N1	13	TMX1	0.112889	0.0335843
P54105	10	CLNS1A	0.366406	0.0335169
Q9H2P9	18	DPH5	0.123987	0.0335076
Q96MH6	3	TMEM68	0.216407	0.0334976
Q96PK6	9	RBM14	0.166016	0.033476
P43357	4	MAGEA3	0.413656	0.0334234
Q14152	39	EIF3A	0.701603	0.0333472
P08133	56	ANXA6	0.116578	0.033344
O15533	4	TAPBP	0.124638	0.0332489
Q96GQ5	4	C16orf58	0.509537	0.0331758
P05388;Q8NHW5	16	RPLP0;RPLP0P6	0.219384	0.0331747
O75794	14	CDC123	0.356273	0.0331439
O95229	11	ZWINT	0.382673	0.0331422
Q9UII2	9	ATPIF1	0.324759	0.0331102
O60551	5	NMT2	0.296834	0.0330481
Q96AQ6	6	PBXIP1	0.365021	0.0330339
Q7Z7E8	14	UBE2Q1	0.446425	0.03299
Q16363	2	LAMA4	0.775567	0.0329768
O60888	7	CUTA	0.370873	0.0329107
Q96GK7	15	FAHD2A	0.527043	0.0329106
Q2TAY7	19	SMU1	0.37611	0.0329105
Q8IX90	6	SKA3	0.430091	0.032893
P16422	12	EPCAM	0.401867	0.0328212
P62877	5	RBX1	0.313269	0.0327854
Q9UQN3	12	CHMP2B	0.550192	0.0327815
Q9NSY1	7	BMP2K	0.525493	0.0327787
O96007	14	MOCS2	0.280901	0.0327731
Q13257	14	MAD2L1	0.281108	0.0327585
P09668	6	CTSH	0.495468	0.03275
P82979	16	SARNP	0.464793	0.0327247
P40818	9	USP8	0.238332	0.0327137
Q8WUX9	14	CHMP7	0.431479	0.0327078
Q9Y2U8	13	LEMD3	0.304228	0.032694
Q96SK2	5	TMEM209	0.166367	0.0326694
P35241	66	RDX	0.100811	0.0326653
Q9UN37	7	VPS4A	0.604322	0.0326376
P32119	25	PRDX2	0.342336	0.0326142
O75781	7	PALM	0.318862	0.0325749
Q9Y4Y9	5	LSM5	0.324852	0.0325594
Q8NI22	2	MCFD2	0.312464	0.0325399
O95081	5	AGFG2	0.359805	0.0325186
P10109	11	FDX1	0.406306	0.0325087
Q9Y5B0	10	CTDP1	0.112305	0.0324791
Q69YU5	4	C12orf73	0.464794	0.032475
Q8IV50	9	LYSMD2	0.0980106	0.0324559
O43823	3	AKAP8	0.837909	0.0324453
Q8IYD1	21	GSPT2	0.237873	0.0324439
Q6P587	10	FAHD1	0.353968	0.0324309
Q15526	3	SURF1	0.61408	0.0324151
P15291	4	B4GALT1	0.452403	0.0323267
P26599	27	PTBP1	0.615206	0.0323147
Q7L591	3	DOK3	0.055864	0.0322378
Q9NVM1	3	EVA1B	0.399156	0.032231
Q8TCT8	6	SPPL2A	0.268389	0.0322189
O43447	13	PPIH	0.218432	0.0322157
Q8N335	7	GPD1L	0.405909	0.0322021
Q9NY33	50	DPP3	0.33669	0.0321579
P30086	17	PEBP1	0.453393	0.032143
P10768	19	ESD	0.40136	0.0321343
Q8NBM8	5	PCYOX1L	0.210678	0.0321237
Q8N3J3	2	C17orf53	0.463829	0.0320827
Q9H0F6	5	SHARPIN	0.616443	0.0320732
Q5JU69	4	TOR2A	0.0204449	0.032068
Q14534	9	SQLE	0.405918	0.0320596
P14927	16	UQCRB	0.483597	0.032011
Q13283	16	G3BP1	0.217564	0.0319897
O95260	2	ATE1	0.154603	0.0319814
Q9UHB6	26	LIMA1	0.20682	0.0319782
Q9NZZ3	14	CHMP5	0.446165	0.0319627
Q9BV79	8	MECR	0.284997	0.0319581
Q15750	14	TAB1	0.417215	0.0319127
P26374	31	CHML	0.16028	0.0319058
O75312	30	ZPR1	0.215696	0.0318889
O75909	2	CCNK	0.593721	0.0318365
P49810	2	PSEN2	0.0936313	0.0318124
Q8IVD9	20	NUDCD3	0.17302	0.0318114
Q9UBQ0	11	VPS29	0.517485	0.0317949
Q8TB03	11	CXorf38	0.333024	0.0317659
Q9H0D6	16	XRN2	0.331162	0.0317545
P07108	8	DBI	0.759559	0.0317313
P30085	23	CMPK1	0.426719	0.0317123
Q05193	4	DNM1	0.313791	0.0317011
P07195	41	LDHB	0.228329	0.0316827
Q9Y446	8	PKP3	0.346651	0.0316504
Q9NVI7;Q5T2N8	4	ATAD3A;ATAD3C	0.506931	0.0316358
Q96DH6	6	MSI2	0.529923	0.0316062
Q9H875	7	PRKRIP1	0.351875	0.0316024
Q9NXU5	3	ARL15	0.339798	0.0315938
O75436	10	VPS26A	0.42635	0.0315771
Q9Y5A9	13	YTHDF2	0.214227	0.0315699
Q12962	5	TAF10	0.500396	0.0315439
Q5JTJ3	5	COA6	0.270596	0.0314909
Q96A54	2	ADIPOR1	0.280444	0.0314624
Q16774	11	GUK1	0.283964	0.0314524
Q9H0U4;Q92928	24	RAB1B;RAB1C	0.34576	0.0314514
Q96A73	4	KIAA1191	0.282513	0.03142
Q9BTY2	8	FUCA2	0.397484	0.0314152
Q9H900	2	ZWILCH	0.197196	0.0314045
Q8WW59	11	SPRYD4	0.437366	0.0313985
Q96SZ5	16	ADO	0.276346	0.0313921
P60033	2	CD81	0.404916	0.0313089
P26572	2	MGAT1	0.548066	0.0313074
Q9NQT4	3	EXOSC5	0.565268	0.0312852
P09493	19	TPM1	0.292957	0.0312351
Q7L2H7	23	EIF3M	0.392797	0.0311865
O14908	16	GIPC1	0.432779	0.0311839
Q8TBC4	30	UBA3	0.0140094	0.0311625
Q9Y2V2	7	CARHSP1	0.500271	0.0311462
P14314	29	PRKCSH	0.380909	0.0311366
Q08431	4	MFGE8	0.519864	0.0311341
Q9Y6D0	2	SELK	0.458266	0.0311305
Q6P1Q9	7	METTL2B	0.542053	0.0310802
Q96EV2	4	RBM33	0.538405	0.0310763
P0CAP2;Q9BZD3	4	POLR2M;GCOM2	0.520488	0.0310446
Q16563	3	SYPL1	0.314054	0.0310252
P11172	27	UMPS	0.174954	0.0310098
P54709	18	ATP1B3	0.480648	0.0309694
P61225	15	RAP2B	0.528125	0.0309387
P98082	11	DAB2	0.315824	0.0309373
P25815	5	S100P	0.515156	0.0308553
P05771	36	PRKCB	0.460728	0.0308515
Q6Y288	4	B3GALTL	0.146292	0.0308436
Q01780	2	EXOSC10	0.377044	0.0308427
O75915	11	ARL6IP5	0.433523	0.0308383
Q8N4J0	5	C9orf41	0.516523	0.0308004
P49427	16	CDC34	0.415818	0.0307109
Q8N9V3	3	WDSUB1	0.482265	0.0307061
Q96IK1	4	BOD1	0.288346	0.0306644
Q8IZQ5	4	SELH	0.461738	0.0305779
Q86TI2	3	DPP9	0.502687	0.0305155
P37837	34	TALDO1	0.445346	0.0305049
P13796	65	LCP1	0.326174	0.0304847
Q9UHB4	2	NDOR1	0.0545654	0.030465
Q9NRN7	14	AASDHPPT	0.0692618	0.0304526
Q15365	21	PCBP1	0.215164	0.0304302
Q8IVF2	2	AHNAK2	0.480252	0.0304174
Q9Y2S7	9	POLDIP2	0.45322	0.0304009
P0CG12	9	CHTF8	0.407087	0.0303629
Q06587	5	RING1	0.451225	0.0303613
P52739	3	ZNF131	0.446537	0.0303111
Q6P161	2	MRPL54	0.619618	0.0302064
Q9NPJ6	4	MED4	0.51786	0.0302045
Q96P16	6	RPRD1A	0.148046	0.0301073
Q9Y696	20	CLIC4	0.601845	0.0301041
Q14789	3	GOLGB1	0.235109	0.030099
Q96HC4	29	PDLIM5	0.180477	0.0300904
P17661	8	DES	0.337539	0.0300863
Q08357	3	SLC20A2	0.589185	0.0300698
Q9NW64	5	RBM22	0.429771	0.0300494
P09525	21	ANXA4	0.311964	0.0299919
P17844	19	DDX5	0.664637	0.0299878
O43709	8	WBSCR22	0.330149	0.0299876
Q9BSH5	3	HDHD3	0.518069	0.0299645
Q96RU2	5	USP28	0.532446	0.0299541
Q99575	8	POP1	0.499855	0.0299518
Q9ULZ3	13	PYCARD	0.550834	0.0299214
Q6PIU2	9	NCEH1	0.275441	0.0298879
Q8IWT0	6	ZBTB8OS	0.377447	0.0298864
Q9UNH7	22	SNX6	0.492467	0.0298637
Q8N3P4	3	VPS8	0.359317	0.0298622
Q9NRF9	9	POLE3	0.185141	0.0298433
P12004	25	PCNA	0.383321	0.0298391
Q96EK5	6	KIAA1279	0.425723	0.0297597
Q8N806	16	UBR7	0.417769	0.0296745
O15400	15	STX7	0.623327	0.0296412
P27816	85	MAP4	0.0883505	0.0296296
Q9H0C8	21	ILKAP	0.436384	0.0296293
Q9BY50	3	SEC11C	0.471589	0.0296164
Q9NPJ3	8	ACOT13	0.112094	0.0296151
Q9NSG2	3	C1orf112	0.234578	0.0295573
Q6NW29	5	RWDD4	0.383401	0.0295348
O60231	6	DHX16	0.6303	0.0295262
P42574	19	CASP3	0.36792	0.0295037
Q5I0X7	4	TTC32	0.668407	0.0295
Q9NWZ5	2	UCKL1	0.367438	0.0294758
Q9GZT9	11	EGLN1	0.400965	0.0294444
Q9BSL1	27	UBAC1	0.448589	0.0293771
Q8N6N3	8	C1orf52	0.234499	0.0293503
O43182	2	ARHGAP6	0.270004	0.0293471
Q16836	20	HADH	0.146175	0.0292651
P20290	20	BTF3	0.535009	0.0292424
Q96T51	7	RUFY1	0.422215	0.0292248
Q9NZL4	20	HSPBP1	0.125115	0.0292074
P46109	21	CRKL	0.327918	0.0291775
Q6UXN9	9	WDR82	0.439222	0.0291594
P58335	14	ANTXR2	0.625969	0.0291005
Q16644	2	MAPKAPK3	0.518203	0.0290722
Q86TN4	2	TRPT1	0.450195	0.0290452
Q8WTS1	3	ABHD5	0.548147	0.0290397
P15311	73	EZR	0.438399	0.0290067
Q86U90	11	YRDC	0.481291	0.0289761
P23919	15	DTYMK	0.550401	0.0289669
P00491	26	PNP	0.512411	0.028961
O95721	31	SNAP29	0.221314	0.0289501
Q9NVQ4	2	FAIM	0.492255	0.0289031
P51659	52	HSD17B4	0.198515	0.0289003
O75694	7	NUP155	0.360368	0.0288899
Q9H2H8	3	PPIL3	0.345644	0.0288872
Q8WUD1	12	RAB2B	0.553564	0.0288793
Q86TU7	12	SETD3	0.545738	0.0288681
Q6IPR3	5	TYW3	0.631989	0.0288674
O00487	19	PSMD14	0.640503	0.0288665
Q8NFC6	17	BOD1L1	0.355151	0.0288188
P63000	12	RAC1	0.425315	0.028705
Q8WVP7	3	LMBR1	0.259048	0.0286465
Q15043	4	SLC39A14	0.391831	0.0286356
Q16851	6	UGP2	0.492923	0.028627
O75629	5	CREG1	0.346951	0.0285727
Q9NX74	10	DUS2	0.364701	0.028528
Q01844	11	EWSR1	0.415523	0.0284847
P55061	2	TMBIM6	0.581372	0.0284793
Q92979	9	EMG1	0.498619	0.0284701
Q13443	5	ADAM9	0.591786	0.0284659
P61326	15	MAGOH	0.545404	0.0284251
Q96HQ2	3	CDKN2AIPNL	0.419139	0.0284106
Q9UHR5	8	SAP30BP	0.290668	0.0284069
Q96M27	15	PRRC1	0.346789	0.0283667
Q15633	2	TARBP2	0.293743	0.0283416
P48444	31	ARCN1	0.0940608	0.0282797
O75348	12	ATP6V1G1	0.382323	0.0282763
Q9P0B6	4	CCDC167	0.275798	0.0282543
O75459	8	PAGE1	0.811887	0.0281984
Q16254	4	E2F4	0.65453	0.0281638
Q13185	15	CBX3	0.180222	0.0281552
Q9NQR4	19	NIT2	0.32011	0.0281194
O43760	7	SYNGR2	0.132593	0.0281052
Q15418	4	RPS6KA1	0.457636	0.0280913
P30825	8	SLC7A1	0.586845	0.0280831
P50402	16	EMD	0.156201	0.0279567
Q12905	29	ILF2	0.534727	0.0279249
Q6EEV4	4	POLR2M	0.505672	0.0279207
Q8TDD1	2	DDX54	0.187638	0.0278964
Q13614	2	MTMR2	0.441791	0.0278686
Q9H8H3	3	METTL7A	0.724552	0.0278588
Q9H1K1	11	ISCU	0.450806	0.0278573
Q9Y2H0	9	DLGAP4	0.693329	0.0278489
O14656	15	TOR1A	0.542989	0.0277159
O14672	12	ADAM10	0.50828	0.0276979
Q9ULC3	9	RAB23	0.584917	0.0276903
Q13576	8	IQGAP2	0.34269	0.027657
Q8TBE9	2	NANP	0.387365	0.0276486
P57076	19	C21orf59	0.31734	0.0276437
Q13625	2	TP53BP2	0.443044	0.0276358
Q96S82	9	UBL7	0.592905	0.0276062
Q16864	7	ATP6V1F	0.403926	0.0275929
Q9BQS8	4	FYCO1	0.419227	0.0275702
P51991	18	HNRNPA3	0.704036	0.027527
O75575	2	CRCP	0.604902	0.0275222
Q9BX66	3	SORBS1	0.718707	0.0275196
P40926	33	MDH2	0.433451	0.0274913
Q86VS8	4	HOOK3	0.493406	0.0274727
Q7L3B6	3	CDC37L1	0.583599	0.0274314
Q9HD15	19	SRA1	0.375355	0.0274186
Q99797	7	MIPEP	0.668727	0.0273455
Q8WTR2	2	DUSP19	0.231951	0.0273439
Q9H6D7	4	HAUS4	0.0697667	0.0273371
P62873	14	GNB1	0.368175	0.0273337
P12429	8	ANXA3	0.505378	0.0273281
Q9H425	8	C1orf198	0.273462	0.0272927
P34949	18	MPI	0.301905	0.0272405
Q9Y4Z0	8	LSM4	0.475078	0.0272295
Q9H7C9	12	AAMDC	0.253921	0.0272005
P06576	39	ATP5B	0.18287	0.0271857
P82675	8	MRPS5	0.564411	0.0271749
Q9BQ39	2	DDX50	0.277017	0.0271732
P00505	34	GOT2	0.332941	0.0271459
P20962	9	PTMS	0.684159	0.0271311
O95429	9	BAG4	0.5939	0.0270816
Q6ZN17	13	LIN28B	0.582432	0.0270745
Q6P3W2	3	DNAJC24	0.45788	0.0270712
Q96K17	12	BTF3L4	0.314175	0.0269994
P07686	32	HEXB	0.403307	0.0269792
P40692	5	MLH1	0.650048	0.0269748
Q96EB1	3	ELP4	0.398703	0.0269577
O75746	7	SLC25A12	0.490844	0.0269131
Q8NFG4	2	FLCN	0.519469	0.0268679
Q8NEB9	3	PIK3C3	0.282991	0.0268248
Q15788	4	NCOA1	0.201095	0.026814
Q8WUR7	8	C15orf40	0.317472	0.0267966
Q7Z4F1	2	LRP10	0.448634	0.0267616
Q96RR4	3	CAMKK2	0.717479	0.0267207
Q9Y2G3	15	ATP11B	0.0892253	0.0266498
P56181	2	NDUFV3	0.615215	0.0266188
P53814	2	SMTN	0.624351	0.0265493
Q96NT0	5	CCDC115	0.567447	0.026517
Q14444	27	CAPRIN1	0.228578	0.0265034
O75935	14	DCTN3	0.320712	0.0264745
Q9H7F0	5	ATP13A3	0.606025	0.0264363
P06865	25	HEXA	0.517932	0.0264177
Q99933	11	BAG1	0.343423	0.026402
Q9UHY7	15	ENOPH1	0.45812	0.0263914
Q9NX55	11	HYPK	0.593389	0.0263744
O95757	65	HSPA4L	0.121067	0.0263339
Q9UPT8	11	ZC3H4	0.32619	0.0263281
P48200	18	IREB2	0.117445	0.0263101
P22102	67	GART	0.147406	0.0263076
P46934	3	NEDD4	0.527977	0.0263056
P21980	28	TGM2	0.221645	0.026299
O60779	2	SLC19A2	0.454213	0.0262785
P21281	44	ATP6V1B2	0.312616	0.0262691
P61088;Q5JXB2	14	UBE2N;UBE2NL	0.645972	0.0262419
Q99720	3	SIGMAR1	0.554951	0.0262293
Q14103	32	HNRNPD	0.659316	0.0261539
Q9NPA3	13	MID1IP1	0.161899	0.0261393
P46734	4	MAP2K3	0.484445	0.0261063
P48634	15	PRRC2A	0.410807	0.0260575
Q96IX5	3	USMG5	0.530967	0.0260476
Q9UBV2	9	SEL1L	0.650682	0.0259907
A5PLL7	2	TMEM189	0.514821	0.025922
Q9Y5Y2	10	NUBP2	0.251104	0.0259203
Q53GS9	17	USP39	0.657602	0.0259186
Q9UKN8	4	GTF3C4	0.629264	0.025915
O95999	7	BCL10	0.152529	0.0258917
Q9C0F1	11	CEP44	0.0654734	0.0258773
Q32P44	2	EML3	0.392574	0.0258381
Q07817	5	BCL2L1	0.481759	0.0258018
Q9P206	5	KIAA1522	0.346606	0.0257989
Q9BUB5	2	MKNK1	0.55734	0.0257573
Q6NXT6	2	TAPT1	0.448637	0.0257134
Q15435	23	PPP1R7	0.271606	0.0257132
Q15121	11	PEA15	0.170611	0.0256546
Q6JBY9	17	RCSD1	0.350574	0.0256499
P29992	11	GNA11	0.556333	0.0256429
Q9NRG1	8	PRTFDC1	0.370241	0.0256376
Q7Z2T5	5	TRMT1L	0.593408	0.0256344
Q15545	2	TAF7	0.646011	0.0255967
P29590	10	PML	0.501481	0.0255914
Q9Y4E1;Q5SRD0	13	FAM21C;FAM21D	0.642409	0.0255885
P57768	5	SNX16	0.401714	0.0255312
P31323	25	PRKAR2B	0.331611	0.0255248
Q9BQI3	3	EIF2AK1	0.659373	0.0255244
P78318	13	IGBP1	0.293261	0.0255209
Q86WR7	8	PROSER2	0.341767	0.0255203
P62906	13	RPL10A	0.666861	0.0254359
P13073	16	COX4I1	0.206507	0.0253981
Q12996	12	CSTF3	0.574469	0.025385
Q9NQ48	13	LZTFL1	0.536045	0.0253694
Q9P0T7	7	TMEM9	0.307488	0.0253104
Q9Y6B2	2	EID1	0.568291	0.0252905
Q9BSK2	3	SLC25A33	0.363247	0.0252888
Q9UKD2	11	MRTO4	0.656949	0.0252713
Q9UJC5	8	SH3BGRL2	0.544786	0.0252681
Q14331	6	FRG1	0.490642	0.0252551
Q5SY16	6	NOL9	0.795602	0.0252119
P04818	29	TYMS	0.242295	0.0252082
Q96DT6	6	ATG4C	0.654833	0.0251888
Q6P1J9	11	CDC73	0.531957	0.0251708
Q96GD0	6	PDXP	0.47836	0.025163
Q92598	74	HSPH1	0.527214	0.0251582
Q05084	2	ICA1	0.510577	0.0250748
P11498	5	PC	0.589881	0.0250419
Q8IXB1	2	DNAJC10	0.199238	0.0250064
Q12982	10	BNIP2	0.578273	0.0249987
P42765	22	ACAA2	0.427487	0.0249909
P63261	50	ACTG1	0.373033	0.0249718
P36955	9	SERPINF1	0.68014	0.0249038
Q6ZPD9	2	DPY19L3	0.366853	0.0248925
Q7L099	2	RUFY3	0.69378	0.024879
P47897	18	QARS	0.694737	0.0248721
Q96B54	4	ZNF428	0.330971	0.0248672
Q5W0B1	2	RNF219	0.431227	0.0248475
Q96CN7	16	ISOC1	0.368893	0.0247786
Q96KC8	8	DNAJC1	0.34863	0.0247651
P61964	7	WDR5	0.675519	0.0247647
P62380	5	TBPL1	0.648214	0.0247493
P07355;A6NMY6	51	ANXA2;ANXA2P2	0.258095	0.0247414
O14745	32	SLC9A3R1	0.266325	0.0247403
P34932	97	HSPA4	0.425613	0.0247359
Q9NZR1	11	TMOD2	0.654559	0.0246725
Q9UHQ1	6	NARF	0.571366	0.0246667
Q9UBW8	13	COPS7A	0.341362	0.0246399
Q9BUL9	3	RPP25	0.490376	0.0246185
O60637	2	TSPAN3	0.701006	0.0246001
Q14204	59	DYNC1H1	0.703815	0.0245863
O15084	3	ANKRD28	0.550626	0.0245622
P41229	12	KDM5C	0.376734	0.0245603
Q9GZY8	11	MFF	0.739277	0.0245048
P07237	63	P4HB	0.682258	0.0244621
Q8WZA9	27	IRGQ	0.524758	0.0244298
Q14202	3	ZMYM3	0.565642	0.0244009
Q6NZI2	16	PTRF	0.764126	0.0243925
Q7Z412	5	PEX26	0.617486	0.0243889
O14966	6	RAB29	0.476803	0.0243835
P30519	31	HMOX2	0.447997	0.0243303
A8MPS7	2	YDJC	0.503838	0.0243279
P83731	13	RPL24	0.708534	0.0243228
P20810	45	CAST	0.42525	0.0243129
Q9BU89	24	DOHH	0.515196	0.024286
Q6UXH1	4	CRELD2	0.615181	0.0242491
O14530	5	TXNDC9	0.660224	0.0242471
P62491	18	RAB11A	0.410845	0.0242454
Q13287	19	NMI	0.642909	0.0242173
Q15637	22	SF1	0.717705	0.0242154
P43897	17	TSFM	0.469079	0.0242077
O94808	3	GFPT2	0.761061	0.0241901
P23434	5	GCSH	0.580095	0.024168
O95551	15	TDP2	0.402485	0.0241654
Q9NWZ3	14	IRAK4	0.399556	0.0241545
Q7L3T8	2	PARS2	0.49633	0.0240305
P00558	51	PGK1	0.26368	0.0239788
Q9UBP6	12	METTL1	0.546996	0.0239494
O75157	12	TSC22D2	0.546678	0.023926
Q9BUP0	5	EFHD1	0.779291	0.0238935
Q05519	11	SRSF11	0.485748	0.0238768
Q00169	16	PITPNA	0.785914	0.0238437
O95807	3	TMEM50A	0.719334	0.0238428
Q96HS1	3	PGAM5	0.784274	0.0238287
P56378	3	MP68	0.830071	0.0238038
P54727	23	RAD23B	0.703146	0.0237824
P00167	7	CYB5A	0.586486	0.0237264
Q9BZK7	10	TBL1XR1	0.73063	0.0237147
P49591	48	SARS	0.282442	0.0236873
P42166	21	TMPO	0.514945	0.0236858
P22087	5	FBL	0.544627	0.0236807
Q14978	9	NOLC1	0.644562	0.0236605
Q9HBI1	2	PARVB	0.26485	0.0236461
Q9UBR2	10	CTSZ	0.609035	0.0236271
Q9NP73	5	ALG13	0.431981	0.0236255
Q14697	58	GANAB	0.422291	0.0235801
Q9H3H5	2	DPAGT1	0.528995	0.0235006
Q00403	11	GTF2B	0.617914	0.0235
Q9BW61	3	DDA1	0.384237	0.0234716
P54920	29	NAPA	0.303564	0.023447
Q96BP3	32	PPWD1	0.24366	0.0234445
Q6YN16	27	HSDL2	0.536802	0.0234347
Q6NXR4	9	TTI2	0.44728	0.0234033
P30740	32	SERPINB1	0.427715	0.0233762
Q9HA47	5	UCK1	0.558415	0.0233115
P17858	13	PFKL	0.624033	0.0232844
Q86TP1	12	PRUNE	0.377831	0.0232831
Q99504	9	EYA3	0.493736	0.0232713
Q8NBF6	3	AVL9	0.582092	0.023255
P61026	19	RAB10	0.58011	0.0232137
O43505	3	B4GAT1	0.38708	0.0232132
Q9UH92	2	MLX	0.588516	0.0231975
O75400	10	PRPF40A	0.664696	0.023185
Q6UXV4	7	APOOL	0.675806	0.0231568
Q99638	2	RAD9A	0.407744	0.0231074
O95628	4	CNOT4	0.40851	0.0230929
Q6ZWJ1	15	STXBP4	0.584754	0.023068
Q9BTE6	14	AARSD1	0.558787	0.0230603
Q96GA7	7	SDSL	0.636745	0.023038
P61018	11	RAB4B	0.383772	0.0230212
Q96FX7	7	TRMT61A	0.60566	0.0230006
P55036	20	PSMD4	0.450369	0.0229965
Q9H0U9	3	TSPYL1	0.271636	0.0229934
Q5JPH6	6	EARS2	0.80026	0.0229813
Q14410	2	GK2	0.447572	0.0229406
Q9HA64	14	FN3KRP	0.37791	0.0229396
P41208	4	CETN2	0.784043	0.0229339
Q9H773	15	DCTPP1	0.517307	0.0229081
P29353	12	SHC1	0.198479	0.0228905
O14519;O75956	3	CDK2AP1;CDK2AP2	0.373733	0.0228874
P25325	17	MPST	0.447926	0.02284
P27144	20	AK4	0.564141	0.0228247
Q8IVP5	2	FUNDC1	0.404769	0.0228001
O95861	24	BPNT1	0.430655	0.0227407
P16930	31	FAH	0.507987	0.0227339
P80303	25	NUCB2	0.547089	0.0227115
O14717	2	TRDMT1	0.415639	0.0226526
Q9BRQ0	2	PYGO2	0.637179	0.022652
Q86YP4	6	GATAD2A	0.790811	0.0226284
O00139	2	KIF2A	0.540005	0.0226275
Q01105;P0DME0	20	SET;SETSIP	0.458146	0.0226207
P45974	48	USP5	0.403411	0.0226136
Q08AG7	2	MZT1	0.737963	0.022573
Q5UIP0	26	RIF1	0.552314	0.0225372
O00505	13	KPNA3	0.535902	0.0225066
Q9NS18	3	GLRX2	0.681152	0.0223991
Q5HYK3	3	COQ5	0.297522	0.0223748
Q9BV20	22	MRI1	0.383693	0.0223146
Q15102	15	PAFAH1B3	0.261259	0.0223128
Q8IXU6	5	SLC35F2	0.662108	0.0222482
A4D1E9	3	GTPBP10	0.595614	0.0222422
Q92890	21	UFD1L	0.186888	0.0222323
O43808	2	SLC25A17	0.212377	0.0222247
Q92945	51	KHSRP	0.181392	0.0222178
P11274	3	BCR	0.502962	0.022179
P27694	37	RPA1	0.253185	0.0221634
Q7Z7N9	2	TMEM179B	0.611327	0.0221587
Q9BSF0	4	C2orf88	0.599813	0.0221135
P06280	16	GLA	0.544262	0.0221033
Q9H7L9	2	SUDS3	0.291776	0.0220532
P07858	16	CTSB	0.563833	0.0220471
Q86X29	13	LSR	0.495562	0.0219863
P29373	3	CRABP2	0.703954	0.0219849
P23381	39	WARS	0.531393	0.0219279
O75506	8	HSBP1	0.632039	0.0219171
Q8IY67	12	RAVER1	0.61961	0.021898
Q6ZRP7	8	QSOX2	0.402825	0.0218831
Q86VZ5	2	SGMS1	0.0800271	0.0218559
P11021	67	HSPA5	0.631596	0.021832
P07339	25	CTSD	0.577292	0.0217927
Q9Y3F4	28	STRAP	0.488766	0.0217266
P53634	17	CTSC	0.657366	0.0217163
P51687	19	SUOX	0.647396	0.0216802
P42785	11	PRCP	0.598419	0.0216723
Q16799	2	RTN1	0.674896	0.021663
O60927	7	PPP1R11	0.553506	0.0216245
Q6ZSR9	4	NA	0.494405	0.0215896
P27695	23	APEX1	0.41519	0.0215881
P53801	3	PTTG1IP	0.606209	0.0215647
Q9BXL5	23	HEMGN	0.358039	0.021558
Q5R3I4	4	TTC38	0.456814	0.0214686
Q15370	14	TCEB2	0.724781	0.021434
Q9BSR8	4	YIPF4	0.385606	0.0214333
O15091	2	KIAA0391	0.31715	0.0214237
Q8ND56	8	LSM14A	0.343345	0.021386
Q9NX61	6	TMEM161A	0.527746	0.0213241
Q99640	3	PKMYT1	0.496665	0.0212612
Q01415	17	GALK2	0.395651	0.0212154
Q6NYC1	18	JMJD6	0.423529	0.0212019
O43765	18	SGTA	0.614857	0.0211795
Q6ZSJ8	2	C1orf122	0.572966	0.0211539
Q9UMR2	29	DDX19B	0.433623	0.0211415
Q9UDX5	8	MTFP1	0.351113	0.0211387
Q9Y2T2	9	AP3M1	0.441696	0.021128
P22607	2	FGFR3	0.698865	0.0211223
Q9UMY4	18	SNX12	0.493385	0.0211171
P55347;Q96KN3	4	PKNOX1;PKNOX2	0.689138	0.0211076
Q96BI3	3	APH1A	0.605567	0.021105
P06703	3	S100A6	0.748423	0.0211048
P40121	14	CAPG	0.500306	0.0210839
Q04323	17	UBXN1	0.466963	0.0210759
Q9UHY1	18	NRBP1	0.263013	0.0210757
O75379	2	VAMP4	0.403059	0.0210667
Q9BUE0	6	MED18	0.697949	0.0210559
Q9UKJ5	2	CHIC2	0.559403	0.02104
P00387	19	CYB5R3	0.660304	0.0210377
Q96B23	3	C18orf25	0.473534	0.020985
Q6P4A8	7	PLBD1	0.644607	0.0209778
Q9BWW4	7	SSBP3	0.697518	0.0209569
P35270	14	SPR	0.276324	0.0209567
Q93045	10	STMN2	0.674246	0.0208893
Q9NX70	7	MED29	0.484852	0.0208621
O75533	14	SF3B1	0.643911	0.0208275
Q8NB90	3	SPATA5	0.265538	0.0207821
P61586	14	RHOA	0.390144	0.0207575
P54619	4	PRKAG1	0.529273	0.0207451
P50747	13	HLCS	0.585807	0.0207416
P45985	10	MAP2K4	0.575629	0.0207136
Q9Y281	15	CFL2	0.576829	0.0206832
Q99459	3	CDC5L	0.581757	0.0206471
Q96AB3	9	ISOC2	0.586091	0.020592
P17405	3	SMPD1	0.256767	0.020553
Q5BKX5	7	C19orf54	0.703536	0.0205129
Q6UW02	5	CYP20A1	0.628439	0.0204931
Q96B36	8	AKT1S1	0.586943	0.0204889
P62072	13	TIMM10	0.34804	0.0204732
P30049	6	ATP5D	0.445902	0.0204089
Q7Z417	14	NUFIP2	0.304614	0.0203805
Q66K64	2	DCAF15	0.457139	0.0203733
Q96Q11	24	TRNT1	0.47889	0.0203664
P55082	2	MFAP3	0.545177	0.0203596
A4UGR9	2	XIRP2	0.485605	0.0203568
Q969T9	9	WBP2	0.747469	0.0203446
P22612	4	PRKACG	0.659701	0.0203417
Q96EK9	12	KTI12	0.316207	0.0203196
P61009	8	SPCS3	0.595864	0.020311
Q8TAC1	5	RFESD	0.598051	0.0203063
Q01658	13	DR1	0.233666	0.0201697
Q7Z403	2	TMC6	0.256973	0.0201687
Q12893	2	TMEM115	0.670178	0.0201664
O00124	2	UBXN8	0.149099	0.0201633
Q8WVD5	2	RNF141	0.290362	0.0201604
P60602	4	ROMO1	0.641146	0.0201146
P78560	6	CRADD	0.551764	0.0201071
Q9H6U8	9	ALG9	0.445553	0.0201039
Q13427	2	PPIG	0.669883	0.0200603
P55039	19	DRG2	0.335068	0.0200552
Q99536	26	VAT1	0.61667	0.0200484
P78344	36	EIF4G2	0.662562	0.0200222
Q9BVG4	16	PBDC1	0.472193	0.0199919
P62330	8	ARF6	0.641733	0.0199818
P35613	12	BSG	0.654554	0.0199288
O95182	7	NDUFA7	0.811613	0.0198923
P62937	17	PPIA	0.740781	0.0198787
Q8WVM8	33	SCFD1	0.68676	0.0198457
Q99471	12	PFDN5	0.616491	0.019836
Q8N954	4	GPATCH11	0.55442	0.0198349
Q96KB5	25	PBK	0.302241	0.0198276
P42356	5	PI4KA	0.531219	0.0198266
Q9NRF2	2	SH2B1	0.0392378	0.0197968
P40337	4	VHL	0.698414	0.0197944
P52435;Q9H1A7;Q9GZM3	2	POLR2J;POLR2J3;POLR2J2	0.631637	0.0197701
Q9UEE9	16	CFDP1	0.608186	0.0197412
P49366	17	DHPS	0.650778	0.019733
Q9NRS6	13	SNX15	0.557536	0.0197181
Q9BZV1	2	UBXN6	0.392764	0.0197116
P51003	24	PAPOLA	0.480633	0.0197069
Q9BVV7	8	TIMM21	0.700208	0.0196997
P30038	22	ALDH4A1	0.419061	0.0196913
Q9UNZ5	3	C19orf53	0.601067	0.0196909
P35790	8	CHKA	0.693359	0.0196754
P05387	12	RPLP2	0.132487	0.0196556
Q9H490	3	PIGU	0.713823	0.0195912
P16284	7	PECAM1	0.668112	0.0195743
Q9BQP7	14	MGME1	0.389846	0.0195562
P48147	45	PREP	0.423641	0.0195105
P04350	28	TUBB4A	0.544582	0.0195025
O95433	25	AHSA1	0.401312	0.0195008
Q16621	10	NFE2	0.561499	0.0194648
P51809	12	VAMP7	0.352022	0.0194631
Q6Y7W6	11	GIGYF2	0.7156	0.0194406
O75387	5	SLC43A1	0.33309	0.0194187
Q9BZE9	14	ASPSCR1	0.46411	0.0194059
Q6VY07	4	PACS1	0.489553	0.0193372
Q53T59	15	HS1BP3	0.586132	0.01933
O75448	8	MED24	0.753242	0.0193258
P14649	6	MYL6B	0.741534	0.0192999
Q5VST6	5	ABHD17B	0.602897	0.0192518
Q8N4P3	2	HDDC3	0.468205	0.0192396
Q9NWX5	2	ASB6	0.410859	0.0192394
Q9UP52	3	TFR2	0.415134	0.0192103
O15431	2	SLC31A1	0.728365	0.0192071
P29218	15	IMPA1	0.495589	0.0191998
Q8TBB5	2	KLHDC4	0.748132	0.019193
Q4G0N4	14	NADK2	0.671492	0.0191867
P14859	5	POU2F1	0.721047	0.0191855
Q9NVG8	19	TBC1D13	0.530573	0.019162
P04183	25	TK1	0.496126	0.0190917
P49642	8	PRIM1	0.558811	0.0190731
Q6PH81	3	C16orf87	0.493812	0.0190678
Q96FV9	21	THOC1	0.485576	0.0190632
O43674	5	NDUFB5	0.715042	0.0190244
Q15021	12	NCAPD2	0.628925	0.0190157
P31751	15	AKT2	0.561106	0.0190152
P51116	3	FXR2	0.477226	0.0190074
Q96DG6	22	CMBL	0.672548	0.0189804
Q9H6H4	2	REEP4	0.456882	0.0189413
P27361	12	MAPK3	0.65584	0.0188615
P16219	8	ACADS	0.21335	0.0188568
Q99798	51	ACO2	0.641396	0.0188239
P47914	7	RPL29	0.748313	0.0188065
Q96JI7	3	SPG11	0.748951	0.0188012
Q8TBM8	2	DNAJB14	0.736553	0.0187748
P49257	11	LMAN1	0.537533	0.0187633
P45877	3	PPIC	0.513365	0.018752
Q7L266	3	ASRGL1	0.709055	0.0186307
Q96GX5	5	MASTL	0.720028	0.0186214
Q13868	4	EXOSC2	0.434634	0.0185617
Q96K19	3	RNF170	0.525763	0.0184649
Q9BZZ5	32	API5	0.603668	0.018457
Q9BSJ2	10	TUBGCP2	0.721009	0.0184379
Q9BXS6	5	NUSAP1	0.718141	0.0184363
Q12768	5	KIAA0196	0.422929	0.0184218
Q6UW63	6	KDELC1	0.686233	0.0184071
Q8NBM4	2	UBAC2	0.30884	0.018407
Q13445	3	TMED1	0.593166	0.0183992
Q9NQ55	2	PPAN	0.465381	0.0183634
Q8NBL1	6	POGLUT1	0.829483	0.0182864
Q92930	9	RAB8B	0.670623	0.0182703
O75298	6	RTN2	0.627448	0.0182475
Q14116	15	IL18	0.676294	0.0182271
P01034	4	CST3	0.382655	0.0182065
Q53S08	8	RAB6C	0.754973	0.0181987
Q9H8M7	11	FAM188A	0.55105	0.0181976
O15126	10	SCAMP1	0.349963	0.0181794
Q9NX18	2	SDHAF2	0.608642	0.0181762
P18846	3	ATF1	0.791237	0.0181402
Q15005	17	SPCS2	0.556794	0.0181361
P18583	9	SON	0.537691	0.018078
Q8N668	4	COMMD1	0.696297	0.0180433
P49588	83	AARS	0.451904	0.017989
P52907	17	CAPZA1	0.648859	0.0178702
Q92922	17	SMARCC1	0.722824	0.0178308
Q14CZ7	2	FASTKD3	0.688176	0.0178292
P62312	8	LSM6	0.761778	0.0177956
Q7Z3B4	20	NUP54	0.686564	0.017786
Q9P2R3	2	ANKFY1	0.524466	0.0177506
O00541	11	PES1	0.523938	0.0177191
P46779	8	RPL28	0.764859	0.0177118
P31937	18	HIBADH	0.640274	0.0176998
P30520	31	ADSS	0.361079	0.0176966
Q4ZIN3	7	TMEM259	0.654742	0.0176911
Q99714	23	HSD17B10	0.66593	0.0176867
Q14964	2	RAB39A	0.707873	0.0176453
Q9NY27	21	PPP4R2	0.644303	0.0176393
P54136	42	RARS	0.44971	0.0176079
P23497	7	SP100	0.723772	0.0175966
O14974	8	PPP1R12A	0.722504	0.0175474
Q6GQQ9	9	OTUD7B	0.641536	0.0175234
Q9Y2R0	7	COA3	0.441609	0.0174927
Q92844	2	TANK	0.526628	0.0174666
P09132	9	SRP19	0.481227	0.0174651
P52888	49	THOP1	0.608739	0.0174543
P17707	7	AMD1	0.64528	0.0174095
Q9Y2Z2	2	MTO1	0.386484	0.0174057
Q8N4L2	4	TMEM55A	0.634969	0.0173779
Q96GS6	3	ABHD17A	0.518149	0.0173561
P61604	17	HSPE1	0.608174	0.0173369
Q96G28	7	CFAP36	0.627356	0.0173083
Q13541	6	EIF4EBP1	0.752446	0.0172911
Q16543	36	CDC37	0.589974	0.0172831
Q9BW91	20	NUDT9	0.548935	0.0172271
P31939	61	ATIC	0.366181	0.0172068
O43683	2	BUB1	0.633879	0.0171917
Q99856	9	ARID3A	0.575889	0.0171583
P68104;Q5VTE0	38	EEF1A1;EEF1A1P5	0.54981	0.0171223
P22681	8	CBL	0.711989	0.017121
Q9BY77	2	POLDIP3	0.63529	0.0170935
Q6PJG6	25	BRAT1	0.262722	0.0170896
P35237	35	SERPINB6	0.766519	0.017073
Q8TAA5	6	GRPEL2	0.18557	0.0169746
Q9BUN5	4	CCDC28B	0.547199	0.016966
Q99497	29	PARK7	0.56142	0.0169247
P53004	22	BLVRA	0.43523	0.0169171
Q5TZA2	3	CROCC	0.680638	0.0168936
Q9ULC4	14	MCTS1	0.242504	0.0168437
P55884	53	EIF3B	0.460788	0.0168178
Q96ST3	2	SIN3A	0.337573	0.0168159
Q9BV40	8	VAMP8	0.686115	0.0168082
Q13426	6	XRCC4	0.718579	0.0167902
Q7Z434	12	MAVS	0.662731	0.0167873
P37840	9	SNCA	0.65197	0.0167554
P12235	21	SLC25A4	0.775264	0.0167522
Q13137	10	CALCOCO2	0.628345	0.0167436
Q01167	4	FOXK2	0.558354	0.0167227
O75179	18	ANKRD17	0.686046	0.0166063
Q9Y3T6	13	R3HCC1	0.777144	0.0165912
Q969M1	3	TOMM40L	0.804265	0.0165882
O95400	3	CD2BP2	0.340543	0.0165839
P36542	20	ATP5C1	0.602446	0.0165594
P09874	13	PARP1	0.706397	0.0165293
Q8N6H7	23	ARFGAP2	0.481575	0.0164842
Q70CQ2	3	USP34	0.528643	0.0164543
Q92947	6	GCDH	0.628194	0.0164479
Q96JG6	3	CCDC132	0.531415	0.0164305
Q12972	10	PPP1R8	0.43596	0.0163548
O15247	23	CLIC2	0.704862	0.0163089
Q96HR3	5	MED30	0.545508	0.0162883
Q9P2J5	40	LARS	0.835309	0.016261
Q9HAV7	16	GRPEL1	0.644291	0.016254
P23526	36	AHCY	0.433086	0.0162537
P11234	20	RALB	0.698994	0.0162466
Q86UP2	15	KTN1	0.807645	0.016212
Q99595	7	TIMM17A	0.71401	0.0162
P04066	7	FUCA1	0.714405	0.0161887
Q5T160	4	RARS2	0.717357	0.0161439
Q99622	7	C12orf57	0.801843	0.0161063
P30047	6	GCHFR	0.622419	0.0160922
Q9NXN4	2	GDAP2	0.605889	0.016089
P04406	44	GAPDH	0.695678	0.0160819
Q9H6E4	3	CCDC134	0.593624	0.016079
O75845	2	SC5D	0.67632	0.0160293
Q8NEU8	4	APPL2	0.715496	0.0160146
P09622	36	DLD	0.512638	0.0159965
Q9Y5Q9	6	GTF3C3	0.582377	0.0159692
Q8IYL3	2	C1orf174	0.560229	0.0159246
Q14651	23	PLS1	0.553538	0.0159199
Q8NI36	4	WDR36	0.70265	0.0159168
Q14687	8	GSE1	0.743775	0.0159136
Q7LG56	14	RRM2B	0.740716	0.0158966
Q9UPN9	14	TRIM33	0.565241	0.0158898
P49137	11	MAPKAPK2	0.576753	0.0158713
Q9NRX1	5	PNO1	0.829088	0.0158681
Q9UHQ9	16	CYB5R1	0.675564	0.0157529
Q14160	17	SCRIB	0.755334	0.0157302
Q9P0R6	4	GSKIP	0.69819	0.0156812
Q7Z2X7;Q5JRK9	2	PAGE2;PAGE2B	0.435963	0.0156697
Q9H3P7	23	ACBD3	0.619806	0.0156673
Q4G148	5	GXYLT1	0.47932	0.0156656
Q8TCD5	9	NT5C	0.783412	0.0156538
Q9Y4L1	78	HYOU1	0.680545	0.0156525
Q7Z3D4	7	LYSMD3	0.74528	0.0156215
Q9UJ14	6	GGT7	0.748471	0.0156194
Q9Y312	4	AAR2	0.617986	0.0155806
O60664	35	PLIN3	0.568073	0.01557
Q96GM8	6	TOE1	0.734137	0.0155268
Q5VW32	21	BROX	0.611721	0.0154743
P42025	9	ACTR1B	0.816239	0.0153537
Q9NRY5	25	FAM114A2	0.662074	0.0152831
P21399	60	ACO1	0.410366	0.0152586
Q8IWE2	2	FAM114A1	0.606344	0.0152568
P20338	12	RAB4A	0.662506	0.015249
Q07820	3	MCL1	0.748225	0.0152213
Q8IYB3	7	SRRM1	0.820716	0.0152107
P61923	11	COPZ1	0.726408	0.0151875
Q9Y6G9	22	DYNC1LI1	0.350345	0.0151787
Q9H5N1	16	RABEP2	0.485687	0.0151677
Q9H115	5	NAPB	0.478373	0.0151552
Q9UIC8	12	LCMT1	0.614822	0.0151549
Q9UPN3	4	MACF1	0.706476	0.0151459
Q99873	19	PRMT1	0.723594	0.0151338
P08397	25	HMBS	0.665758	0.0151219
Q9NP58	6	ABCB6	0.731914	0.0151191
P01112	15	HRAS	0.383565	0.0151107
Q96S55	2	WRNIP1	0.729518	0.0150946
P45880	22	VDAC2	0.671964	0.0150778
O43524	5	FOXO3	0.716678	0.0150776
P05455	62	SSB	0.670211	0.0150749
Q6UN15	5	FIP1L1	0.787128	0.0150479
P49321	60	NASP	0.639548	0.0149908
Q9Y4B6	3	VPRBP	0.680337	0.0149779
Q96FJ2	6	DYNLL2	0.549289	0.0149105
P61758	29	VBP1	0.74116	0.0148967
Q15019	8	2022-09-02	0.708158	0.0148424
A6NED2	11	RCCD1	0.854562	0.0148077
O75351	13	VPS4B	0.583276	0.0147592
Q15388	7	TOMM20	0.652367	0.0147192
O95873	2	C6orf47	0.763607	0.0147181
Q96C86	25	DCPS	0.721165	0.014691
O43396	21	TXNL1	0.47886	0.0146638
P0CG08;B7ZAQ6	2	GPR89B;GPR89A	0.735942	0.0146635
Q86WB0	30	ZC3HC1	0.435304	0.0146507
Q9Y584	5	TIMM22	0.771537	0.0146126
Q6NYC8	15	PPP1R18	0.355855	0.0146034
P35658	59	NUP214	0.215403	0.0145996
Q9HBM1	16	SPC25	0.732113	0.014579
Q96E09	6	FAM122A	0.525829	0.0145662
Q9Y3D6	12	FIS1	0.481054	0.0145621
Q8NE71	17	ABCF1	0.845537	0.0145303
Q9BX40	6	LSM14B	0.71393	0.0145081
Q9NRH1	4	YAE1D1	0.656303	0.0144194
Q9NYL9	24	TMOD3	0.652013	0.014387
Q99439	21	CNN2	0.696903	0.0143762
O00221	2	NFKBIE	0.303409	0.014351
O43181	2	NDUFS4	0.303409	0.014351
O94855	3	SEC24D	0.303409	0.014351
P02788	3	LTF	0.303409	0.014351
P08473	2	MME	0.303409	0.014351
P0DSO3;P0CL82;P0CL81;P0CL80;O76087;Q4V326	4	GAGE12I;GAGE12G;GAGE12F;GAGE7;GAGE2E	0.303409	0.014351
P19525	2	EIF2AK2	0.303409	0.014351
P25490;Q96MM3	2	YY1;ZFP42	0.303409	0.014351
P54652	21	HSPA2	0.303409	0.014351
P81877	4	SSBP2	0.303409	0.014351
Q14676	2	MDC1	0.303409	0.014351
Q562R1	16	ACTBL2	0.303409	0.014351
Q6NUS6	2	TCTN3	0.303409	0.014351
Q8IWT6	3	LRRC8A	0.303409	0.014351
Q96J92	2	WNK4	0.303409	0.014351
Q9BQ89	2	FAM110A	0.303409	0.014351
Q9BW04	2	SARG	0.303409	0.014351
P36543	25	ATP6V1E1	0.82502	0.0143439
Q9UKZ1	3	CNOT11	0.503217	0.014241
P78330	14	PSPH	0.659825	0.014226
Q9UM13	3	ANAPC10	0.736265	0.0142152
O75410	11	TACC1	0.762143	0.0141973
P28289	23	TMOD1	0.656087	0.01416
Q9H497	8	TOR3A	0.720972	0.0141458
Q8IY17	2	PNPLA6	0.587328	0.014118
P09012	13	SNRPA	0.642741	0.0140951
Q96QK1	7	VPS35	0.691958	0.0140816
O15042	5	U2SURP	0.860827	0.0140551
Q9UBP0	17	SPAST	0.751855	0.0140229
P41250	63	GARS	0.622029	0.0140117
Q12788	2	TBL3	0.803035	0.0140101
Q92851	2	CASP10	0.762836	0.0140058
P50897	17	PPT1	0.566037	0.0139049
Q9Y520	37	PRRC2C	0.486645	0.0139002
Q02127	18	DHODH	0.66251	0.0138592
P40855	20	PEX19	0.54705	0.0138538
Q9Y4P8	5	WIPI2	0.539098	0.0138482
P49593	33	PPM1F	0.573091	0.0138352
Q3MHD2	7	LSM12	0.686053	0.0138258
Q8IZ81	8	ELMOD2	0.680493	0.0138211
Q96K76	60	USP47	0.328427	0.0138095
Q14108	14	SCARB2	0.818035	0.0137851
Q96NB3	10	ZNF830	0.816449	0.0137806
Q9UBT2	44	UBA2	0.610532	0.0137649
Q5T5C0	4	STXBP5	0.537766	0.0137487
P51688	2	SGSH	0.839475	0.0137335
Q9BRF8	13	CPPED1	0.782984	0.0137306
O14523	3	C2CD2L	0.50485	0.0137303
Q6PJ61	2	FBXO46	0.592154	0.0137123
Q8IZ73	18	RPUSD2	0.614806	0.0136934
O43615	29	TIMM44	0.59674	0.013679
P13797	10	PLS3	0.737361	0.0136449
Q9GZR7	2	DDX24	0.776102	0.0136246
Q5TA50	5	CPTP	0.757964	0.0135935
Q5RKV6	2	EXOSC6	0.266183	0.0135278
Q02952	2	AKAP12	0.153985	0.0135049
P39023	24	RPL3	0.826193	0.0134819
Q9Y3L5	10	RAP2C	0.818036	0.0134585
Q96P47	2	AGAP3	0.64447	0.0134571
Q13107	3	USP4	0.496589	0.013426
P11940;Q9H361	48	PABPC1;PABPC3	0.764841	0.0133461
O96008	21	TOMM40	0.737738	0.0133167
Q8WVJ2	11	NUDCD2	0.740292	0.0133161
P49790	34	NUP153	0.625303	0.0132651
O15212	19	PFDN6	0.764247	0.0132558
P13984	4	GTF2F2	0.794899	0.0132558
Q9BT73	6	PSMG3	0.793121	0.0131892
O43583	14	DENR	0.843133	0.0131789
Q5SWX8	3	ODR4	0.774074	0.0131655
O75496	9	GMNN	0.57337	0.0131449
P06744	53	GPI	0.646132	0.0131302
Q5JSH3	43	WDR44	0.568395	0.0131297
P62328	5	TMSB4X	0.932669	0.0130902
P63151	16	PPP2R2A	0.633915	0.0130848
Q9H814	6	PHAX	0.512273	0.0130689
Q00341	26	HDLBP	0.83839	0.0130091
Q9HB96	7	FANCE	0.699461	0.0129922
Q99747	25	NAPG	0.625729	0.0129871
Q9NZ72	4	STMN3	0.679369	0.012965
Q9NP72	17	RAB18	0.689554	0.0129578
Q96AJ9	10	VTI1A	0.712286	0.0129419
P22570	35	FDXR	0.636925	0.0129373
Q13042	2	CDC16	0.838403	0.0129102
P42898	22	MTHFR	0.692586	0.0128823
P02649	28	APOE	0.804563	0.0128698
Q6P996	24	PDXDC1	0.362205	0.0128577
Q7L592	2	NDUFAF7	0.728344	0.0128535
Q6ZT62	10	NA	0.717	0.0128461
P0DJ07	2	PET100	0.772649	0.0128288
P69891	18	HBG1	0.482441	0.0127458
Q9H7Z7	23	PTGES2	0.590409	0.0127382
P22830	15	FECH	0.731986	0.0127343
Q9Y5X3	24	SNX5	0.711269	0.0127264
Q9Y296	8	TRAPPC4	0.781479	0.0127032
P11142	84	HSPA8	0.802566	0.0126906
P07099	17	EPHX1	0.789161	0.0126891
Q14118	8	DAG1	0.814891	0.0126579
Q86WX3	2	RPS19BP1	0.794632	0.0126489
Q9P016	15	THYN1	0.829501	0.0126228
Q9NVZ3	17	NECAP2	0.320378	0.0125924
O95831	38	AIFM1	0.612335	0.0125531
Q7L775	6	EPM2AIP1	0.803121	0.0125391
P11177	13	PDHB	0.698146	0.0125368
A3KN83	34	SBNO1	0.501472	0.0125169
Q8N2Z9	4	APITD1	0.771231	0.0125146
Q9NX58	9	LYAR	0.909133	0.0124963
P50479	4	PDLIM4	0.752072	0.0124508
O14763	5	TNFRSF10B	0.791875	0.0124186
Q96LA8	4	PRMT6	0.737175	0.0124042
Q92766	2	RREB1	0.750477	0.0123971
Q96A57	4	TMEM230	0.814487	0.0123863
Q5JTH9	8	RRP12	0.720791	0.0123797
Q12999	4	TSPAN31	0.732276	0.0123784
Q9NP97	9	DYNLRB1	0.559402	0.0123413
Q15274	14	QPRT	0.550628	0.012291
Q9NUQ9	16	FAM49B	0.659954	0.01228
P35573	10	AGL	0.645393	0.0122358
Q9BZK3	4	NACAP1	0.847165	0.0122055
O75306	15	NDUFS2	0.645039	0.0121963
Q8N9Z2	3	CCDC71L	0.738562	0.0121504
Q8IU81	11	IRF2BP1	0.736781	0.0121486
P43246	57	MSH2	0.374805	0.0121195
P08236	14	GUSB	0.770276	0.0120926
P22626	30	HNRNPA2B1	0.836732	0.0120127
Q92575	17	UBXN4	0.700511	0.0120046
Q04656	15	ATP7A	0.788797	0.0120014
Q9Y277	18	VDAC3	0.469724	0.0119934
Q15363	3	TMED2	0.789892	0.011991
Q96EB6	19	SIRT1	0.697565	0.011987
P49407	19	ARRB1	0.715361	0.0119705
Q92917	20	GPKOW	0.695916	0.0119468
Q9NVR5	7	DNAAF2	0.774709	0.0119447
P43366	4	MAGEB1	0.866366	0.0118806
Q9UHB9	20	SRP68	0.799084	0.0118591
Q9NQG5	20	RPRD1B	0.652381	0.0118548
Q9H840	2	GEMIN7	0.830753	0.0118533
Q6I9Y2	2	THOC7	0.829104	0.0118196
Q9NX20	8	MRPL16	0.883134	0.0118187
Q7Z460	4	CLASP1	0.741421	0.0117748
Q8NG11	4	TSPAN14	0.716152	0.0117594
O77932	6	DXO	0.806457	0.011748
Q9BRT8;Q8IUF1;Q5RIA9;Q5JTY5;Q4V339	9	CBWD1;CBWD2;CBWD5;CBWD3;CBWD6	0.823829	0.0117434
P10644	30	PRKAR1A	0.643772	0.0117322
Q9UQB8	10	BAIAP2	0.751451	0.0117219
Q9UEY8	6	ADD3	0.799105	0.0117137
Q9NSI8	21	SAMSN1	0.305178	0.011694
Q13043	12	STK4	0.658603	0.0116509
Q14232	17	EIF2B1	0.690457	0.0116461
P02786	62	TFRC	0.683241	0.011642
Q06609	8	RAD51	0.798403	0.0115976
Q7L5D6	12	GET4	0.69684	0.0115662
Q96EN9	2	C19orf60	0.798113	0.011563
P48556	24	PSMD8	0.499822	0.0115408
P51610	54	HCFC1	0.475626	0.0115329
Q13277	13	STX3	0.637298	0.0115299
Q9BUJ2	35	HNRNPUL1	0.620565	0.0115158
Q5TC12	15	ATPAF1	0.759755	0.0114492
Q9HC38	27	GLOD4	0.838966	0.0114384
P12270	9	TPR	0.803377	0.0114352
O43759	2	SYNGR1	0.724427	0.01141
Q96GU1	12	PAGE5	0.837395	0.0114011
Q8N3F8	6	MICALL1	0.823665	0.0113754
Q12974	13	PTP4A2	0.578643	0.0113641
O15144	21	ARPC2	0.762017	0.0113469
Q8NHG8	2	ZNRF2	0.786087	0.011311
Q9H074	16	PAIP1	0.807496	0.0112375
Q8NC42	3	RNF149	0.853174	0.0112316
Q15047	4	SETDB1	0.864178	0.0111821
Q9UL46	21	PSME2	0.737973	0.0111696
Q9NQZ5	6	STARD7	0.784963	0.0111655
Q6ZS17	2	FAM65A	0.769994	0.0111296
Q9P0L0	24	VAPA	0.74026	0.0111069
Q96P63	2	SERPINB12	0.709322	0.0109966
Q9UI10	8	EIF2B4	0.759508	0.0109881
Q96BD8	4	SKA1	0.806538	0.0109854
Q32MK0	2	MYLK3	0.66972	0.0109806
Q96EH3	2	MALSU1	0.74081	0.0109781
Q5J8M3	4	EMC4	0.781893	0.0109725
Q8TCS8	51	PNPT1	0.721398	0.0109587
Q9NVM6	12	DNAJC17	0.607435	0.0109541
Q96AT9	9	RPE	0.644557	0.0108796
Q9UFG5	6	C19orf25	0.59006	0.0108579
Q06546	16	GABPA	0.739685	0.0108509
Q9UQ35	15	SRRM2	0.672328	0.0108495
Q9H4A4	46	RNPEP	0.733639	0.0107989
Q9HD34	5	LYRM4	0.540136	0.0107856
Q8NHV4	3	NEDD1	0.79574	0.0107825
Q9NUW8	5	TDP1	0.842653	0.0107239
Q86W50	8	METTL16	0.819938	0.0107186
P30533	9	LRPAP1	0.852052	0.0107118
Q53ET0	4	CRTC2	0.592182	0.0106921
P02100	18	HBE1	0.566976	0.0106579
Q9H3K6	5	BOLA2	0.763126	0.0106187
Q13409	13	DYNC1I2	0.698761	0.0105511
Q9C0B5	4	ZDHHC5	0.557566	0.0105051
O95067	2	CCNB2	0.758503	0.01046
Q9Y3E1	4	HDGFRP3	0.705545	0.0104449
O95208	4	EPN2	0.842214	0.010412
Q6P4I2	5	WDR73	0.860627	0.010396
Q96GX2	7	ATXN7L3B	0.820081	0.0103809
Q8N3D4	46	EHBP1L1	0.679045	0.0103435
P21283	26	ATP6V1C1	0.789601	0.0103222
Q92581	2	SLC9A6	0.760823	0.0103128
Q02241	3	KIF23	0.671933	0.0103056
Q9Y530	7	OARD1	0.788422	0.0102426
Q9BW85	14	CCDC94	0.768579	0.0102391
Q8NHS3	2	MFSD8	0.650665	0.0102379
P62913	17	RPL11	0.569861	0.0101795
Q08495	4	DMTN	0.635502	0.0101687
Q9H467	5	CUEDC2	0.826341	0.0101674
Q9H089	4	LSG1	0.936242	0.010162
Q9Y478	2	PRKAB1	0.688492	0.0101199
P29966	5	MARCKS	0.781783	0.0100847
Q99700	7	ATXN2	0.875099	0.0100278
Q969V3	12	NCLN	0.719669	0.010018
P78559	11	MAP1A	0.918021	0.0100058
[truncated: 2,818 more rows]

## Sheet: Staurosporine_Lysate
ID	Peptides	Gene names	p-value	log2 foldchange
P05771	36	PRKCB	3.40456e-06	-0.913123
Q5T1C6	9	THEM4	5.2721e-06	0.247745
Q7L8J4	7	SH3BP5L	6.94678e-06	-0.0868213
Q05655	19	PRKCD	1.14008e-05	-0.735629
P30049	6	ATP5D	1.1818e-05	0.0770995
Q13043	12	STK4	1.43276e-05	0.428853
P12273	3	PIP	5.40022e-05	-0.38992
P17252	14	PRKCA	5.56976e-05	-0.487021
P24941	14	CDK2	7.79583e-05	0.344823
Q16512	18	PKN1	0.000146343	-0.41358
P08574	8	CYC1	0.000170104	-0.150939
Q16629	3	SRSF7	0.000173109	-0.439416
Q13188	8	STK3	0.000231702	0.432338
Q99442	9	SEC62	0.000264927	-0.104108
Q9NZQ3	2	NCKIPSD	0.000292389	0.0706165
Q9HA64	14	FN3KRP	0.000309201	0.0794197
O43815	22	STRN	0.000335725	-0.204686
Q04760	18	GLO1	0.000384951	-0.601891
Q14315	108	FLNC	0.000395335	0.0464402
P41240	10	CSK	0.000395839	-0.288764
O75027	10	ABCB7	0.00045765	-0.162583
Q9BW85	14	CCDC94	0.000462278	0.0763539
Q9Y624	17	F11R	0.000481202	0.184313
Q15006	4	EMC2	0.000510003	-0.097718
P27448	5	MARK3	0.000513861	-0.312512
P29508;P48594	9	SERPINB3;SERPINB4	0.000584252	-0.52787
P49189	32	ALDH9A1	0.000622239	0.0556352
P19338	73	NCL	0.000630618	0.101479
O75081	10	CBFA2T3	0.000633907	-0.302971
Q9BR76	20	CORO1B	0.000656098	0.083466
Q8WYQ5	5	DGCR8	0.000701235	-0.367583
Q8N5P1	2	ZC3H8	0.000821928	-0.0889482
P43355	7	MAGEA1	0.000841709	0.0666021
P17050	10	NAGA	0.000988683	-0.0917991
P07948	14	LYN	0.000990337	-0.386425
Q96HY6	12	DDRGK1	0.00102079	0.0957323
O95870	8	ABHD16A	0.00102188	-0.102293
Q14353	14	GAMT	0.00105105	0.0716906
Q08188	7	TGM3	0.00105557	-0.408536
O43414	5	ERI3	0.00111548	-0.201448
Q96KR1	17	ZFR	0.00113884	-0.0939217
P06702	2	S100A9	0.00116562	-0.394095
Q9UIL1	5	SCOC	0.00117043	0.19053
Q5T6F2	8	UBAP2	0.00122767	0.0964353
Q13144	11	EIF2B5	0.00124387	-0.174979
P62277	12	RPS13	0.00127341	-0.181722
Q9Y2B0	18	CNPY2	0.00129641	0.304343
Q9H3K2	13	GHITM	0.00131643	0.0684571
Q8NHH9	11	ATL2	0.00131828	0.03778
Q9NZ08	26	ERAP1	0.00134205	-0.107582
P35637	13	FUS	0.00134493	-0.160981
Q96A26	8	FAM162A	0.00134743	0.113433
P46783;Q9NQ39	18	RPS10;RPS10P5	0.00135028	-0.128789
Q8N9N7	8	LRRC57	0.00139823	0.174164
Q9BT30	8	ALKBH7	0.00147258	0.18176
P31323	25	PRKAR2B	0.00150762	-0.127884
Q8WZ73	3	RFFL	0.00150893	0.0818412
P38159	13	RBMX	0.00151669	-0.124136
P56192	39	MARS	0.00154745	-0.0421914
P62273	4	RPS29	0.00160428	-0.141864
Q13243	7	SRSF5	0.00161255	-0.229458
Q96C19	18	EFHD2	0.00163031	0.14926
P55084	33	HADHB	0.00163113	-0.0589587
Q9NSA3	2	CTNNBIP1	0.00163809	0.131698
Q08211	37	DHX9	0.00163838	-0.423555
Q15392	10	DHCR24	0.00168876	-0.11648
O75223	19	GGCT	0.00170545	0.168437
Q96A65	17	EXOC4	0.00172245	-0.0732618
Q8WVC6	2	DCAKD	0.00176912	-0.0932234
Q69YN2	22	CWF19L1	0.00187802	0.0781177
Q9BVG9	5	PTDSS2	0.0018797	-0.070043
Q5SY16	6	NOL9	0.00192505	-0.233682
Q9H4I3	13	TRABD	0.0019456	-0.168528
P56537	15	EIF6	0.00196567	0.106446
Q13404	15	UBE2V1	0.00199558	0.110779
Q68D85	5	NCR3LG1	0.00201792	0.129714
Q9NZR1	11	TMOD2	0.00207807	0.0926047
P28161	14	GSTM2	0.00214411	-0.109079
P08243	32	ASNS	0.00214708	-0.102497
Q71RC2	4	LARP4	0.00216363	-0.141236
O75533	14	SF3B1	0.00219122	-0.21701
Q9BRJ7	3	NUDT16L1	0.00220581	0.114182
P47224	4	RABIF	0.0022382	-0.147171
Q969G3	7	SMARCE1	0.00228398	-0.292003
O60645	10	EXOC3	0.0023223	-0.0758529
Q04637	72	EIF4G1	0.00236014	-0.0923555
Q9UHD8	28	2022-09-09	0.00236944	-0.199508
Q13505	14	MTX1	0.00243127	-0.179418
P53582	12	METAP1	0.00249722	-0.0770096
O94925	19	GLS	0.0025241	-0.117516
P17612	22	PRKACA	0.00256571	-0.104225
Q9ULA0	16	DNPEP	0.00257087	-0.126394
P81605	8	DCD	0.00257114	-0.658506
Q9Y5S9	11	RBM8A	0.00260003	0.0808487
O75694	7	NUP155	0.00268196	-0.17987
P25311	7	AZGP1	0.00268506	-0.287194
P46109	21	CRKL	0.0026851	0.0495022
Q6PI48	10	DARS2	0.00274874	-0.169734
P55010	28	EIF5	0.00278086	-0.0355853
Q8NHV4	3	NEDD1	0.00279012	0.218298
Q9BV68	5	RNF126	0.00281437	-0.186685
Q9NR30	41	DDX21	0.00283457	-0.185133
P49368	42	CCT3	0.00293186	-0.366387
Q86VZ5	2	SGMS1	0.00302512	0.0728787
O00429	31	DNM1L	0.00307623	-0.063322
Q9NX20	8	MRPL16	0.00314428	-0.143139
O43264	21	ZW10	0.00315728	-0.0535351
Q9NP97	9	DYNLRB1	0.00332321	0.304635
Q9NX70	7	MED29	0.00336594	0.126726
Q9UL25	16	RAB21	0.0033807	0.16465
Q96G03	42	PGM2	0.0034313	0.18284
O75844	22	ZMPSTE24	0.0034632	0.111943
Q12768	5	KIAA0196	0.00347866	0.0426243
Q9UK76	11	HN1	0.00348582	0.150371
Q8IV50	9	LYSMD2	0.00349168	0.0731836
O14561	5	NDUFAB1	0.00349457	0.158512
Q7Z6Z7	133	HUWE1	0.00349599	-0.0915011
O43169	11	CYB5B	0.00351768	0.181016
Q9NVJ2	13	ARL8B	0.00352945	-0.130189
P67775	18	PPP2CA	0.00353884	-0.143318
Q8IZP0	2	ABI1	0.0035474	-0.348472
Q13823	3	GNL2	0.00356167	-0.107787
Q58EX7	2	PLEKHG4	0.00360281	0.310599
Q5TDH0	20	DDI2	0.00361545	0.119916
P11802	7	CDK4	0.00363365	-0.197727
P62269	22	RPS18	0.00365778	-0.166535
Q9Y289	7	SLC5A6	0.00367442	0.0660132
O95302	15	FKBP9	0.0036812	0.160467
Q9BXV9	6	C14orf142	0.00369593	0.14804
O00748	4	CES2	0.00373468	0.130191
P63261	50	ACTG1	0.00379875	0.105198
P56556	3	NDUFA6	0.00383765	-0.121342
P62841	4	RPS15	0.00384211	-0.124618
Q6P4F2	2	FDX1L	0.00392479	0.112242
Q13685	14	AAMP	0.00394979	0.137834
Q9BV38	7	WDR18	0.00395643	-0.16281
Q9UMX0	21	UBQLN1	0.00395858	0.0801468
O95999	7	BCL10	0.00396741	0.0771835
P49736	28	MCM2	0.00408823	-0.941226
P33991	29	MCM4	0.00412551	-0.590203
Q92616	116	GCN1L1	0.00429866	-0.119713
Q8N6T7	4	SIRT6	0.00433027	0.081655
Q02224	2	CENPE	0.0043716	0.261104
O00124	2	UBXN8	0.00438518	0.0802788
Q00534	15	CDK6	0.00445424	0.115962
Q14139	17	UBE4A	0.00446334	-0.0922474
Q99836	5	MYD88	0.00447036	-0.202498
Q9NZN8	2	CNOT2	0.00449377	0.0690926
P50851	43	LRBA	0.00461844	-0.0869641
P08621	30	SNRNP70	0.00464126	-0.47123
P18621	12	RPL17	0.00465692	-0.112296
Q13643	6	FHL3	0.00465911	-0.108
A6NHX0	4	GATSL2	0.00471383	-0.198202
P36405	14	ARL3	0.00471428	0.100196
P82932	4	MRPS6	0.00479367	-0.0858686
P32119	25	PRDX2	0.00482927	0.122582
Q8WXA9	6	SREK1	0.00485429	-0.225285
P05141	31	SLC25A5	0.00486593	-0.109448
Q9NPD8	11	UBE2T	0.00486921	0.10705
P22059	35	OSBP	0.00488903	-0.117665
Q8WXD5	5	GEMIN6	0.00489051	-0.0746913
Q15691	32	MAPRE1	0.00496086	-0.182638
O60220	7	TIMM8A	0.00508986	0.0977394
O14965	6	AURKA	0.00510678	0.115513
Q13151	8	HNRNPA0	0.00512229	-0.169255
P62826	31	RAN	0.00515119	0.104495
O75348	12	ATP6V1G1	0.00522296	0.14673
P35241	66	RDX	0.00527151	0.130772
Q9BPY3	13	FAM118B	0.00528172	0.165436
P00390	33	GSR	0.00535026	-0.0448974
Q9BYD1	8	MRPL13	0.0053702	-0.225344
Q96AT1	13	KIAA1143	0.00544382	0.12579
Q96QK1	7	VPS35	0.00551625	-0.0880849
Q9Y3Q8	19	TSC22D4	0.00556513	-0.0683939
Q8WUE5	4	CT55	0.00565343	-0.103071
Q8NFV4	2	ABHD11	0.00565409	-0.764764
Q13867	43	BLMH	0.00570237	-0.0965702
Q01658	13	DR1	0.00575423	0.0592387
Q9BV44	15	THUMPD3	0.00579987	-0.0557739
Q9Y3C1	4	NOP16	0.00581521	-0.168514
P50995	35	ANXA11	0.00584212	0.199777
P07910	20	HNRNPC	0.00588586	-0.0988956
Q15366	24	PCBP2	0.00588889	0.0799796
O60884	18	DNAJA2	0.00594346	-0.129261
P27635	13	RPL10	0.00597856	-0.0925925
Q96P70	18	IPO9	0.00598335	-0.115873
P46781	22	RPS9	0.00604333	-0.0947353
Q9NQT5	2	EXOSC3	0.00604927	-0.821867
C9JLW8	8	FAM195B	0.00611028	0.197775
O95232	22	LUC7L3	0.00614982	-0.121241
Q13033	8	STRN3	0.006152	-0.242401
Q99417	11	MYCBP	0.00617598	0.17362
P82909	7	MRPS36	0.00619941	0.129628
Q9Y3C8	12	UFC1	0.0063369	0.115747
O95757	65	HSPA4L	0.00634174	0.0464117
Q9P0J7	6	KCMF1	0.00639504	-0.0611969
Q8NCN5	2	PDPR	0.00640643	-0.453995
O00264	15	PGRMC1	0.00643366	0.186999
P18206	108	VCL	0.00646472	0.10286
Q9NR33	5	POLE4	0.00647015	0.115826
Q9ULC4	14	MCTS1	0.00651559	0.0408779
Q96SI9	8	STRBP	0.00651675	-0.150352
P63218	5	GNG5	0.00653665	-0.221926
P60033	2	CD81	0.00656527	0.0932011
Q9H3S4	3	TPK1	0.00661353	-0.055029
Q969Z0	19	TBRG4	0.00665112	-0.113978
P50570	17	DNM2	0.0066815	-0.0737852
P27348	30	YWHAQ	0.00670591	0.136328
P63165	7	SUMO1	0.00672825	0.214254
Q15185	15	PTGES3	0.00678578	-0.0535426
P60953	13	CDC42	0.0068091	0.136589
Q9HD33	11	MRPL47	0.00683241	-0.138211
P17066	16	HSPA6	0.00687674	0.137704
P09211	23	GSTP1	0.0068859	0.124803
Q14244;Q96T17	2	MAP7;MAP7D2	0.00690788	-0.178065
P50552	29	VASP	0.00692088	0.199993
Q5JTJ3	5	COA6	0.00700449	0.115523
Q15819	17	UBE2V2	0.00708302	0.15843
O95394	20	PGM3	0.00708403	-0.0702187
P11117	8	ACP2	0.00722287	0.115125
Q9BZL1	3	UBL5	0.00722731	-0.230495
Q96BW5	15	PTER	0.0072374	-0.0933608
Q96HS1	3	PGAM5	0.00729368	-0.121627
O15118	13	NPC1	0.00740581	0.0898202
P07311	12	ACYP1	0.00746569	0.0770158
Q96BQ5	2	CCDC127	0.00752349	-0.066231
P25786	30	PSMA1	0.00754851	-0.0574798
Q14011	12	CIRBP	0.00755036	-0.0819838
Q14BN4	6	SLMAP	0.00760904	-0.124505
Q9P035	11	HACD3	0.00761373	-0.0978669
Q8IXI1	14	RHOT2	0.00762096	-0.221987
Q96QU8	13	XPO6	0.00762616	-0.130409
Q96EH3	2	MALSU1	0.0076422	-0.0572421
Q8WW12	17	PCNP	0.00764825	0.130627
Q13637	5	RAB32	0.00766342	-0.105956
O14744	22	PRMT5	0.00769794	-0.0691072
P12829	16	MYL4	0.00770621	0.130643
P10155	35	TROVE2	0.00771162	-0.119419
O00273	25	DFFA	0.00776519	0.079196
P49770	9	EIF2B2	0.00780456	-0.111822
Q9Y6C9	10	MTCH2	0.0078086	-0.170183
P55786	63	NPEPPS	0.00786588	0.0627884
Q9NZ45	6	CISD1	0.0078709	-0.248315
O15305	14	PMM2	0.0078803	0.0775198
Q00796	15	SORD	0.00788888	0.0906138
P31689	28	DNAJA1	0.00803126	-0.190886
Q96HC4	29	PDLIM5	0.00812327	0.0772604
Q8WWB7	2	GLMP	0.00812467	0.16346
P98082	11	DAB2	0.00816029	0.0735731
O00244	11	ATOX1	0.00819038	0.19451
Q2TAY7	19	SMU1	0.00819754	0.0668335
Q969H8	7	MYDGF	0.00819926	0.15605
Q96PC5	7	MIA2	0.00822328	-0.135126
P61599	7	NAA20	0.00828583	-0.0970802
O14787	23	TNPO2	0.00829623	-0.0892621
P41227	17	NAA10	0.00833055	-0.07312
P04350	28	TUBB4A	0.00843301	-0.07892
Q9BTE7	13	DCUN1D5	0.00846769	0.109237
Q6UW02	5	CYP20A1	0.00849351	0.122299
P63279	13	UBE2I	0.00850266	-0.249128
Q9GZP4	15	PITHD1	0.00857388	0.027265
Q9Y2V7	2	COG6	0.00865964	-0.183272
P30876	19	POLR2B	0.00867082	-0.397766
Q16851	6	UGP2	0.00877456	-0.16264
Q5VU43	11	PDE4DIP	0.00880021	0.0850352
P08670	32	VIM	0.00880136	0.0835903
Q9H0W9	11	C11orf54	0.00880282	0.11875
Q3ZCQ8	9	TIMM50	0.00881286	-0.0656617
O43143	21	DHX15	0.00884359	-0.739081
Q9NVZ3	17	NECAP2	0.00889454	0.107535
Q9NVM4	9	PRMT7	0.00897885	-0.0869051
Q9H8W4	5	PLEKHF2	0.00903814	0.143988
Q5W111	2	SPRYD7	0.00906836	0.318219
Q9GZT8	13	NIF3L1	0.00907108	-0.142466
Q9BZM1	3	PLA2G12A	0.00912612	0.101675
P29144	34	TPP2	0.00913082	-0.108626
P98170	16	XIAP	0.00917447	-0.118876
Q96AT9	9	RPE	0.00923392	0.162536
O00743	13	PPP6C	0.009255	-0.146486
Q9HCK8	2	CHD8	0.0092878	-0.162123
Q86WR0	12	CCDC25	0.00935035	0.101955
Q13185	15	CBX3	0.00936407	0.171072
Q96I36	2	COX14	0.0093785	-0.0324644
Q5JTZ9	17	AARS2	0.00938831	-0.127014
Q96I24	11	FUBP3	0.0094031	-0.109001
Q8NEZ5	8	FBXO22	0.00944319	-0.144675
Q8WU90	23	ZC3H15	0.00945736	-0.0639621
Q06187	12	BTK	0.00946888	-0.165031
Q14789	3	GOLGB1	0.00946966	0.0515829
Q96PU8	18	QKI	0.00951292	0.0974065
Q8TEQ6	19	GEMIN5	0.00951924	-0.186803
Q9HDC9	20	APMAP	0.00964856	0.10877
P56645	9	PER3	0.00965944	0.1046
O60427	11	FADS1	0.00971609	-0.114501
O14519;O75956	3	CDK2AP1;CDK2AP2	0.0097853	0.0724499
P51970	13	NDUFA8	0.00988669	-0.0824493
Q8WVM8	33	SCFD1	0.00994876	0.149586
P15880	20	RPS2	0.00995225	-0.168094
P61018	11	RAB4B	0.0100159	0.0616844
Q9H1A4	2	ANAPC1	0.0100507	-0.191754
Q9NX55	11	HYPK	0.0100521	0.147024
Q5T0F9	7	CC2D1B	0.010058	-0.428602
P39019	18	RPS19	0.0101063	-0.0721388
P02792	15	FTL	0.0101462	-0.0941918
Q02218	31	OGDH	0.0102032	-0.135203
P30044	17	PRDX5	0.0102692	0.205
P05161	6	ISG15	0.0103252	0.0891708
P16104	7	H2AFX	0.0103483	-0.0915869
P39687	19	ANP32A	0.0103609	0.282377
Q9BYJ9	5	YTHDF1	0.0104294	-0.11009
Q7Z5K2	12	WAPAL	0.0104567	0.0514503
Q12906	38	ILF3	0.0104704	-0.203676
Q13620	31	CUL4B	0.0105585	-0.102586
P0DP25;P0DP24;P0DP23	12	NA	0.0105957	0.248853
Q8WUH1	3	CHURC1	0.0106807	-0.113957
Q9H2C2	3	ARV1	0.0107196	-0.107592
P62249	21	RPS16	0.0107696	-0.162633
P07195	41	LDHB	0.0107978	0.05873
Q32M88	3	ATHL1	0.0108636	0.15936
Q16836	20	HADH	0.0108669	0.0731729
P62899	10	RPL31	0.0108729	-0.106206
Q8IWZ3	22	ANKHD1	0.0109275	-0.15472
Q8TB61	4	SLC35B2	0.0109739	-0.100649
Q9UMY1	2	NOL7	0.0112138	-0.117769
O15126	10	SCAMP1	0.0112311	0.100342
Q9BXR0	17	QTRT1	0.011271	-0.0883888
P51553	5	IDH3G	0.0113047	-0.166087
O14980	44	XPO1	0.0113478	-0.155092
Q9P013	11	CWC15	0.011366	0.101513
Q9NTX7	2	RNF146	0.0113943	0.108391
P57105	5	SYNJ2BP	0.0114065	0.166147
Q8TC12	14	RDH11	0.0114945	-0.0406836
P28070	13	PSMB4	0.0114955	-0.0674453
Q99805	9	TM9SF2	0.0115435	-0.0979226
O95721	31	SNAP29	0.0115559	0.127435
Q9BQ61	12	C19orf43	0.0115872	0.149594
Q16595	7	FXN	0.0116691	0.132242
P05023	53	ATP1A1	0.0116837	-0.0576346
Q5R3I4	4	TTC38	0.0116852	0.053835
Q9Y5J7	8	TIMM9	0.0117231	0.0772988
Q9BW27	2	NUP85	0.0117245	0.0296321
P62280	15	RPS11	0.0118033	-0.140108
Q8N4Q0	4	ZADH2	0.0118428	0.13535
Q32MZ4	13	LRRFIP1	0.011885	0.0864912
Q9BX68	8	HINT2	0.0118917	0.0741067
Q12840	11	KIF5A	0.0119586	-0.193902
P53680	6	AP2S1	0.0120553	-0.116056
Q9NR31	23	SAR1A	0.0121356	0.196091
P23284	23	PPIB	0.012188	0.0968327
P61086	21	UBE2K	0.0121974	0.0948767
P46459	56	NSF	0.0122617	-0.0886496
Q96DT6	6	ATG4C	0.0122705	0.144177
Q06830	30	PRDX1	0.0125098	0.138365
Q99426	18	TBCB	0.0125151	0.071446
Q9NZE8	4	MRPL35	0.0125685	-0.134763
L0R6Q1	8	SLC35A4	0.0125822	-0.187497
Q9ULX3	10	NOB1	0.0126209	-0.179902
O43776	15	NARS	0.012669	-0.164451
P37840	9	SNCA	0.0126742	0.169519
P00441	11	SOD1	0.012693	0.174714
P21283	26	ATP6V1C1	0.0127552	0.147572
P62316	14	SNRPD2	0.0127755	0.103581
Q99614	22	TTC1	0.0128672	0.0868557
Q9NW68	21	BSDC1	0.0128945	0.0450547
P29353	12	SHC1	0.0129007	0.111742
Q8N1F7	35	NUP93	0.0129011	-0.0607895
O60934	2	NBN	0.0129342	-0.125366
Q96Q11	24	TRNT1	0.0129641	0.0647532
P10176	2	COX8A	0.0130088	-0.174924
P52565	18	ARHGDIA	0.0130957	0.0743367
Q969U7	13	PSMG2	0.0131292	-0.0820779
Q9NY27	21	PPP4R2	0.0131951	0.0965601
P31153	36	MAT2A	0.0132095	0.0785572
Q4G0J3	18	LARP7	0.0132167	-0.0699741
Q96H20	4	SNF8	0.0132266	0.0793099
P27707	11	DCK	0.0132895	-0.100517
Q8N5N7	8	MRPL50	0.0133515	-0.145766
Q9NVS2	7	MRPS18A	0.0133854	-0.21651
Q7Z7K0	5	CMC1	0.0134968	0.121286
Q8NFH4	3	NUP37	0.0135693	0.14652
Q99735	4	MGST2	0.0135801	-0.0873788
O43665	13	RGS10	0.0136806	0.0596629
P61513	5	RPL37A	0.0136926	-0.189716
Q9UBE0	33	SAE1	0.0137317	0.0626639
Q96TA2	16	YME1L1	0.0137435	-0.0661371
P00374	18	DHFR	0.0137476	0.171193
Q6AI08	2	HEATR6	0.0138328	-0.0666454
P62266	9	RPS23	0.0138718	-0.185491
P16157	28	ANK1	0.0139006	-0.137796
P62328	5	TMSB4X	0.0139353	0.189033
Q9UMX5	10	NENF	0.0139421	0.113546
Q969T4	7	UBE2E3	0.0140504	0.454168
P30038	22	ALDH4A1	0.0140586	0.0810545
O43242	31	PSMD3	0.0141171	-0.153413
P61923	11	COPZ1	0.0141187	0.177215
Q99436	20	PSMB7	0.0141241	-0.196154
Q7Z4H3	16	HDDC2	0.0141405	-0.0838462
O60762	10	DPM1	0.0141934	-0.0886331
P09382	18	LGALS1	0.014199	0.181619
Q9H6V9	10	C2orf43	0.0142229	-0.113084
O14618	15	CCS	0.0142974	0.0980518
Q6PII3	3	CCDC174	0.01431	-0.137799
P30085	23	CMPK1	0.0143142	0.152208
O60763	23	USO1	0.0143523	-0.0839028
Q13630	19	TSTA3	0.0143652	0.183532
O95168	6	NDUFB4	0.0143928	-0.113553
Q9NQ29	14	LUC7L	0.0144197	0.0377741
P14625	83	HSP90B1	0.0145159	0.0841552
Q96QA5	2	GSDMA	0.0147075	-0.10465
Q8N163	48	CCAR2	0.0147642	-0.131616
P57088	7	TMEM33	0.0148045	-0.136904
P63104	38	YWHAZ	0.0148166	0.0673404
Q9Y5S1	17	TRPV2	0.0148689	-0.106591
Q13177	39	PAK2	0.0149263	0.187035
O95563	5	MPC2	0.0149852	-0.556595
Q9UK99	6	FBXO3	0.0150036	-0.162437
Q14739	18	LBR	0.0150538	-0.123616
Q7RTS9	2	DYM	0.0151844	-0.0638201
P40937	10	RFC5	0.0151855	-0.132205
P49005	9	POLD2	0.0151987	-0.0791488
Q9UPY8	9	MAPRE3	0.0152117	-0.138428
P13667	71	PDIA4	0.0152183	0.0991528
Q8WVJ2	11	NUDCD2	0.0152314	0.159099
Q15388	7	TOMM20	0.0153089	-0.198382
P18074	2	ERCC2	0.015335	0.051879
P49207	8	RPL34	0.0153897	-0.133679
Q86U42	12	PABPN1	0.0153943	-0.127231
O15400	15	STX7	0.0155064	0.180252
P54725	20	RAD23A	0.0156266	0.036289
Q8WW33	16	GTSF1	0.0156373	-0.1447
P13010	56	XRCC5	0.0156734	-0.113785
Q96CW6	8	SLC7A6OS	0.0156923	0.253024
P36959	13	GMPR	0.0157014	-0.118192
Q8N6T3	28	ARFGAP1	0.0157437	0.105634
Q32P28	13	LEPRE1	0.0157516	-0.0655907
Q01813	23	PFKP	0.015759	-0.133412
Q96AX1	4	VPS33A	0.0158608	-0.145204
P24752	34	ACAT1	0.0159418	0.107948
Q99584	9	S100A13	0.0159561	0.188361
Q9UKK9	21	NUDT5	0.015981	0.13177
P62873	14	GNB1	0.0159939	0.0547885
Q9Y365	7	STARD10	0.016083	0.14057
Q9NYL9	24	TMOD3	0.0161434	0.0690215
Q8WUI4	11	HDAC7	0.0161517	-0.0890547
Q9UGP8	10	SEC63	0.0161756	-0.10446
Q9HC38	27	GLOD4	0.0162202	0.177607
P22234	48	PAICS	0.0162358	0.045195
P10114	7	RAP2A	0.0162442	0.134974
Q9H7C9	12	AAMDC	0.0162572	0.107761
Q9NVU7	7	SDAD1	0.0162831	-0.105627
Q9NZ52	14	GGA3	0.0162956	0.11505
P07947	5	YES1	0.016306	-0.206511
P78406	16	RAE1	0.0164629	-0.0982098
P23193	25	TCEA1	0.0165515	0.123845
Q15004	8	KIAA0101	0.0167855	0.134649
Q9Y237	12	PIN4	0.0168243	0.160781
Q9NQ48	13	LZTFL1	0.0168243	0.0338587
Q9NWY4	10	C4orf27	0.0168372	-0.113745
Q8WVC0	2	LEO1	0.0168564	-0.115001
P41252	32	IARS	0.0169058	-0.147491
Q99471	12	PFDN5	0.016906	0.26434
P35754	5	GLRX	0.0169195	0.127449
P40926	33	MDH2	0.016928	0.109411
P14927	16	UQCRB	0.0171	0.221135
Q7Z6M1	8	RABEPK	0.0171044	0.170962
O00203	22	AP3B1	0.0171311	-0.122458
Q5JS54	5	PSMG4	0.0171694	0.0830393
P16949	38	STMN1	0.0171727	0.310765
O14545	14	TRAFD1	0.0172179	-0.152841
P23588	58	EIF4B	0.0173239	0.0458086
P35219	13	CA8	0.0174078	-0.0407277
P53794	6	SLC5A3	0.0174231	-0.172816
Q16342	9	PDCD2	0.0174453	0.0365192
Q09328	3	MGAT5	0.017468	-0.114977
O75955	20	FLOT1	0.0175147	-0.235533
Q8NFC6	17	BOD1L1	0.0176014	0.104185
Q96E11	12	MRRF	0.0176058	0.0571072
Q9NUQ8	14	ABCF3	0.0176224	-0.0356018
P49327	73	FASN	0.0176743	-0.256856
Q9NZ09	3	UBAP1	0.0176823	-0.0754379
Q13492	24	PICALM	0.0177455	-0.064821
P69905	10	HBA1	0.0178254	0.23785
P55735	10	SEC13	0.0178438	-0.168849
Q9UNS2	18	COPS3	0.017845	-0.0382507
Q96EP5	8	DAZAP1	0.0179092	-0.207958
Q8WZA0	15	LZIC	0.017929	0.151112
P68036;A0A1B0GUS4	14	UBE2L3	0.0179308	0.332185
Q9H322;Q9NNX9;Q9H320;Q9H321	6	VCX2;VCX3A;VCX;VCX3B	0.0179398	0.583141
Q9BQ04	12	RBM4B	0.0179891	0.121826
Q9NWU1	19	OXSM	0.0180043	-0.108147
Q86TP1	12	PRUNE	0.018061	0.0569933
Q13200	61	PSMD2	0.0180649	-0.0685806
Q9HAV7	16	GRPEL1	0.0180793	0.110363
Q15796	3	SMAD2	0.0181077	-0.0887919
Q14019	21	COTL1	0.0181218	0.109576
P14635	12	CCNB1	0.0181285	0.0995907
P62633	11	CNBP	0.0181742	-0.375864
Q8NHZ8	4	CDC26	0.0182204	0.187022
Q12913	6	PTPRJ	0.0182441	-0.23409
Q9Y448	9	KNSTRN	0.0182659	0.096803
O14925	6	TIMM23	0.0182881	-0.0496455
Q6PI78	2	TMEM65	0.0184403	-0.0395113
P21796	29	VDAC1	0.0184746	0.0776162
Q10471	29	GALNT2	0.0185103	0.0267365
O60331	3	PIP5K1C	0.0185215	0.0619562
Q9NR45	23	NANS	0.0186076	0.0316417
O76071	11	CIAO1	0.0186189	-0.105247
A9UHW6	9	MIF4GD	0.0186569	-0.129374
Q9UPU5	12	USP24	0.0186585	-0.113778
P37802	28	TAGLN2	0.0186641	-0.104687
P15104	14	GLUL	0.018731	-0.707727
Q14151	8	SAFB2	0.0187666	0.126461
P26038	93	MSN	0.0187914	0.0806219
Q8NHG7	4	SVIP	0.0187968	0.0702462
Q9HBM1	16	SPC25	0.0188068	0.208649
Q6P1R4	5	DUS1L	0.018866	-0.13193
Q9BXP5	21	SRRT	0.0189772	-0.0468752
O00425	25	IGF2BP3	0.0190655	-0.0973787
Q13542	4	EIF4EBP2	0.0190924	0.357278
P35250	18	RFC2	0.0191131	-0.0839602
Q9Y2Q3	15	GSTK1	0.0193014	-0.106389
P53778	6	MAPK12	0.0193196	0.100731
O76021	28	RSL1D1	0.0193227	-0.141518
Q9BYN8	7	MRPS26	0.0193906	-0.41674
Q8TF05	18	PPP4R1	0.0194074	-0.0900745
Q14331	6	FRG1	0.0194074	0.100916
Q86W56	6	PARG	0.0194548	0.0838831
Q9UM13	3	ANAPC10	0.0195451	0.0741722
Q92879	20	CELF1	0.0195862	-0.205876
P16298	10	PPP3CB	0.0195906	-0.0666314
P14174	7	MIF	0.0196326	0.148742
Q6WKZ4	10	RAB11FIP1	0.0196332	0.0846494
P20962	9	PTMS	0.0197076	0.250719
P00918	3	CA2	0.0197105	0.0918351
P0DMV9;P0DMV8	71	HSPA1B;HSPA1A	0.0197325	0.163023
O60610	89	DIAPH1	0.0197631	-0.0933764
O75347	20	TBCA	0.0197901	0.252115
Q9H910	16	HN1L	0.0198574	0.130971
O15269	19	SPTLC1	0.0199632	-0.0571998
P31930	22	UQCRC1	0.0200241	-0.0896799
Q8TEX9	35	IPO4	0.0200915	-0.0756878
O15270	11	SPTLC2	0.0200994	-0.123588
P82663	6	MRPS25	0.0201199	-0.157178
P12277	32	CKB	0.020262	0.127562
P07108	8	DBI	0.0202906	-0.451774
Q16181	10	2022-09-07	0.0203481	-0.0563693
Q9BUE6	4	ISCA1	0.0204127	0.124641
Q6PIU2	9	NCEH1	0.0204816	0.0782064
O43719	20	HTATSF1	0.020536	-0.181008
P14854	9	COX6B1	0.020545	0.105466
P01116	9	KRAS	0.0205546	0.179001
Q14008	31	CKAP5	0.0206579	-0.0884709
P67870	6	CSNK2B	0.0206832	-0.128574
Q9BU89	24	DOHH	0.0207006	0.0914051
O75122	13	CLASP2	0.0207758	-0.0809838
P19367	22	HK1	0.0208693	-0.160397
P61201	25	COPS2	0.0209506	-0.144813
Q9Y5Y0	7	FLVCR1	0.0210358	-0.0692938
P82650	7	MRPS22	0.0210485	-0.160156
Q14997	21	PSME4	0.0210637	-0.202731
O75208	13	COQ9	0.0211462	0.0986431
Q9BWH2	11	FUNDC2	0.021155	0.317911
Q969T7	5	NT5C3B	0.021251	-0.0722497
P31944	4	CASP14	0.0212754	-0.303338
Q15008	27	PSMD6	0.0213076	-0.0925601
O76070	15	SNCG	0.0213084	0.15262
Q96C23	18	GALM	0.0213315	0.0262421
O43396	21	TXNL1	0.0213541	0.0763343
Q15435	23	PPP1R7	0.0213969	0.0529991
P25325	17	MPST	0.0214643	0.116852
P11586	45	MTHFD1	0.0215078	-0.0740444
Q9Y5Z4	15	HEBP2	0.0215518	0.132216
Q96DV4	16	MRPL38	0.0215534	-0.127174
Q14651	23	PLS1	0.0215984	0.0753335
Q9UKL6	15	PCTP	0.0216216	-0.12457
O95630	18	STAMBP	0.0217107	-0.0358081
Q9UK45	8	LSM7	0.0217316	0.391771
Q14181	5	POLA2	0.0217961	-0.0795494
Q9BQC3	16	DPH2	0.0218191	0.0882842
Q13510	20	ASAH1	0.0218466	-0.0524659
Q9NPJ8	4	NXT2	0.0218895	-0.0806554
O43760	7	SYNGR2	0.0219046	0.0702146
P30041	37	PRDX6	0.0219253	0.222942
Q15404	10	RSU1	0.0220269	0.152151
Q9UJX5	6	ANAPC4	0.0220424	0.136588
P0DN76;Q01081	5	U2AF1	0.0220702	-0.115179
Q8TAF3	9	WDR48	0.0221061	-0.200933
P61088;Q5JXB2	14	UBE2N;UBE2NL	0.0221093	0.194448
Q9Y4P3	2	TBL2	0.0221323	0.0534504
Q9BV79	8	MECR	0.0221574	0.0964524
O15479	11	MAGEB2	0.0222468	-0.0730406
Q96CP2	10	FLYWCH2	0.0222589	0.102835
P32189;Q14409	5	GK;GK3P	0.0223025	-0.0775575
Q9P0J0	5	NDUFA13	0.0223327	-0.108377
O43324	4	EEF1E1	0.0223396	-0.125102
P10109	11	FDX1	0.0223439	0.0868669
Q9Y5L0	33	TNPO3	0.0223504	-0.0849699
Q5TBB1	14	RNASEH2B	0.0223938	0.0887754
O60664	35	PLIN3	0.0224255	0.0982937
Q9NUQ2	2	AGPAT5	0.0224492	-0.109513
P49810	2	PSEN2	0.0224685	0.0653196
O75312	30	ZPR1	0.0225337	0.0628567
O43684	16	BUB3	0.0225925	-0.174957
O60502	28	MGEA5	0.0227754	-0.09741
Q9BW91	20	NUDT9	0.0227793	0.122846
P62820	21	RAB1A	0.0227862	0.0824522
P51398	10	DAP3	0.0227993	-0.149593
P62195	39	PSMC5	0.0228057	-0.109426
Q9P270	5	SLAIN2	0.0228081	0.0829516
Q05519	11	SRSF11	0.0228335	0.0286611
Q9UEE5	2	STK17A	0.0228693	0.115586
P36543	25	ATP6V1E1	0.022879	0.189066
Q86TS9	4	MRPL52	0.0229512	-0.157891
P08240	21	SRPR	0.0229785	-0.064802
Q9NXW2	2	DNAJB12	0.0229963	0.0798779
P61604	17	HSPE1	0.0230913	0.195061
O00116	21	AGPS	0.0233122	-0.0524618
Q8IXQ4	7	GPALPP1	0.0233919	0.117473
P58004	7	SESN2	0.0234067	-0.22613
Q9Y294	7	ASF1A	0.0234114	0.128149
P0DMU9;Q5DJT8;P0DMV2;P0DMV1;Q8NHU0;Q5HYN5;P0DMV0;P0DMU8;P0DMU7	9	CT45A10;CT45A2;CT45A9;CT45A8;CT45A3;CT45A1;CT45A7;CT45A5;CT45A6	0.0234423	0.113484
Q7Z7H8	5	MRPL10	0.0235159	-0.171437
Q9BRX2	3	PELO	0.0237693	-0.0760495
P69849;Q5JPE7	33	NOMO3;NOMO2	0.0237699	-0.0394607
Q9UHA4	6	LAMTOR3	0.0239112	0.236223
Q3SXM5	8	HSDL1	0.0239179	-0.13956
P46776	3	RPL27A	0.0239392	-0.140647
Q7Z4H8	22	KDELC2	0.0240076	0.0753685
Q9H3Z4	6	DNAJC5	0.0240382	-0.368355
Q9BY43	15	CHMP4A	0.0240552	0.150707
Q9BTZ2	7	DHRS4	0.0240626	-0.103536
Q6VMQ6	9	ATF7IP	0.0241125	-0.163233
O75438	5	NDUFB1	0.0241334	-0.0732482
P23634	21	ATP2B4	0.0241774	-0.0309607
Q9H3S7	7	PTPN23	0.0242116	0.100596
P28331	32	NDUFS1	0.0242172	-0.0923997
O15162	2	PLSCR1	0.0242665	0.13325
Q13509	19	TUBB3	0.0242795	0.0890879
O95747	16	OXSR1	0.0243055	-0.101782
Q9H3H3	12	C11orf68	0.024366	0.0866586
P05114	6	HMGN1	0.0244942	0.198356
O95782	34	AP2A1	0.0245499	-0.0449722
Q9NUP7	2	TRMT13	0.0246277	0.0896543
P55263	29	ADK	0.0246335	-0.0855928
Q9H299	6	SH3BGRL3	0.0248523	0.273665
P63220	7	RPS21	0.0248954	0.0811968
P82979	16	SARNP	0.0249592	0.147757
P51858	31	HDGF	0.0250077	0.143035
Q7KZF4	53	SND1	0.0250292	-0.140082
P01130	6	LDLR	0.0251422	0.0586223
Q6NUK1	16	SLC25A24	0.0251666	-0.0936897
Q9BYC9	5	MRPL20	0.0252859	-0.245131
Q13564	20	NAE1	0.0253554	0.0519533
Q96PU5	5	NEDD4L	0.0254867	-0.0800585
P26885	11	FKBP2	0.02558	0.295757
Q9NU23	5	LYRM2	0.0257142	0.0499825
O43252	17	PAPSS1	0.0257527	0.0673559
Q9Y6H1;Q5T1J5	5	CHCHD2;CHCHD2P9	0.0258023	0.0789919
P54819	29	AK2	0.0258274	0.216703
Q9UNZ2	35	NSFL1C	0.0258569	0.116202
P11940;Q9H361	48	PABPC1;PABPC3	0.0258872	0.169348
Q9BTY7	23	HGH1	0.0259084	-0.1312
P37235;P84074	6	HPCAL1;HPCA	0.0259112	0.0900657
P51857	2	AKR1D1	0.025923	-0.572651
O77932	6	DXO	0.0259233	0.174288
L0R819	4	ASNSD1	0.025977	0.0462596
Q9UKX7	14	NUP50	0.0259999	0.111619
Q9ULV3	16	CIZ1	0.0260056	0.0379327
P62854	3	RPS26	0.0260085	-0.173287
P13693	18	TPT1	0.0260922	0.249656
P46379	44	BAG6	0.0261871	-0.0511329
Q7Z4Q2	7	HEATR3	0.0262055	-0.370264
P46976	9	GYG1	0.0262686	-0.149231
Q6UXH1	4	CRELD2	0.0262977	0.0668212
Q5VYK3	53	ECM29	0.0263168	-0.10888
Q9BWD1	29	ACAT2	0.0263386	0.169609
P09972	40	ALDOC	0.0264393	0.0697634
Q99623	39	PHB2	0.0264629	-0.0687923
P36915	7	GNL1	0.0264954	-0.564913
Q9HCE1	7	MOV10	0.0265194	-0.101473
Q99497	29	PARK7	0.0265862	0.106841
P62241	17	RPS8	0.0266158	-0.232668
O60313	23	OPA1	0.0267723	-0.117401
Q8WUD4	9	CCDC12	0.0267847	0.163787
Q15056	32	EIF4H	0.0268049	0.0789706
Q9Y5K5	29	UCHL5	0.0268166	0.0429925
Q96QD8	3	SLC38A2	0.0269202	0.153336
O94822	5	LTN1	0.026961	-0.68408
P09132	9	SRP19	0.0271904	0.0901389
Q9Y4H4	2	GPSM3	0.0272133	0.0903603
P11310	35	ACADM	0.0273627	-0.132471
O75436	10	VPS26A	0.0273938	-0.0404051
Q96ST3	2	SIN3A	0.0274499	-0.0538067
P20290	20	BTF3	0.0274597	0.141941
Q9NZ63	23	C9orf78	0.027549	0.104211
P16422	12	EPCAM	0.0275611	0.05509
Q92905	17	COPS5	0.0279055	-0.109645
Q8IY22	4	CMIP	0.0279141	-0.0467454
Q13838	33	DDX39B	0.028028	-0.0772223
Q9NYJ1	6	COA4	0.0280502	0.100839
P47813;O14602	10	EIF1AX;EIF1AY	0.0280757	-0.0594207
Q9GZT3	8	SLIRP	0.0281014	-0.0899974
Q8N954	4	GPATCH11	0.0281321	0.103065
Q96C90	8	PPP1R14B	0.0281846	0.0803581
Q13835	3	PKP1	0.0281891	-0.130077
O15294	11	OGT	0.0282269	-0.0445431
Q00577	10	PURA	0.0282662	-0.0491935
Q9HCN8	8	SDF2L1	0.0282953	-0.111331
Q8WUM0	4	NUP133	0.0283823	-0.739919
P29218	15	IMPA1	0.0284138	0.044769
P15121	6	AKR1B1	0.0285523	-0.126404
P10809	77	HSPD1	0.0286461	0.0944615
Q9Y265	23	RUVBL1	0.0286635	-0.114873
P02649	28	APOE	0.0287308	0.158153
P48556	24	PSMD8	0.0287482	-0.0449886
P63000	12	RAC1	0.0288142	0.146054
P07814	87	EPRS	0.0288179	-0.0615878
O15258	5	RER1	0.0288644	-0.0992548
P50897	17	PPT1	0.0289128	0.14367
P01034	4	CST3	0.028918	0.0394583
P15170	41	GSPT1	0.0289738	0.058455
Q9BRA2	9	TXNDC17	0.0289858	0.130154
Q8IVP5	2	FUNDC1	0.0289888	0.122137
P13861	28	PRKAR2A	0.0290288	-0.0962837
Q96PK6	9	RBM14	0.0291051	0.077944
P41208	4	CETN2	0.0292324	0.10109
O43752	11	STX6	0.0293127	-0.0774521
P22307	25	SCP2	0.0293748	0.133068
Q86V21	4	AACS	0.0293939	0.177414
O60499	6	STX10	0.0294012	0.0910558
Q15043	4	SLC39A14	0.0294015	-0.0898814
Q5VVQ6	11	YOD1	0.0294105	-0.0816479
Q00169	16	PITPNA	0.029484	0.152669
P12004	25	PCNA	0.0294873	0.0676417
Q86Y56	21	DNAAF5	0.0296224	-0.066786
Q93009	28	USP7	0.0297005	-0.138691
Q9NZD4	5	AHSP	0.0297687	-0.196251
P08865	24	RPSA	0.02979	0.239161
P05204	9	HMGN2	0.0298453	0.119574
Q9UBP6	12	METTL1	0.0299025	0.0415636
Q9UBN7	3	HDAC6	0.0299475	-0.0566798
Q99856	9	ARID3A	0.030013	0.101213
Q53TN4	2	CYBRD1	0.0300591	0.0873174
P20042	17	EIF2S2	0.0300593	-0.144578
P23396	22	RPS3	0.0300915	-0.126072
P11233	20	RALA	0.0300948	0.0660969
P53701	24	HCCS	0.0301588	0.0874769
P30040	23	ERP29	0.0301692	0.123854
P06737	12	PYGL	0.0302452	-0.110192
O60678	4	PRMT3	0.0303418	-0.0734717
P09001	9	MRPL3	0.0303536	-0.0616793
Q0VDF9	11	HSPA14	0.0303863	-0.0844733
P61970	7	NUTF2	0.0304019	-0.0631849
Q7Z2X7;Q5JRK9	2	PAGE2;PAGE2B	0.0305322	0.0554986
P00505	34	GOT2	0.0305522	0.0445329
P27824	48	CANX	0.0305631	0.104115
P54709	18	ATP1B3	0.0305861	0.142202
P08590	3	MYL3	0.0306269	0.168585
Q9Y287	4	ITM2B	0.0306458	0.131614
O43805	11	SSNA1	0.030648	0.102922
Q96GU1	12	PAGE5	0.0307326	0.0915348
Q13438	21	OS9	0.0307589	-0.0654031
O75880	6	SCO1	0.030849	0.0981839
P62979;P0CG47;P0CG48	19	RPS27A;UBB;UBC	0.0308833	0.0719273
P51965	9	UBE2E1	0.0309285	0.278594
P46013	7	MKI67	0.0309455	0.321249
P63027	10	VAMP2	0.0309651	-0.0910048
Q9C073	5	FAM117A	0.0311477	-0.209159
P13073	16	COX4I1	0.0311505	0.0653002
Q13011	20	ECH1	0.0311676	-0.0440582
Q0JRZ9	8	FCHO2	0.0312065	0.076949
Q8WXX5	22	DNAJC9	0.0313289	0.0876267
Q13952	11	NFYC	0.0313873	0.0990428
Q9H773	15	DCTPP1	0.0313982	0.0624031
Q92598	74	HSPH1	0.03147	0.101591
P10412	23	HIST1H1E	0.0314701	-0.0637769
Q8IWS0	4	PHF6	0.0315999	-0.0802271
Q5VTR2	6	RNF20	0.0316882	-0.0563367
Q96SW2	3	CRBN	0.0317241	0.0621321
P23434	5	GCSH	0.0317269	0.119121
Q9C005	7	DPY30	0.0317948	0.157284
Q9C0C7	2	AMBRA1	0.0318234	-0.118464
P35249	29	RFC4	0.03184	0.0884002
P27797	37	CALR	0.0319048	0.154083
Q9Y2S6	7	TMA7	0.031936	0.2054
Q9NZD8	6	SPG21	0.0319547	-0.153308
Q9Y3B4	2	SF3B6	0.0320131	-0.155352
Q99519	9	NEU1	0.0320175	0.0928737
Q8TD19	3	NEK9	0.0320558	0.08426
O60869	16	EDF1	0.0322968	0.185529
P12429	8	ANXA3	0.0323824	0.134897
O43747	10	AP1G1	0.0324649	-0.150487
Q8N4H5	5	TOMM5	0.0325152	-0.354471
Q9H0B6	9	KLC2	0.0325171	0.443768
O43156	11	TTI1	0.0325663	-0.0882587
Q8NBL1	6	POGLUT1	0.0325857	0.0854267
Q99942	7	RNF5	0.032608	-0.0796512
P11021	67	HSPA5	0.0326755	0.203921
Q15046	39	KARS	0.0327063	-0.0764754
P21281	44	ATP6V1B2	0.032747	0.095244
Q7Z2W9	7	MRPL21	0.0328147	-0.158511
O95716	8	RAB3D	0.032883	0.0912058
Q13057	10	COASY	0.0328996	0.047629
Q4U2R6	5	MRPL51	0.0329285	-0.274105
O95571	7	ETHE1	0.033013	0.102861
Q99439	21	CNN2	0.0330175	0.0887034
Q9BT09	8	CNPY3	0.0330205	0.112757
P00568	23	AK1	0.0333591	0.171294
A0AVT1	50	UBA6	0.0333999	-0.0579768
Q02094	2	RHAG	0.0334002	-0.167699
Q12830	6	BPTF	0.033518	-0.0943134
Q9NSI8	21	SAMSN1	0.0335441	0.0338046
Q9P0L0	24	VAPA	0.0335892	0.102306
Q8NG31	7	CASC5	0.033596	0.0824471
Q15843	10	NEDD8	0.0336716	0.0624676
P14868	23	DARS	0.0336826	-0.191076
O43633	14	CHMP2A	0.0337493	0.0697957
Q9BXL5	23	HEMGN	0.0338333	0.0564986
Q6N063	11	OGFOD2	0.0338695	0.0227615
P11142	84	HSPA8	0.0338868	0.189916
Q8N5K1	10	CISD2	0.0339854	-0.0879054
P46108	18	CRK	0.0340056	0.0614547
Q9Y4Z0	8	LSM4	0.03431	0.107055
Q9UHV9	18	PFDN2	0.0343619	0.223735
P52597	17	HNRNPF	0.0345829	-0.0734772
P84101	4	SERF2	0.0345929	0.134141
P38646	84	HSPA9	0.0347222	0.248955
Q9BWK5	4	MRI	0.0347465	0.17266
P31947	21	SFN	0.0347721	0.0591469
Q9H974	15	QTRTD1	0.0347903	0.0864369
Q96B23	3	C18orf25	0.0348381	0.0740789
Q15527	2	SURF2	0.034884	-0.056118
O95059	3	RPP14	0.0349313	-0.0432218
Q8IWY9	4	CDAN1	0.0349407	0.154808
Q9H9B4	21	SFXN1	0.0352758	-0.0441516
O43819	3	SCO2	0.0353009	-0.0411755
O43488	14	AKR7A2	0.0353073	-0.0837533
Q9H074	16	PAIP1	0.0353789	-0.215855
Q96FK6	2	WDR89	0.0354159	0.16507
Q9Y676	3	MRPS18B	0.0355049	-0.151639
Q9UNN5	42	FAF1	0.0356063	-0.0485583
Q9NPE3	2	NOP10	0.035641	-0.0935878
P37108	13	SRP14	0.0356655	0.140646
Q14103	32	HNRNPD	0.0357666	0.162503
O75459	8	PAGE1	0.0358372	0.196617
Q9BWE0	4	REPIN1	0.0358379	0.138394
P15311	73	EZR	0.0358459	0.129469
O94979	25	SEC31A	0.035899	-0.176888
Q9NRP2	4	CMC2	0.036084	-0.136999
Q15365	21	PCBP1	0.0361105	0.0948604
Q9Y2R0	7	COA3	0.036131	0.114639
O15212	19	PFDN6	0.0362576	0.196122
Q00341	26	HDLBP	0.0363647	-0.0759869
Q04206	5	RELA	0.0364161	0.155766
Q7LBC6	11	KDM3B	0.0364818	-0.0507269
P30520	31	ADSS	0.0365127	0.037789
P62753	19	RPS6	0.0365353	-0.168418
O60361	12	NME2P1	0.0365785	0.375341
Q96FS4	7	SIPA1	0.036591	-0.0365024
P11908	16	PRPS2	0.0366533	-0.0668702
O60506	46	SYNCRIP	0.0366604	-0.0971085
P35998	40	PSMC2	0.0366611	-0.140191
P48449	19	LSS	0.0366683	-0.0503764
P55957	13	BID	0.0367763	0.121841
P53350	8	PLK1	0.0369098	-0.0791207
Q9UGK8	2	SERGEF	0.0370114	0.0848357
Q96A00	8	PPP1R14A	0.0373274	0.145995
O00629	16	KPNA4	0.0373964	-0.168535
P30046;A6NHG4	9	DDT;DDTL	0.0374224	0.0991754
Q96IX5	3	USMG5	0.0375471	-0.123865
Q16630	12	CPSF6	0.0376719	-0.0964719
P61769	6	B2M	0.0379041	0.147075
Q5GLZ8	9	HERC4	0.0381199	-0.0904406
Q9UKR5	2	C14orf1	0.038139	-0.0947988
Q08623	12	HDHD1	0.0382238	0.0399388
Q96SU4	14	OSBPL9	0.0382638	-0.0715402
P07954	27	FH	0.0383617	0.148457
P27816	85	MAP4	0.0383755	0.0751538
O95155	20	UBE4B	0.0383819	-0.110769
O95573	26	ACSL3	0.0384059	-0.07149
O00151	27	PDLIM1	0.0384108	0.134273
Q8N283	2	ANKRD35	0.0385263	-0.119717
P05091	25	ALDH2	0.0385999	-0.062109
Q9BVM4	3	GGACT	0.0386285	0.0785968
Q8NBJ7	15	SUMF2	0.0386762	0.0791914
O95881	12	TXNDC12	0.038736	0.0423543
P05362	19	ICAM1	0.0387387	0.11857
P63208	18	SKP1	0.038777	0.107613
O94826	41	TOMM70A	0.0387817	-0.0686171
P54727	23	RAD23B	0.038919	0.1382
Q96AE4	45	FUBP1	0.0389695	0.135891
P62072	13	TIMM10	0.038987	0.100963
Q9NRX1	5	PNO1	0.0393606	-0.0955291
Q8TAE6	3	PPP1R14C	0.0394064	0.0959658
Q86U90	11	YRDC	0.0394085	0.101127
Q9BQ15	3	NABP2	0.0394267	-0.0904839
P11717	70	IGF2R	0.0396971	-0.0461754
Q6MZP7	4	LIN54	0.0397063	0.172233
Q00839	57	HNRNPU	0.0397098	-0.152966
P25789	29	PSMA4	0.0397265	-0.213558
Q9NWU5	9	MRPL22	0.0397441	-0.154618
P53992	21	SEC24C	0.0397748	-0.0439689
Q10567	51	AP1B1	0.0397849	-0.0659478
Q9NUG6	7	PDRG1	0.0400559	0.172485
Q86YB8	3	ERO1LB	0.0400784	0.0684965
Q9BQQ3	4	GORASP1	0.0400854	0.114142
Q9BZE9	14	ASPSCR1	0.0402489	0.0685952
Q16531	70	DDB1	0.0402511	-0.0673911
Q9Y248	9	GINS2	0.0403133	0.0617234
Q15370	14	TCEB2	0.0403724	0.296524
P10599	15	TXN	0.0404108	0.104511
Q9H845	20	ACAD9	0.0404555	-0.128229
Q9UID3	10	VPS51	0.0405315	0.35727
Q15544	2	TAF11	0.0405543	-0.0824993
Q9Y6A5	48	TACC3	0.0405637	0.0490344
P35606	33	COPB2	0.0406004	-0.0752696
Q13618	18	CUL3	0.0406076	-0.120389
P46977	15	STT3A	0.0407295	-0.0777756
Q13485	2	SMAD4	0.0408821	0.0800699
Q00765	9	REEP5	0.0409995	0.126126
P49720	18	PSMB3	0.0410446	-0.132684
P04843	54	RPN1	0.0412336	-0.0624295
Q96FZ7	7	CHMP6	0.0412686	0.192444
Q6NVY1	14	HIBCH	0.0412971	-0.0745993
P00558	51	PGK1	0.0413284	0.0719472
P62310	4	LSM3	0.0415105	0.325782
Q9NRS6	13	SNX15	0.0415803	0.0956443
O15145	12	ARPC3	0.0416073	0.0979962
Q08495	4	DMTN	0.0416548	0.0318278
O75153	21	CLUH	0.0419049	-0.133078
P42704	119	LRPPRC	0.0419159	-0.15788
Q8N2F6	6	ARMC10	0.0419177	-0.0713949
O43681	19	ASNA1	0.0419722	0.0721569
P15735	3	PHKG2	0.0419742	0.131955
Q9UI26	27	IPO11	0.0419943	-0.0379345
Q9BT78	28	COPS4	0.0420539	-0.0966335
Q7L3V2	4	BOP	0.042145	0.0880641
Q9UKB3	8	DNAJC12	0.0422108	-0.0525356
Q9Y3A5	23	SBDS	0.042268	-0.140593
Q7L523;Q5VZM2	8	RRAGA;RRAGB	0.0423197	-0.140726
Q92520	14	FAM3C	0.0424059	0.080935
P35613	12	BSG	0.042517	0.0950471
O14979	19	HNRNPDL	0.0425446	0.10232
Q08J23	36	NSUN2	0.0427779	-0.066229
Q14254	22	FLOT2	0.0429676	-0.147612
P34932	97	HSPA4	0.0430117	0.0809217
P62847	9	RPS24	0.0430262	-0.0856378
O60925	15	PFDN1	0.0430756	0.233423
Q9Y3A3	6	MOB4	0.0430906	-0.175858
P02100	18	HBE1	0.0431679	0.0462498
P08708	16	RPS17	0.0431719	0.0955558
Q9NW15	14	ANO10	0.0433963	-0.0474751
P11182	5	DBT	0.0434808	0.113726
O60888	7	CUTA	0.0434896	0.156849
P30086	17	PEBP1	0.0435083	0.111951
Q96S66	17	CLCC1	0.0436119	-0.051427
Q7L0Y3	28	TRMT10C	0.0436364	-0.0986734
Q9NPB8	5	GPCPD1	0.0436578	0.0701808
Q92974	7	ARHGEF2	0.0436712	-0.0577599
Q9NWZ3	14	IRAK4	0.043693	0.0710369
P40925	32	MDH1	0.0437487	0.27136
Q6YP21	17	CCBL2	0.0437831	-0.0864042
P60228	14	EIF3E	0.0438736	-0.193251
Q9HD15	19	SRA1	0.0439281	0.139054
Q13158	8	FADD	0.0440213	0.0642131
O75376	4	NCOR1	0.0441547	-0.208171
P33316	18	DUT	0.0441619	0.201228
P31937	18	HIBADH	0.0442055	0.157891
Q16795	14	NDUFA9	0.0442966	-0.0763537
Q9BSL1	27	UBAC1	0.0443811	-0.115794
Q1ZZU3	2	SWI5	0.0443978	0.10939
P09429;B2RPK0	19	HMGB1;HMGB1P1	0.0444034	0.185044
P46782	22	RPS5	0.0445009	-0.089356
Q15036	10	SNX17	0.0446495	0.112701
P62805	11	HIST1H4A	0.0447611	-0.0723179
P49721	20	PSMB2	0.0448418	0.130318
P82675	8	MRPS5	0.044883	-0.0681942
O95297	7	MPZL1	0.0448986	0.0554961
P53999	10	SUB1	0.044925	0.116868
P53985	7	SLC16A1	0.0449553	-0.0874297
Q9BUR4	15	WRAP53	0.0449931	0.0539375
Q9UPN9	14	TRIM33	0.0450285	-0.136762
Q9GZR7	2	DDX24	0.0451768	-0.129114
P22087	5	FBL	0.0452312	-0.115706
P51798	9	CLCN7	0.0453845	-0.129873
Q99622	7	C12orf57	0.0455121	-0.159985
Q6GMV3	7	PTRHD1	0.0455753	0.252776
Q9Y266	46	NUDC	0.0456322	0.080092
P62913	17	RPL11	0.0456418	0.04552
O15247	23	CLIC2	0.0456885	0.078555
O76094	20	SRP72	0.0458253	-0.106714
Q96B96	2	TMEM159	0.045837	-0.0618583
Q9Y6A4	7	CFAP20	0.0458692	0.0686007
Q8NBN7	12	RDH13	0.0458836	-0.438251
Q8IYB9;Q8TB69;B4DXR9	6	ZNF595;ZNF519;ZNF732	0.0460355	-0.0584525
Q9Y3L5	10	RAP2C	0.0460356	0.15403
Q96SK2	5	TMEM209	0.0461864	-0.0416918
Q9BYD2	14	MRPL9	0.0463317	-0.14949
Q9HCN4	9	GPN1	0.0465162	-0.0546483
Q15011	3	HERPUD1	0.0465377	-0.112192
Q53FA7	6	TP53I3	0.0465897	0.0788701
P35610	10	SOAT1	0.0465939	-0.103798
A6NDG6	19	PGP	0.0467155	0.0763423
Q92968	2	PEX13	0.0468015	0.0815205
O00193	9	SMAP	0.0468979	0.0846335
P48735	12	IDH2	0.0470416	-0.142065
P52758	8	HRSP12	0.0471186	0.138688
Q8WZA9	27	IRGQ	0.0473948	0.103661
O15121	4	DEGS1	0.0474091	0.0805371
P33992	18	MCM5	0.0474417	-0.0968209
Q9Y3T9	12	NOC2L	0.0474862	-0.0887496
Q07283	2	TCHH	0.0475854	0.105794
O95819;Q9NRD5	2	MAP4K4;PICK1	0.0477871	-0.114344
Q9H9S4	4	CAB39L	0.047889	-0.070068
P41440	8	SLC19A1	0.0478991	0.0568734
Q5VWZ2	4	LYPLAL1	0.0479954	-0.111953
Q8N6H7	23	ARFGAP2	0.0481678	0.0937707
Q9NSE4	33	IARS2	0.0481882	-0.0684961
O43592	23	XPOT	0.0482493	-0.0816237
P25685	16	DNAJB1	0.0482778	-0.0541108
Q9NP79	13	VTA1	0.048317	-0.0664634
P18669	31	PGAM1	0.0484797	0.273486
P41091;Q2VIR3	26	EIF2S3;EIF2S3L	0.0485379	-0.0937988
O75791	2	GRAP2	0.0486294	0.0711319
P42766	7	RPL35	0.0486768	-0.0940015
Q9GZZ9	15	UBA5	0.0486779	-0.0882687
P82930	6	MRPS34	0.0486884	-0.229759
Q13895	30	BYSL	0.0487342	-0.0755514
Q8NF64;Q9ULJ6	2	ZMIZ2;ZMIZ1	0.0487982	0.0466597
Q8NBU5	5	ATAD1	0.0488372	-0.0826021
P83916	12	CBX1	0.0488565	0.0852506
Q96JH7	2	VCPIP1	0.0488587	0.0459083
P07686	32	HEXB	0.0489583	0.0462782
O95067	2	CCNB2	0.0489818	0.0617402
P51790	8	CLCN3	0.0490097	-0.047662
P55209	19	NAP1L1	0.0491352	0.0794471
O00115	6	DNASE2	0.0491498	0.099792
Q9BSH5	3	HDHD3	0.0493282	0.126967
Q9NZT2	31	OGFR	0.0494602	0.0603755
P54098	5	POLG	0.0495671	0.322322
P68402	13	PAFAH1B2	0.0495852	0.123246
O14763	5	TNFRSF10B	0.0496003	-0.0986188
Q99873	19	PRMT1	0.0496291	-0.130848
Q9Y678	31	COPG1	0.0497775	-0.0644694
O75157	12	TSC22D2	0.0498359	0.0780234
Q15125	2	EBP	0.0499429	-0.0808667
Q9Y2V2	7	CARHSP1	0.0499979	0.079933
O60936	2	NOL3	0.0500285	0.121804
Q13428	7	TCOF1	0.0501253	-0.178002
Q8TDP1	9	RNASEH2C	0.050231	0.0702554
O00559	3	EBAG9	0.0502418	0.107277
P22314	76	UBA1	0.0502557	0.120438
Q15121	11	PEA15	0.0502832	0.141705
Q14116	15	IL18	0.0502904	0.121303
Q9NUN5	5	LMBRD1	0.0503773	0.144921
Q14C86	31	GAPVD1	0.0504109	-0.0775746
Q16621	10	NFE2	0.0504541	0.098646
Q7Z7F0	4	KIAA0907	0.0505871	0.140127
Q14566	29	MCM6	0.0506144	-0.117486
Q15181	33	PPA1	0.0506863	0.0921472
Q86VP6	70	CAND1	0.0506886	-0.17216
Q99618	11	CDCA3	0.0507697	0.0712801
O60341	22	KDM1A	0.0508661	-0.0700629
P36542	20	ATP5C1	0.0509485	-0.100291
Q96LJ7	5	DHRS1	0.0510725	0.124817
Q29RF7	10	PDS5A	0.0510915	0.115728
P31946	30	YWHAB	0.0511248	0.0846915
Q9UEU0	5	VTI1B	0.051237	0.0723331
P40227	36	CCT6A	0.051251	-0.160238
Q01974	4	ROR2	0.0513459	-0.0989409
O00330	18	PDHX	0.0513692	-0.201852
Q641Q2	12	FAM21A	0.0514344	0.0823635
Q9P2T1	11	GMPR2	0.0516508	-0.0894007
Q9Y4L1	78	HYOU1	0.0517201	0.0972029
O75832	11	PSMD10	0.0517593	-0.103563
P26374	31	CHML	0.0519121	0.0399418
Q9NX61	6	TMEM161A	0.0519123	0.0325891
Q96I23	4	PYURF	0.0519487	0.105733
Q8WXD2	4	SCG3	0.0520009	0.134915
Q9BV57	13	ADI1	0.052167	-0.117525
P49585	7	PCYT1A	0.0522672	-0.126545
P46777	32	RPL5	0.052302	0.0840686
Q9UI09	2	NDUFA12	0.0523032	-0.119548
P45984	7	MAPK9	0.0523041	-0.0680155
Q92820	14	GGH	0.0524293	-0.119994
Q15418	4	RPS6KA1	0.0524898	-0.0957614
Q16401	33	PSMD5	0.0525184	-0.0992313
Q9H993	13	ARMT1	0.0526112	0.0329821
Q9Y3D6	12	FIS1	0.0527468	0.110696
Q96EX1	6	SMIM12	0.0527506	0.117855
Q8N983	7	MRPL43	0.052799	-0.153942
P52815	9	MRPL12	0.052801	0.16537
P36957	20	DLST	0.0529113	-0.123892
Q15020	28	SART3	0.0530428	-0.0934993
Q96GC5	4	MRPL48	0.0530759	-0.118572
Q9Y230	40	RUVBL2	0.05317	-0.100344
P34913	17	EPHX2	0.0532136	0.0532798
Q9BZK3	4	NACAP1	0.0532184	0.0453987
Q9NZW5	21	MPP6	0.053273	0.0245301
Q2NKX8	12	ERCC6L	0.0534198	-0.0765063
P28066	19	PSMA5	0.0534511	-0.0506565
P14314	29	PRKCSH	0.0535688	0.0747816
Q05048	3	CSTF1	0.0537947	-0.229379
P23528	31	CFL1	0.0540063	0.156453
P21964	27	COMT	0.054019	-0.0588021
O15498	18	YKT6	0.0541581	0.0553084
O95983	5	MBD3	0.0543328	-0.134479
Q14257	9	RCN2	0.0543432	-0.126448
Q9Y285	10	FARSA	0.0544045	-0.0860944
P16615	48	ATP2A2	0.054463	-0.0610929
O75940	9	SMNDC1	0.0544696	-0.0661051
O15533	4	TAPBP	0.0544889	0.0879223
Q92925	6	SMARCD2	0.0545147	-0.0600189
P41236;Q6NXS1	10	PPP1R2;PPP1R2P3	0.0545905	0.262991
O15127	7	SCAMP2	0.0546865	0.068298
Q6NXE6	18	ARMC6	0.0547109	-0.0617414
Q96GF1	2	RNF185	0.0547798	0.164564
Q05086	38	UBE3A	0.0548059	-0.0994752
Q9H444	16	CHMP4B	0.0548998	0.106694
Q9H8H0	4	NOL11	0.0549988	-0.0927223
P62987	16	UBA52	0.0550183	-0.0639156
Q15393	35	SF3B3	0.0550413	-0.0970089
Q99653	13	CHP1	0.0550491	-0.12484
Q15363	3	TMED2	0.0550642	0.106789
Q96NA2	5	RILP	0.0550679	-0.0942147
Q15904	11	ATP6AP1	0.0553256	-0.111987
P13987	5	CD59	0.0553905	0.140781
P16989	19	YBX3	0.0554159	0.0878405
Q9P2W1	5	PSMC3IP	0.0556716	0.0745186
Q9P016	15	THYN1	0.0559529	0.124128
P50750	3	CDK9	0.0560486	0.0942637
P19388	13	POLR2E	0.0561496	-0.073666
Q96GA3	14	LTV1	0.05617	-0.105478
O75113	6	N4BP1	0.0561895	0.207141
O43765	18	SGTA	0.0562209	0.0929285
O75340	16	PDCD6	0.0562366	0.0838757
Q9Y608	6	LRRFIP2	0.0562399	0.183337
Q6ZPD9	2	DPY19L3	0.0563606	-0.0798203
Q9NZI8	29	IGF2BP1	0.0564806	-0.167976
Q86YN1	3	DOLPP1	0.0564852	0.102466
P61247	28	RPS3A	0.0565476	-0.129211
A3KN83	34	SBNO1	0.0565948	0.0637385
Q9H875	7	PRKRIP1	0.0567043	-0.0505872
O75629	5	CREG1	0.0567106	0.0779111
P86791;P86790	3	CCZ1;CCZ1B	0.0568065	0.0392489
Q96BJ3	15	AIDA	0.0568908	0.081352
Q9H6F5	5	CCDC86	0.0569318	0.0826963
P14866	30	HNRNPL	0.0569562	-0.146498
P61960	5	UFM1	0.0571939	0.116188
P99999	19	CYCS	0.0572015	0.145438
Q13443	5	ADAM9	0.0572798	0.114748
Q9BV40	8	VAMP8	0.0572958	0.0645554
Q96KC8	8	DNAJC1	0.0572962	0.0508031
O75351	13	VPS4B	0.0573134	0.0585536
P61006	17	RAB8A	0.0573854	0.102976
Q9Y6M1	17	IGF2BP2	0.0574647	-0.0685798
Q9H1E3	12	NUCKS1	0.057659	0.0859726
Q7Z7C8	4	TAF8	0.0576599	0.0441686
P09234	7	SNRPC	0.057662	-0.0685846
P62829	11	RPL23	0.0577494	-0.0411215
Q8WU79	24	SMAP2	0.0579264	0.0672085
Q14677	20	CLINT1	0.0579881	0.0490378
P06454	9	PTMA	0.0580801	0.0760212
P0DJ93	2	SMIM13	0.0583233	0.100125
Q8IZ69	19	TRMT2A	0.0583882	-0.0368225
P63151	16	PPP2R2A	0.0584536	0.0463751
Q96CX6	7	LRRC58	0.0585543	0.0954557
Q13561	31	DCTN2	0.0585645	0.0869622
P34896	13	SHMT1	0.0585978	-0.172361
P12081	53	HARS	0.0586892	0.0477236
P49427	16	CDC34	0.0586985	0.115431
Q13190	5	STX5	0.0587033	-0.0728567
P56181	2	NDUFV3	0.0588416	0.166557
Q99714	23	HSD17B10	0.0589487	0.0774107
P52566	15	ARHGDIB	0.0590065	0.0817836
Q99523	14	SORT1	0.0590271	-0.0671074
Q9H0Z9;Q9BX46	6	RBM38;RBM24	0.0590542	0.0903667
O00231	30	PSMD11	0.0590727	-0.154279
Q9H0U4;Q92928	24	RAB1B;RAB1C	0.0591046	0.081882
Q15012	3	LAPTM4A	0.0591845	-0.157186
P78344	36	EIF4G2	0.0592455	-0.0457537
Q0VGL1	5	LAMTOR4	0.059294	0.0952619
Q13131;P54646	3	PRKAA1;PRKAA2	0.0593808	-0.0953613
O15228	7	GNPAT	0.0594599	-0.0763413
O14737	13	PDCD5	0.0595661	0.092969
Q96BM9	10	ARL8A	0.0595895	-0.0689938
P15559	23	NQO1	0.0596042	0.0807143
Q9NXV6	8	CDKN2AIP	0.0596712	0.108345
Q5BKX5	7	C19orf54	0.059979	0.0708982
O75822	25	EIF3J	0.0600974	0.0723952
Q00688	23	FKBP3	0.0603024	0.124094
P17858	13	PFKL	0.0603224	-0.0613067
O95628	4	CNOT4	0.0603614	0.0770856
Q96K17	12	BTF3L4	0.0604003	0.142084
Q7Z7E8	14	UBE2Q1	0.0605208	0.0706252
Q9Y3E5	7	PTRH2	0.0606468	-0.134133
Q8TAA5	6	GRPEL2	0.060755	-0.0259172
Q9NP61	24	ARFGAP3	0.0607688	0.0678196
Q8NFQ8	17	TOR1AIP2	0.0607889	0.0829112
Q8NBQ5	8	HSD17B11	0.060857	-0.0893991
P36551	10	CPOX	0.0609927	-0.56986
Q9BV29	3	C15orf57	0.0610166	0.230584
Q14137	9	BOP1	0.0610381	-0.155632
Q6ZN17	13	LIN28B	0.0611588	0.0719597
Q8N9V3	3	WDSUB1	0.0612558	0.0498472
Q9Y2Z0	31	SUGT1	0.061426	0.082325
Q9Y5U9	2	IER3IP1	0.0614568	-0.141168
Q9P2N5	11	RBM27	0.0614906	-0.146869
Q13442	26	PDAP1	0.0615396	0.0843439
P04083	49	ANXA1	0.061548	0.0957261
P42229	28	STAT5A	0.061581	-0.0750187
Q96G46	33	DUS3L	0.0617785	0.0757195
Q92945	51	KHSRP	0.0618382	0.0437058
Q9NUQ3	2	TXLNG	0.0621069	-0.0791216
P40616	12	ARL1	0.0621887	-0.0406369
O76031	14	CLPX	0.0623124	-0.0558742
Q93008	17	USP9X	0.0623418	-0.0775157
Q9Y697	7	NFS1	0.0624949	-0.0896198
O94874	8	UFL1	0.0626587	-0.0874
P20339	13	RAB5A	0.0627242	0.140727
Q71RG4	3	TMUB2	0.0628134	0.0665052
O95865	15	DDAH2	0.0628697	0.113793
Q9Y2X3	3	NOP58	0.0629972	-0.170716
P32969	9	RPL9	0.0630416	-0.128562
Q15070	6	OXA1L	0.0630615	-0.0883412
O14562	13	UBFD1	0.0631257	0.106666
Q9UBV8	7	PEF1	0.0632881	0.11155
P51572	24	BCAP31	0.0633123	0.117428
Q92600	4	RQCD1	0.0633891	-0.105285
Q9NPF0	4	CD320	0.0634564	0.0729711
P16403	20	HIST1H1C	0.0636015	-0.0741027
Q96IU4	8	ABHD14B	0.0636234	-0.0559862
P0C870	3	JMJD7	0.0636439	-0.0745043
P69892	17	HBG2	0.0637738	-0.0858954
P09543	21	CNP	0.0637777	-0.0896257
Q14697	58	GANAB	0.0638619	0.0582955
P36776	28	LONP1	0.0639024	-0.0851358
P60842	51	EIF4A1	0.0639198	0.0348341
Q92499	23	DDX1	0.0640259	-0.0593822
Q9BXW9	7	FANCD2	0.0640612	-0.064056
Q14839	12	CHD4	0.0643689	-0.0679516
Q9UP83	14	COG5	0.0646581	-0.10497
Q8IVS2	3	MCAT	0.0647589	-0.102716
Q8WV93	2	LACE1	0.0648131	0.0776083
Q9HBM0	3	VEZT	0.0649894	-0.0700829
Q9UIA9	28	XPO7	0.0651023	-0.102371
Q8IYT4	2	KATNAL2	0.0651072	-0.106056
P28072	15	PSMB6	0.0651444	-0.0828977
P39656	15	DDOST	0.0652392	-0.115691
Q13541	6	EIF4EBP1	0.0653075	0.0495704
P00491	26	PNP	0.0653278	0.0425303
P35658	59	NUP214	0.0654071	0.0219115
O00303	15	EIF3F	0.0654578	-0.11307
Q13070;Q13069	4	GAGE6;GAGE5	0.065478	0.127703
P16402	17	HIST1H1D	0.0655745	-0.0841968
Q96B49	5	TOMM6	0.0655755	-0.16697
Q13426	6	XRCC4	0.0655929	-0.111472
O75489	14	NDUFS3	0.0656105	-0.0558821
Q9H9E3	21	COG4	0.0657458	-0.104472
Q9UHQ4	12	BCAP29	0.0657796	-0.112667
Q06547	3	GABPB1	0.0658099	0.0436951
Q9UBU6	5	FAM8A1	0.0658693	-0.0829087
P19174	2	PLCG1	0.0659525	-0.0483925
P12318;P31995	9	FCGR2A;FCGR2C	0.0660218	-0.151712
P62917	12	RPL8	0.0660232	-0.157685
Q6UX04	12	CWC27	0.0660311	0.0582027
Q8TCJ2	7	STT3B	0.0661846	-0.0633301
P48200	18	IREB2	0.066206	0.0419268
Q8IVB5	6	LIX1L	0.0663054	0.0683109
O95372	12	LYPLA2	0.0663686	-0.0541086
Q5T653	13	MRPL2	0.0664248	-0.150392
Q53GQ0	8	HSD17B12	0.0665251	-0.166431
Q14574	2	DSC3	0.0666058	-0.210689
Q92769	18	HDAC2	0.0667317	-0.103966
Q6NUQ1	10	RINT1	0.0667791	-0.152535
Q9UJY4	7	GGA2	0.0667994	0.0801795
Q16762	11	TST	0.0668039	-0.0757169
Q96D46	5	NMD3	0.0668206	-0.0525371
Q9BVV8	2	C19orf24	0.0669666	0.0616292
Q8IYI6	17	EXOC8	0.0670048	-0.0355651
Q9BZE1	20	MRPL37	0.0671991	-0.166869
O94829	5	IPO13	0.0673287	-0.091365
P61026	19	RAB10	0.0675404	0.0960676
Q9UBX3	8	SLC25A10	0.0675937	-0.089145
Q92643	2	PIGK	0.067615	-0.11311
P49773	9	HINT1	0.067662	0.0528005
P35914	10	HMGCL	0.0676827	-0.132738
Q7L2H7	23	EIF3M	0.0677351	-0.134571
P61081	14	UBE2M	0.0678401	-0.103413
O43920	4	NDUFS5	0.0678823	-0.103975
Q8NEV1;P68400	6	CSNK2A3;CSNK2A1	0.0680378	-0.0450678
Q9P2I0	9	CPSF2	0.0680463	-0.0917947
Q7L014	27	DDX46	0.0681084	-0.0854704
Q9BTV4	15	TMEM43	0.068162	-0.0896971
Q15836	10	VAMP3	0.0683074	0.120762
Q3KQU3	8	MAP7D1	0.0683601	-0.146511
P60896	2	SHFM1	0.0684415	0.174696
Q9H425	8	C1orf198	0.0684796	0.109099
O76075	7	DFFB	0.0685253	0.0650908
P10515	31	DLAT	0.0685268	-0.168474
P25705	63	ATP5A1	0.0687469	-0.0666027
Q9BQA1	7	WDR77	0.0689259	-0.150086
Q9NVA2	11	2022-09-11	0.0689427	-0.130577
Q9Y5P4	7	COL4A3BP	0.0689773	-0.159153
P09110	14	ACAA1	0.0689874	0.0935917
Q5JY77	2	GPRASP1	0.0691549	-0.0931035
Q9NYK5	17	MRPL39	0.0693141	-0.135063
Q8TBC4	30	UBA3	0.0693403	0.0516636
Q96ER3	12	SAAL1	0.0694319	-0.0913786
Q8TEA8	10	DTD1	0.0695045	0.179621
P33993	30	MCM7	0.0697218	-0.132861
P09417	13	QDPR	0.069733	-0.0717183
P82933	8	MRPS9	0.069768	-0.157635
P27105	10	STOM	0.0698684	-0.0588339
Q96SZ5	16	ADO	0.0700143	0.0551973
P84243	9	H3F3A	0.0700239	0.140045
Q9Y4W2	9	LAS1L	0.0701722	-0.0581121
P51148	16	RAB5C	0.070188	0.134718
Q9P2E9	2	RRBP1	0.0702055	-0.0862609
Q08722	4	CD47	0.0702748	-0.132977
Q9H0D6	16	XRN2	0.0704014	0.100536
Q99747	25	NAPG	0.0704282	0.074317
P61981	28	YWHAG	0.0704571	0.114945
Q6P3X3	11	TTC27	0.0705504	-0.0804917
Q9Y5T5	3	USP16	0.070688	-0.0935204
P35221	13	CTNNA1	0.0707237	-0.125792
P35244	11	RPA3	0.0707327	0.0815756
Q9UKT5	5	FBXO4	0.0709875	-0.0780049
Q99640	3	PKMYT1	0.070989	0.0885421
Q9H0C8	21	ILKAP	0.0714581	0.0992496
P32929	14	CTH	0.0715607	-0.0790414
Q8IWT0	6	ZBTB8OS	0.0716423	0.0372827
O15514	12	POLR2D	0.0716963	0.055255
Q9UKV3	13	ACIN1	0.0717491	0.0655674
O00487	19	PSMD14	0.0718757	-0.138484
P56282	2	POLE2	0.0719841	0.0830679
Q9UHD1	23	CHORDC1	0.0720341	-0.0831783
Q9UBT2	44	UBA2	0.0721994	0.0784321
O00170	13	AIP	0.0724222	-0.0829595
Q4KMQ2	5	ANO6	0.0724326	-0.0727331
Q9P2X0	3	DPM3	0.0724409	0.102128
A0MZ66	45	KIAA1598	0.0724454	0.0415951
P35270	14	SPR	0.072579	0.0469296
Q15532	3	SS18	0.0727613	0.0712833
Q86UL3	4	AGPAT6	0.072819	-0.0816147
Q8TBF2	8	FAM213B	0.0728845	0.039543
Q9H0R3	2	TMEM222	0.0730685	0.06358
P09960	37	LTA4H	0.0732035	0.0416664
Q9NQT4	3	EXOSC5	0.0732575	-0.0907993
Q92890	21	UFD1L	0.0735103	0.0644155
Q9NZ53	2	PODXL2	0.0735454	-0.0394091
Q5T6V5	14	C9orf64	0.0738078	-0.0665664
P61313	5	RPL15	0.0742158	-0.157175
Q6NUQ4	8	TMEM214	0.0742185	0.0537397
P07355;A6NMY6	51	ANXA2;ANXA2P2	0.0745153	0.0376503
Q9NVH1	26	DNAJC11	0.0746373	-0.0650983
Q15942	20	ZYX	0.0746983	0.0694389
Q9Y2R9	3	MRPS7	0.0748814	-0.0545817
Q9Y2Q9	6	MRPS28	0.0749046	-0.0732209
P07384	40	CAPN1	0.0749135	-0.0329996
P51649	8	ALDH5A1	0.0749227	0.0888923
P52888	49	THOP1	0.074972	0.0669262
Q4G148	5	GXYLT1	0.075078	0.0850334
Q92990	14	GLMN	0.0751332	0.0486652
Q13459	2	MYO9B	0.0752043	-0.0804475
O43504	5	LAMTOR5	0.0752652	0.055014
P49915	54	GMPS	0.0752919	-0.0555539
P60983	9	GMFB	0.0754081	0.0847309
Q9Y3L3	11	SH3BP1	0.0756051	-0.046303
Q8TDQ7	8	GNPDA2	0.0756705	-0.0888942
P62937	17	PPIA	0.0756937	0.126484
Q96EQ0	7	SGTB	0.0757075	0.104035
P07237	63	P4HB	0.075762	0.114274
P49406	17	MRPL19	0.0757647	-0.0846066
Q9Y3I1	3	FBXO7	0.0757668	0.0716274
Q8N196	2	SIX5	0.0759317	0.0334601
Q9UMY4	18	SNX12	0.0759611	0.11619
P43243	21	MATR3	0.0759706	-0.104373
Q7Z6J9	7	TSEN54	0.0760325	-0.0613262
Q9H410	3	DSN1	0.0763734	-0.0557512
Q8IUR7	7	ARMC8	0.0766199	0.081882
O14524	4	TMEM194A	0.076793	-0.105404
Q712K3	10	UBE2R2	0.0768179	-0.126093
Q9UGI8	9	TES	0.0769273	0.0685249
Q969M7	6	UBE2F	0.0770254	0.0600928
P28289	23	TMOD1	0.077049	0.0646841
O75643	10	SNRNP200	0.0770676	-0.0662462
Q9Y6Y0	3	IVNS1ABP	0.0770679	-0.0626037
Q9NS86	3	LANCL2	0.0771591	-0.126348
Q13084	11	MRPL28	0.0772364	-0.165313
Q66K64	2	DCAF15	0.0772713	0.0690016
Q8IX04	3	UEVLD	0.0774325	-0.14108
P11387	7	TOP1	0.0775377	-0.0612477
P22695	21	UQCRC2	0.0778061	-0.0327039
P63244	29	GNB2L1	0.0778148	-0.120958
Q15024	3	EXOSC7	0.0778417	0.0818629
Q14CZ7	2	FASTKD3	0.0778997	0.0399501
O75534	31	CSDE1	0.0781966	-0.0975138
Q9Y312	4	AAR2	0.0782422	-0.0678677
Q9Y4X5	5	ARIH1	0.0782557	-0.141804
P14649	6	MYL6B	0.0783459	0.100932
Q8WUH6	4	TMEM263	0.0785822	0.108566
P60709	49	ACTB	0.0788151	0.104497
Q9BTD8	6	RBM42	0.0789125	-0.166128
Q9Y617	29	PSAT1	0.0791283	0.0581435
Q9UJY5	10	GGA1	0.0794551	0.146555
P15289	3	ARSA	0.0794559	0.0562534
Q8IXM3	5	MRPL41	0.0795836	-0.0906667
O94776	20	MTA2	0.0796901	-0.0841988
O60613	6	2022-09-15	0.0796985	0.0328994
Q5H8A4	2	PIGG	0.0797474	0.0362474
Q9P2J5	40	LARS	0.0799132	-0.102969
Q9Y2G3	15	ATP11B	0.0799433	-0.0443243
Q9NRF8	3	CTPS2	0.0800039	0.0748167
Q9NNW7	25	TXNRD2	0.0801028	0.0705254
P39023	24	RPL3	0.0801656	-0.0794522
P57737	15	CORO7	0.0802806	-0.0805479
Q04917	27	YWHAH	0.0802807	0.0616602
Q92804	6	TAF15	0.080305	-0.170757
Q96RG2	4	PASK	0.0803332	0.0573401
Q969F8	2	KISS1R	0.0803655	-0.0384457
P05089	7	ARG1	0.0803944	-0.261773
O95298;E9PQ53	5	NDUFC2;NDUFC2-KCTD14	0.0804306	-0.0463807
Q15649	2	ZNHIT3	0.0805252	0.0421837
Q9NTJ5	21	SACM1L	0.0805472	-0.0625454
Q9H8S9;Q7L9L4	8	MOB1A;MOB1B	0.080569	-0.0740561
O75911	4	DHRS3	0.0805703	-0.101499
P16278	18	GLB1	0.0806301	-0.0367744
Q9UMS0	8	NFU1	0.0808148	0.0635712
P08754	12	GNAI3	0.0808562	-0.148996
P36578	19	RPL4	0.0809505	-0.13715
O00178	9	GTPBP1	0.0809588	-0.0547124
Q99704	5	DOK1	0.0810271	0.0872109
Q9P015	16	MRPL15	0.0810817	-0.0960339
Q8N806	16	UBR7	0.081104	0.0552546
Q9Y281	15	CFL2	0.0811146	0.0612588
P25205	28	MCM3	0.081154	-0.0966591
Q12849	21	GRSF1	0.0812229	0.0294527
Q8N3P4	3	VPS8	0.0817423	-0.124425
P55060	53	CSE1L	0.0818646	-0.0568489
Q96T76	13	MMS19	0.0818779	-0.0475612
Q8NE86	6	MCU	0.0819571	-0.0939464
Q8TCC3	6	MRPL30	0.0819671	-0.115627
P05198	17	EIF2S1	0.0819903	-0.075129
Q10469	8	MGAT2	0.0820364	-0.0717952
P30533	9	LRPAP1	0.0822016	-0.138926
Q15814	26	TBCC	0.0822045	0.133043
Q16543	36	CDC37	0.0822808	0.074174
O60716	11	CTNND1	0.0824946	0.0766862
Q99729	23	HNRNPAB	0.0826174	0.166882
Q03001	2	DST	0.0826544	-0.248636
Q3YEC7	8	RABL6	0.0827523	-0.108075
Q9UBF8	9	PI4KB	0.0828341	-0.125342
O60493	16	SNX3	0.0828825	0.0816081
Q9Y6B6	15	SAR1B	0.0829577	0.0943198
Q96PE7	3	MCEE	0.083212	0.0548183
Q8TAC1	5	RFESD	0.0832975	0.0913556
Q9Y696	20	CLIC4	0.0834587	0.0671405
Q86XN8	3	MEX3D	0.0835132	-0.0392979
Q7Z403	2	TMC6	0.0836084	0.083543
Q9BRP4	15	PAAF1	0.0836612	-0.0386047
O94905	12	ERLIN2	0.0836766	-0.125317
P35579	25	MYH9	0.0837312	-0.0777041
O95433	25	AHSA1	0.0838579	-0.0466561
P46940	37	IQGAP1	0.0840392	-0.125258
P41250	63	GARS	0.0840618	-0.0511763
Q5VTB9	4	RNF220	0.0841696	0.0749596
Q12905	29	ILF2	0.0842294	-0.054913
O75380	6	NDUFS6	0.0843378	-0.0621189
P54577	65	YARS	0.0847279	0.0338878
O75251	8	NDUFS7	0.0849657	-0.0813696
Q86WX3	2	RPS19BP1	0.0849693	-0.0688676
Q9NQP4	8	PFDN4	0.0850338	0.110212
P53814	2	SMTN	0.0851123	0.127134
P20839	13	IMPDH1	0.0851127	-0.0915167
Q15149	14	PLEC	0.0851166	0.219176
Q9BVC6	8	TMEM109	0.0853604	0.072652
Q9BXS4	4	TMEM59	0.0853867	0.0619113
Q9UHD9	15	UBQLN2	0.0854074	0.0717081
Q86UX7	18	FERMT3	0.085533	-0.0752948
Q96HR9	5	REEP6	0.0855929	0.0876086
P53801	3	PTTG1IP	0.0855969	0.117608
P43246	57	MSH2	0.0856079	-0.0922958
Q9NRG4	3	SMYD2	0.0857668	-0.110563
P30626	18	SRI	0.0858614	0.101103
Q01167	4	FOXK2	0.0858678	0.0656105
Q6P1M0	8	SLC27A4	0.0859819	-0.0572889
P63302	2	SEPW1	0.0860774	0.127563
P55265	8	ADAR	0.0862092	0.119991
Q969Q5	7	RAB24	0.0862286	-0.0810206
P51991	18	HNRNPA3	0.0863088	-0.0969017
Q96BW9	4	TAMM41	0.086359	-0.0565796
O75175	5	CNOT3	0.0865586	0.0862732
Q8IZL8	6	PELP1	0.0865798	-0.0879868
Q6PJW8	11	CNST	0.0866732	0.0796431
O75323	8	GBAS	0.0867382	-0.0784317
Q9P0R6	4	GSKIP	0.0868968	-0.100917
Q96F44	5	TRIM11	0.0869103	-0.0868242
P15954	4	COX7C	0.0869418	0.0877526
Q9Y4P8	5	WIPI2	0.086988	-0.0816161
P49458	9	SRP9	0.0872787	0.0277193
P05556	28	ITGB1	0.0874877	0.0571754
Q92900	35	UPF1	0.0876575	-0.0545657
Q9BTE6	14	AARSD1	0.0876583	-0.0805679
Q15111	3	PLCL1	0.0877642	0.0698003
Q14160	17	SCRIB	0.0878327	-0.0600907
O75475	6	PSIP1	0.0880013	-0.0905703
Q04837	16	SSBP1	0.0880211	0.24827
P43308	2	SSR2	0.0880466	0.0817784
Q07955	15	SRSF1	0.0881884	-0.1326
O75179	18	ANKRD17	0.0882363	-0.115078
P13498	2	CYBA	0.0882383	0.0714421
O43676	5	NDUFB3	0.0882882	-0.0849493
Q2VPK5	14	CTU2	0.0883261	-0.0406773
P23921	47	RRM1	0.0886299	-0.100719
Q9BPZ3	5	PAIP2	0.0887146	0.123716
P12236	31	SLC25A6	0.0888553	-0.0723595
Q969X1	2	TMBIM1	0.0890258	0.0946974
P15927	18	RPA2	0.0890415	0.0696981
O43660	2	PLRG1	0.0890593	0.0650439
Q8IWZ8	4	SUGP1	0.0891735	-0.128094
Q8NBX0	19	SCCPDH	0.0891896	0.0511714
Q15528	7	MED22	0.0892673	0.0569562
P78330	14	PSPH	0.0893673	-0.0617295
O75494;Q8WXF0	2	SRSF10;SRSF12	0.089432	-0.0528157
Q6IN84	6	MRM1	0.0894635	-0.0525539
O14907	5	TAX1BP3	0.0894889	-0.131077
P23219	4	PTGS1	0.0894904	0.0839756
P55008	6	AIF1	0.0895396	-0.129255
P48739	28	PITPNB	0.0895604	0.0321608
P62333	31	PSMC6	0.0896093	-0.0526823
Q6PGN9	3	PSRC1	0.0897401	0.0977005
Q49B96	8	COX19	0.089879	0.122448
P00395	2	MT-CO1	0.0899215	-0.0901794
P07919;A0A096LP55	7	UQCRH;UQCRHL	0.0899237	0.0806484
P42285	33	SKIV2L2	0.090059	-0.0853313
O95208	4	EPN2	0.0901077	0.139093
Q9BXJ9	63	NAA15	0.090223	-0.0298201
P62701	32	RPS4X	0.0902289	-0.0401334
P28074	22	PSMB5	0.0903397	-0.105256
Q9BSR8	4	YIPF4	0.0904748	0.0476151
Q6NYC8	15	PPP1R18	0.0906709	0.0399733
Q58FF8	18	HSP90AB2P	0.090684	0.171827
Q9NW13	4	RBM28	0.090747	0.0493033
Q9NWX6	7	THG1L	0.0908274	-0.0713524
P40337	4	VHL	0.0908281	0.0508345
Q16763	11	UBE2S	0.0909508	0.0285865
Q8IX12	28	CCAR1	0.0909543	-0.0858893
Q5JSH3	43	WDR44	0.0909938	-0.0441292
O15173	13	PGRMC2	0.0910458	-0.1361
P05455	62	SSB	0.0911645	0.0832287
Q9Y5A7	2	NUB1	0.0911664	-0.0826103
Q13098	19	GPS1	0.0913711	-0.0270824
O00410	59	IPO5	0.0915294	-0.060736
Q9Y6E2	33	BZW2	0.0917662	-0.0399496
Q96EK6	14	GNPNAT1	0.0918075	-0.0297645
Q6EEV6	2	SUMO4	0.0918371	0.213796
Q8NB49	12	ATP11C	0.0918387	-0.117048
Q6PKG0	35	LARP1	0.0918589	-0.0515501
Q15424	13	SAFB	0.0918702	-0.0982558
P45985	10	MAP2K4	0.0919278	-0.114431
Q00013	25	MPP1	0.0920663	-0.0376225
P07741	22	APRT	0.0921387	0.040514
P61106	21	RAB14	0.0922759	-0.114411
Q9BRQ3	5	NUDT22	0.092294	0.0869589
P49411	35	TUFM	0.0923083	-0.0720763
O95400	3	CD2BP2	0.0924091	0.107617
O95989	12	NUDT3	0.0924346	-0.143478
Q9Y4Y9	5	LSM5	0.0924824	0.0912948
Q9Y3I0	19	RTCB	0.0924908	-0.0727123
P01111	16	NRAS	0.0925612	0.0343411
Q8IV48	13	ERI1	0.0927191	0.0746623
Q99829	8	CPNE1	0.0927963	0.0457781
Q8TEP8	2	CEP192	0.0928614	-0.211848
Q9H6D7	4	HAUS4	0.0930397	0.0264518
Q16854	5	DGUOK	0.0930876	-0.0579923
Q9H173	7	SIL1	0.0931553	0.0423098
P41247	8	PNPLA4	0.0932291	0.052033
Q07866	13	KLC1	0.0933134	-0.150104
Q92733	11	PRCC	0.0934178	0.0611763
Q9UKN8	4	GTF3C4	0.0934507	-0.0942904
O75947	19	ATP5H	0.0935883	0.102285
O15347	19	HMGB3	0.0937247	0.0602112
Q9UIQ6	16	LNPEP	0.0938352	-0.0280656
Q9Y5J9	9	TIMM8B	0.0939048	0.0285415
Q6IAA8	9	LAMTOR1	0.0940841	0.116724
Q6UWS5	3	PET117	0.0942207	0.0420087
Q6P1K2	2	PMF1	0.0942284	0.0655783
Q96TA1	11	FAM129B	0.0942391	-0.0702698
Q9UL46	21	PSME2	0.0942456	0.108931
P09622	36	DLD	0.0943421	0.0630693
Q96NB3	10	ZNF830	0.0943993	0.168795
P51692	23	STAT5B	0.0944192	-0.0550877
Q8IZ21	11	PHACTR4	0.0944547	0.105541
Q8TCT8	6	SPPL2A	0.0947319	-0.0605189
Q9UBF1	6	MAGEC2	0.0948108	-0.108385
Q16773	6	CCBL1	0.0949204	0.0671128
Q9H9Q2	10	COPS7B	0.0950175	-0.0817543
Q14746	8	COG2	0.0951092	-0.0745829
Q96FW1	19	OTUB1	0.0951269	0.0343229
P42677	3	RPS27	0.0953555	-0.0462094
Q6UWP2	14	DHRS11	0.095389	-0.0479677
P48637	41	GSS	0.0954642	0.0337506
O00767	8	SCD	0.0955024	-0.181544
P50991	43	CCT4	0.0955253	-0.12706
Q9H0R4	12	HDHD2	0.0955309	-0.103907
P62879	14	GNB2	0.0959976	0.0500332
Q96MW5	6	COG8	0.0960078	-0.0766489
Q9UNK0	7	STX8	0.0960259	0.102976
Q9Y4R8	11	TELO2	0.096161	-0.0722005
P17844	19	DDX5	0.0963014	-0.11995
Q9NQ55	2	PPAN	0.0963413	0.0708241
Q8IWA5	3	SLC44A2	0.0963842	0.0560884
Q9BZX2	13	UCK2	0.096468	0.0583426
Q9UJZ1	30	STOML2	0.0966013	0.0918303
P06400	7	RB1	0.0966179	-0.0443272
P42765	22	ACAA2	0.0966195	0.0754717
Q9BRP8	13	WIBG	0.0966843	0.0495752
Q9Y3Z3	15	SAMHD1	0.0969291	-0.0319978
P15153	10	RAC2	0.0969343	0.062464
Q15386	4	UBE3C	0.097032	-0.0509245
P61758	29	VBP1	0.0973727	0.0980656
Q00610	61	CLTC	0.0977239	-0.147078
Q6NZI2	16	PTRF	0.097768	-0.0539452
Q92888	25	ARHGEF1	0.0977953	-0.0703045
Q8IY57	2	YAF2	0.0978474	-0.0711166
Q15038	3	DAZAP2	0.097865	0.171828
Q01581	24	HMGCS1	0.0978795	-0.0639262
Q8WVV9	12	HNRNPLL	0.098184	-0.0912252
O95551	15	TDP2	0.0982482	0.0509179
P49591	48	SARS	0.0984456	0.0303259
Q86V88	9	MDP1	0.0985218	0.147154
Q8TC07	17	TBC1D15	0.0986009	-0.0556811
P11216	8	PYGB	0.0986444	-0.0685225
O15067	73	PFAS	0.0986905	0.0917836
O43292	5	GPAA1	0.0990043	-0.0831314
P78371	44	CCT2	0.0990588	-0.162879
O95997	6	PTTG1	0.0991094	0.0577732
A6NJ78	4	METTL15	0.0991519	0.0575731
P15924	32	DSP	0.0992625	-0.379095
Q5SWX8	3	ODR4	0.0992811	-0.0780931
P50748	2	KNTC1	0.0993737	-0.0819215
Q9UIJ7	22	AK3	0.0995694	0.0628396
P83731	13	RPL24	0.0997302	-0.0491853
P13995	22	MTHFD2	0.100106	0.0592152
Q9UEU5;Q13066;Q4V321;Q6NT46	4	GAGE2D;GAGE2B;GAGE13;GAGE2A	0.100189	0.0873509
P61956	4	SUMO2	0.100377	0.114581
Q86SX6	4	GLRX5	0.100406	0.117523
Q96GX9	20	APIP	0.100409	-0.066006
Q7L3T8	2	PARS2	0.100452	0.0664033
O95373	36	IPO7	0.101012	-0.0769917
Q8TEM1	10	NUP210	0.101558	-0.0703175
Q8TCA0	7	LRRC20	0.10163	-0.0486423
Q9NWT6	12	HIF1AN	0.101666	0.095541
O43759	2	SYNGR1	0.101797	0.0631012
O95684	18	FGFR1OP	0.10204	0.0854001
Q6P3W7	17	SCYL2	0.102114	-0.0349797
P00367	22	GLUD1	0.102145	-0.0958055
Q9HCC0	7	MCCC2	0.102273	-0.0864905
Q9UQN3	12	CHMP2B	0.102384	0.0550748
Q92747	7	ARPC1A	0.10245	-0.106209
Q8WYA6	6	CTNNBL1	0.102976	-0.0778242
Q93034	23	CUL5	0.103022	-0.0491463
Q9Y3B8	22	REXO2	0.103041	0.226112
P25788	28	PSMA3	0.103098	-0.106518
O75477	8	ERLIN1	0.103163	-0.116464
Q15459	15	SF3A1	0.103183	-0.0939695
Q6XR72	4	SLC30A10	0.103191	0.0611661
Q05193	4	DNM1	0.103204	0.0512312
Q9Y262	22	EIF3L	0.103253	-0.0522889
Q9UKD2	11	MRTO4	0.103272	-0.099111
Q9H3H1	2	TRIT1	0.103291	0.0501024
P84095	14	RHOG	0.103337	0.0563185
Q8NEN9	2	PDZD8	0.103563	0.071408
Q9UQ80	36	PA2G4	0.103752	-0.0487408
O75718	4	CRTAP	0.103824	0.191785
P50579	19	METAP2	0.103903	-0.0681864
Q96I15	15	SCLY	0.104089	0.0437237
Q04323	17	UBXN1	0.104163	0.066546
P51114	7	FXR1	0.104337	-0.109115
P51687	19	SUOX	0.104452	0.0488832
P55809	36	OXCT1	0.104463	0.047119
P01877;P01876	2	IGHA2;IGHA1	0.104576	-0.397366
Q5RI15	6	COX20	0.104623	-0.0629094
Q9NP92	11	MRPS30	0.104679	-0.0691973
Q6EMB2	2	TTLL5	0.104766	0.0505657
Q15773	7	MLF2	0.104885	-0.0782476
O95429	9	BAG4	0.104925	-0.118343
P49366	17	DHPS	0.10499	0.0893624
Q6PL24	7	TMED8	0.105211	0.0465858
P50213	25	IDH3A	0.105283	-0.0552141
Q86X29	13	LSR	0.105557	-0.0555968
P42330	16	AKR1C3	0.105575	-0.072773
Q08AG7	2	MZT1	0.105614	-0.103061
Q96A57	4	TMEM230	0.105673	0.0929098
Q9GZL7	22	WDR12	0.105686	-0.0539055
Q6P1N9	18	TATDN1	0.105693	0.0606773
Q5T4S7	75	UBR4	0.105707	-0.0827965
Q9NZJ0	3	DTL	0.105735	-0.038407
Q96CT7	14	CCDC124	0.105745	0.0852519
O43399	18	TPD52L2	0.10579	0.0518729
Q3KRA9	6	ALKBH6	0.105983	0.12174
O15372	14	EIF3H	0.106033	-0.081595
Q96A35	12	MRPL24	0.106155	-0.0951075
O95857	5	TSPAN13	0.106168	0.0374644
O43674	5	NDUFB5	0.106189	-0.123586
Q96CN7	16	ISOC1	0.106454	0.0589109
Q5TFE4	24	NT5DC1	0.10651	0.0844734
Q13616	41	CUL1	0.1066	-0.0512228
Q9Y5Y2	10	NUBP2	0.106688	-0.0405598
Q8IVW6	3	ARID3B	0.106793	-0.0633385
Q9UJS0	17	SLC25A13	0.106973	-0.0693127
P20618	24	PSMB1	0.107167	-0.073491
Q9UNM6	27	PSMD13	0.107371	-0.13046
Q14203	24	DCTN1	0.107456	-0.0623844
P26640	62	VARS	0.107485	-0.0596065
O43708	4	GSTZ1	0.107655	0.124305
P62495	26	ETF1	0.107687	-0.111164
Q14318	16	FKBP8	0.107752	-0.044375
Q13576	8	IQGAP2	0.107913	0.0645382
Q8NCE0	6	TSEN2	0.107934	-0.0705403
P04080	8	CSTB	0.107934	-0.110544
P48059	4	LIMS1	0.107953	-0.0560208
Q9C0E2	13	XPO4	0.107976	-0.0315867
P60468	4	SEC61B	0.108415	0.0722224
Q99880;Q99879;Q99877;Q93079;Q5QNW6;P62807;P58876;O60814;P57053	7	HIST1H2BL;HIST1H2BM;HIST1H2BN;HIST1H2BH;HIST2H2BF;HIST1H2BC;HIST1H2BD;HIST1H2BK;H2BFS	0.108555	0.391437
P14618	53	PKM	0.108571	-0.0797639
P0DTW1	4	NA	0.10869	0.0812084
P22607	2	FGFR3	0.108725	0.0908277
P35232	30	PHB	0.10881	-0.032387
Q9UHB4	2	NDOR1	0.108912	0.0336296
Q9H089	4	LSG1	0.109244	-0.10952
O14548	5	COX7A2L	0.109329	0.199905
P13473	8	LAMP2	0.109357	-0.100883
Q8NCC3	7	PLA2G15	0.109436	0.0417483
P25398	19	RPS12	0.109441	0.11634
P22735	2	TGM1	0.109462	-0.0858639
Q9UKJ5	2	CHIC2	0.109729	0.142196
O75845	2	SC5D	0.109869	0.0600972
Q16658	47	FSCN1	0.109886	-0.0657888
P55072	89	VCP	0.110005	0.0862263
Q9H479	14	FN3K	0.110066	0.0609292
Q00325	14	SLC25A3	0.110108	-0.0573297
Q9H254	3	SPTBN4	0.110241	0.141432
Q96FH0	3	MEF2BNB	0.110271	0.0823692
Q9Y4P1	6	ATG4B	0.110373	-0.103996
Q9UBB4	22	ATXN10	0.11105	0.0299587
Q86W50	8	METTL16	0.111084	-0.119013
O75915	11	ARL6IP5	0.111106	0.0635559
Q7Z4W1	15	DCXR	0.111141	-0.0767958
Q13951	7	CBFB	0.111205	-0.06715
Q13277	13	STX3	0.11133	-0.0587563
P52747	2	ZNF143	0.111652	0.0349717
Q14247	41	CTTN	0.111662	-0.0689799
P04792	20	HSPB1	0.111713	0.0555998
Q16774	11	GUK1	0.11185	0.095448
P31749	12	AKT1	0.11196	0.0919494
P50053	5	KHK	0.112479	-0.0436935
Q7L5N1	11	COPS6	0.112569	-0.140178
O00567	2	NOP56	0.112609	0.0578131
Q9HD42	10	CHMP1A	0.11275	-0.0629521
Q9NX63	16	CHCHD3	0.112753	-0.134434
Q9C0B5	4	ZDHHC5	0.112793	0.0570011
Q9Y4C8	3	RBM19	0.112912	-0.0488014
Q06546	16	GABPA	0.11296	-0.0786411
Q8N684	9	CPSF7	0.11311	-0.043652
Q8TAP8	3	PPP1R35	0.113113	0.0679283
P52789	22	HK2	0.113309	-0.0760002
Q16799	2	RTN1	0.113659	-0.0878189
Q9NVH0	2	EXD2	0.113718	0.0492143
Q96HP4	4	OXNAD1	0.113735	-0.0501208
O00148	32	DDX39A	0.113855	-0.0607328
Q5W0Z9	2	ZDHHC20	0.114054	0.0743499
Q9UI15	3	TAGLN3	0.114112	0.176429
Q96MU7	2	YTHDC1	0.114426	0.0583948
O43766	7	LIAS	0.114676	0.0952803
Q15067	9	ACOX1	0.114974	0.0688766
Q9GZM5	5	YIPF3	0.11499	0.0208989
Q9BUR5	9	APOO	0.115163	0.0728381
Q9H4A6	15	GOLPH3	0.115231	0.0613568
O15143	21	ARPC1B	0.115326	-0.0597238
Q9Y263	9	PLAA	0.115634	-0.0838665
P67936	49	TPM4	0.115649	0.058264
P20338	12	RAB4A	0.115734	-0.0644219
P14859	5	POU2F1	0.115807	0.0868389
Q8NDI1	11	EHBP1	0.115929	0.0492388
O14974	8	PPP1R12A	0.115983	-0.105393
Q8N2Z9	4	APITD1	0.11602	-0.0919428
Q9NS18	3	GLRX2	0.116073	0.0718714
Q96J42	2	TXNDC15	0.116096	0.0547797
O43447	13	PPIH	0.116141	0.0438818
Q9Y3D7	9	PAM16	0.11618	-0.0484665
O43390	38	HNRNPR	0.11628	-0.0928046
O43148	22	RNMT	0.116356	-0.0658795
P40429	9	RPL13A	0.116429	-0.0820326
Q9BUW7	3	C9orf16	0.116495	0.0686064
Q53ET0	4	CRTC2	0.116569	0.0467239
P16219	8	ACADS	0.116825	-0.0296693
P15291	4	B4GALT1	0.116871	0.0574215
P78527	66	PRKDC	0.116936	-0.118723
O94903	13	PROSC	0.116941	0.0637346
P56962	4	STX17	0.11702	-0.0430256
Q6ZW49	2	PAXIP1	0.117177	0.0693854
O43707	49	ACTN4	0.117259	-0.0835207
Q8IVM0	9	CCDC50	0.117742	-0.0635459
Q16537	11	PPP2R5E	0.117757	0.127557
O14745	32	SLC9A3R1	0.117863	0.0670652
Q92979	9	EMG1	0.118015	-0.092206
Q8N2K1	3	UBE2J2	0.118135	-0.0956142
Q9BRQ8	12	AIFM2	0.118278	-0.0529141
Q9ULF5	4	SLC39A10	0.11857	-0.0896162
Q16644	2	MAPKAPK3	0.118645	0.0960864
Q2TAL8	10	QRICH1	0.118692	-0.0566738
Q96L92	3	SNX27	0.118916	-0.0645311
P20645	15	M6PR	0.11913	0.0477696
Q08257	20	CRYZ	0.119325	-0.0969067
O14579	21	COPE	0.119383	-0.0567743
P21980	28	TGM2	0.119408	0.0345848
Q9UQC2	4	GAB2	0.120145	-0.150576
Q9BRS2	12	RIOK1	0.120287	-0.0609617
Q9H446	9	RWDD1	0.120321	0.0779253
O00232	33	PSMD12	0.120851	-0.0967322
P62877	5	RBX1	0.121142	0.0510632
Q5JRA6	32	MIA3	0.121171	-0.0485313
P82094	4	TMF1	0.12159	0.0462993
Q9BSD7	6	NTPCR	0.121657	0.0215281
Q9NZB8	2	MOCS1	0.121681	0.314068
Q9H2U1	5	DHX36	0.12185	-0.0606163
Q9NTJ3	8	SMC4	0.122668	-0.0917131
Q01628;P13164;Q01629	4	IFITM3;IFITM1;IFITM2	0.122668	0.0708241
Q14197	8	ICT1	0.122925	-0.105704
P09668	6	CTSH	0.122934	0.0726823
P43304	40	GPD2	0.123068	0.0402734
Q9Y3T6	13	R3HCC1	0.123069	0.0586486
Q15910	5	EZH2	0.123116	-0.240331
Q9H3P2	10	NELFA	0.123259	-0.0463563
Q6UWP8	4	SBSN	0.123282	-0.159064
Q9UBI1	4	COMMD3	0.123397	-0.0574671
P36404	9	ARL2	0.12363	-0.10029
P26583	19	HMGB2	0.123807	0.0667289
P51149	23	RAB7A	0.124052	-0.0791687
Q6PCE3	2	PGM2L1	0.124388	0.0573789
Q13303	4	KCNAB2	0.124399	-0.0805949
O60784	14	TOM1	0.124441	0.0506102
P15374	23	UCHL3	0.124599	-0.0325552
P54578	52	USP14	0.124815	-0.0609564
Q9H2H8	3	PPIL3	0.124892	0.0548877
Q96I99	32	SUCLG2	0.124972	0.0938007
Q8NBF6	3	AVL9	0.125019	0.0484158
Q8IYD1	21	GSPT2	0.125073	0.0808354
P49821	23	NDUFV1	0.125341	-0.0365795
Q9Y5X1	11	SNX9	0.125487	-0.0554395
P62857	9	RPS28	0.125522	0.078326
Q5VT52	9	RPRD2	0.125624	-0.0821992
P53597	10	SUCLG1	0.125732	0.0519062
Q96AQ6	6	PBXIP1	0.125781	0.0487513
P05388;Q8NHW5	16	RPLP0;RPLP0P6	0.126051	-0.0654984
P07711	11	CTSL	0.126138	0.0852808
Q6ZMK1	4	CYHR1	0.126258	0.104644
Q07157	5	TJP1	0.126326	0.0726272
Q7Z422	10	SZRD1	0.126399	0.0545698
Q9UJX2	2	CDC23	0.126564	-0.0571193
Q9H6K4	2	OPA3	0.126577	-0.0378045
Q01130	8	SRSF2	0.126626	-0.0557451
Q9NRL3	6	STRN4	0.127075	-0.0817899
O94992	12	HEXIM1	0.127201	-0.0469595
P30536	3	TSPO	0.127727	-0.100616
Q96HR3	5	MED30	0.127762	0.0857249
P48960	10	CD97	0.127973	0.0458374
Q15788	4	NCOA1	0.128046	0.0202182
P29083	5	GTF2E1	0.128176	0.0566181
P30101	60	PDIA3	0.12838	0.0490557
O43670	3	ZNF207	0.128445	-0.0906941
P78347	31	GTF2I	0.12882	-0.0645246
P22102	67	GART	0.128825	0.0236175
Q9NRG1	8	PRTFDC1	0.128932	-0.0422527
Q9BWS9	3	CHID1	0.128964	-0.0789156
Q5T160	4	RARS2	0.12904	0.0496968
Q9UHY7	15	ENOPH1	0.129063	-0.0778197
P29992	11	GNA11	0.12931	0.0602346
Q02878	15	RPL6	0.129365	-0.110987
Q9Y4G8	2	RAPGEF2	0.129383	0.0670942
Q96EK9	12	KTI12	0.129488	-0.0425012
Q86XP3	25	DDX42	0.129637	-0.0266584
P15151	3	PVR	0.129648	0.0821951
P49257	11	LMAN1	0.129919	-0.089752
Q7Z739	10	YTHDF3	0.129928	0.03656
Q15286	23	RAB35	0.130031	0.0390176
Q92922	17	SMARCC1	0.130294	-0.0573912
P21912	20	SDHB	0.130316	0.0208529
Q6IBS0	23	TWF2	0.130368	-0.0610829
Q9UQE7	5	SMC3	0.130639	-0.127874
Q06609	8	RAD51	0.130647	0.0769492
P08559	13	PDHA1	0.130808	-0.0577815
Q9UNI6	11	DUSP12	0.130895	-0.116684
P35237	35	SERPINB6	0.131025	0.0915567
P62424	11	RPL7A	0.131164	-0.0924455
Q9HBI1	2	PARVB	0.131239	0.0392638
P51580	10	TPMT	0.131465	-0.0546664
O60684	17	KPNA6	0.131601	-0.0588175
Q9NR28	9	DIABLO	0.131734	-0.0643008
P26368	13	U2AF2	0.131797	-0.0775185
Q9BUH6	4	C9orf142	0.1318	0.0630554
Q9H0U6	7	MRPL18	0.131872	-0.0513775
Q9Y5N5	6	N6AMT1	0.13195	0.0455851
P17706	8	PTPN2	0.13195	-0.117
Q99447	11	PCYT2	0.132038	-0.0918431
Q13907	18	IDI1	0.132105	-0.053202
P51151	13	RAB9A	0.132953	0.0694002
Q13614	2	MTMR2	0.132999	0.059688
P63146	3	UBE2B	0.133183	0.050789
Q9NWD8	2	TMEM248	0.133287	0.0502476
A8MT69	3	STRA13	0.133492	-0.0883015
Q8IVF2	2	AHNAK2	0.133548	-0.0864623
Q969Y2	4	GTPBP3	0.13364	0.0413444
Q02413	10	DSG1	0.133772	-0.284246
Q96HQ2	3	CDKN2AIPNL	0.13407	0.0748242
Q96EY8	13	MMAB	0.134568	0.0328952
Q8TB03	11	CXorf38	0.135352	-0.0614502
P12235	21	SLC25A4	0.135436	-0.0576184
P33527	18	ABCC1	0.135445	-0.047792
P51659	52	HSD17B4	0.136288	0.0263063
Q9HB96	7	FANCE	0.136466	0.0808317
P10619	11	CTSA	0.136566	-0.0675001
Q86TU7	12	SETD3	0.136629	0.0531551
Q9H2M9	6	RAB3GAP2	0.136938	-0.0686259
O00186	11	STXBP3	0.13695	-0.0613643
P48643	41	CCT5	0.137258	-0.113167
Q9H490	3	PIGU	0.137309	0.0820578
P49356	9	FNTB	0.137423	-0.0560563
P35790	8	CHKA	0.137505	0.0829376
Q8NI27	6	THOC2	0.137748	-0.0726677
O95817	12	BAG3	0.137754	-0.0673834
P23246	19	SFPQ	0.137777	-0.10404
Q07021	13	C1QBP	0.13795	-0.0514867
O60732	12	MAGEC1	0.138053	-0.0677158
P52435;Q9H1A7;Q9GZM3	2	POLR2J;POLR2J3;POLR2J2	0.138211	0.0883432
P14923	16	JUP	0.138299	-0.212315
O96033	6	MOCS2	0.138438	0.0854635
Q3LXA3	26	DAK	0.13854	0.0239866
Q8IY95	7	TMEM192	0.138738	-0.0534667
P62070	11	RRAS2	0.138869	-0.0566064
Q9H0E2	11	TOLLIP	0.138917	-0.0651418
Q9UDX5	8	MTFP1	0.139032	0.0404046
Q96BN8	16	OTULIN	0.13913	0.0494783
P19623	22	SRM	0.139296	-0.131905
Q8ND56	8	LSM14A	0.139656	0.0287203
Q9NQG5	20	RPRD1B	0.139886	0.0602007
Q9UER7	6	DAXX	0.139999	-0.0740879
Q9Y6D6	6	ARFGEF1	0.140342	-0.0854803
Q9UBM7	6	DHCR7	0.140368	-0.0784317
P50914	8	RPL14	0.140504	-0.130909
P58107	19	EPPK1	0.140615	-0.111359
Q9HCN3	2	TMEM8A	0.140863	0.0422791
P14324	23	FDPS	0.14098	0.0227249
P62330	8	ARF6	0.141119	-0.0476866
Q9H777	2	ELAC1	0.141368	0.0529761
P20333	6	TNFRSF1B	0.141634	0.0332917
Q02818	38	NUCB1	0.141727	0.058895
Q9UNL2	8	SSR3	0.141997	0.0900936
Q8NHP6	6	MOSPD2	0.142207	-0.10671
P06132	29	UROD	0.14239	0.0430479
Q9Y5Q8	13	GTF3C5	0.142595	-0.0752907
P06280	16	GLA	0.142711	0.0542037
Q7Z4V5	3	HDGFRP2	0.142899	-0.0406957
Q9Y2W2	4	WBP11	0.142975	-0.0947946
Q9BQE5	9	APOL2	0.143059	0.0681857
Q9NXV2	7	KCTD5	0.143111	-0.0512813
Q86UU0	2	BCL9L	0.143177	0.0899128
P21399	60	ACO1	0.143386	0.0224085
Q9H0R8	3	GABARAPL1	0.143439	-0.170367
P10398	8	ARAF	0.143678	-0.0677189
A0A0B4J2F0	3	PIGBOS1	0.143911	0.0673559
Q05397	3	PTK2	0.144368	0.0800797
Q9HAV0	8	GNB4	0.144418	-0.0440647
O43768	10	ENSA	0.144467	0.0799314
Q6P4I2	5	WDR73	0.144685	0.0798196
Q9UBL3	23	ASH2L	0.144698	-0.0641342
Q9Y512	7	SAMM50	0.144715	-0.0833965
Q8WY22	3	BRI3BP	0.144748	-0.0765404
Q9BRT3	9	MIEN1	0.145019	0.0582168
Q96IJ6	5	GMPPA	0.145037	-0.0515048
Q14847	20	LASP1	0.145179	0.115526
Q9Y4C2	14	TCAF1	0.145593	-0.0455393
P04844	21	RPN2	0.14576	-0.0711908
Q9NQX7	2	ITM2C	0.14583	0.0465911
Q8NCG7	3	DAGLB	0.145866	-0.06183
O75298	6	RTN2	0.145899	0.0786565
Q9BYG3	8	NIFK	0.145904	0.0558059
Q7KZ85	2	SUPT6H	0.146136	-0.0344732
O96019	25	ACTL6A	0.146291	0.0331623
P07738	12	BPGM	0.146516	0.0495786
Q9Y3E1	4	HDGFRP3	0.146744	-0.0508951
Q96CW1	4	AP2M1	0.147106	-0.109842
P17655	20	CAPN2	0.147378	-0.0547271
Q5BJH7	6	YIF1B	0.147379	0.0660065
P42167	25	TMPO	0.147577	0.0310597
Q96C36	2	PYCR2	0.148062	-0.058532
Q9HBH5	10	RDH14	0.148152	-0.0449448
[truncated: 2,818 more rows]

## Sheet: Panobinostat_Lysate
ID	Peptides	Gene names	p-value	log2 foldchange
Q9H3P2	10	NELFA	2.17936e-06	0.545127
Q13547	17	HDAC1	7.88775e-05	0.486309
Q14692	2	BMS1	0.0231261	0.461274
Q9NZB8	2	MOCS1	0.0563293	0.456828
Q9H0B6	9	KLC2	0.000103673	0.454885
Q96AY4	3	TTC28	0.00582712	0.449451
Q9BW72	4	HIGD2A	0.000191209	0.438582
Q99880;Q99879;Q99877;Q93079;Q5QNW6;P62807;P58876;O60814;P57053	7	HIST1H2BL;HIST1H2BM;HIST1H2BN;HIST1H2BH;HIST2H2BF;HIST1H2BC;HIST1H2BD;HIST1H2BK;H2BFS	0.00672983	0.433677
P46013	7	MKI67	0.00058698	0.417944
Q9UBV8	7	PEF1	0.000859117	0.377716
Q58EX7	2	PLEKHG4	0.00321725	0.374423
Q9UHA4	6	LAMTOR3	0.000896559	0.351104
Q9Y5N6	4	ORC6	1.31616e-05	0.34978
Q8NFC6	17	BOD1L1	4.57547e-05	0.341177
Q969T4	7	UBE2E3	0.000161336	0.337902
P00374	18	DHFR	0.000884515	0.332777
Q9H322;Q9NNX9;Q9H320;Q9H321	6	VCX2;VCX3A;VCX;VCX3B	0.0366331	0.332494
P48556	24	PSMD8	6.93202e-05	0.311726
Q9UKG9	6	CROT	0.0466622	0.309283
P62328	5	TMSB4X	0.113984	0.307288
P48509	4	CD151	0.00151183	0.302313
Q96GS4	11	C17orf59	0.00011368	0.29841
P11413	59	G6PD	4.61074e-07	0.288504
Q96PU8	18	QKI	9.03223e-07	0.288104
O00483	7	NDUFA4	0.000116947	0.286008
P51965	9	UBE2E1	0.00292934	0.282891
O60869	16	EDF1	0.0067469	0.277784
O75781	7	PALM	0.00015641	0.273732
P26885	11	FKBP2	7.23346e-05	0.268486
P50552	29	VASP	0.000119625	0.268311
Q13542	4	EIF4EBP2	0.0112917	0.264725
Q9UJX5	6	ANAPC4	0.00126588	0.258394
Q9UIG0	2	BAZ1B	0.000991349	0.257718
Q8NI36	4	WDR36	0.00153551	0.256219
Q5W111	2	SPRYD7	0.00183274	0.25134
Q8WUD4	9	CCDC12	0.00169885	0.251233
Q15404	10	RSU1	0.00228843	0.243535
Q9NVU7	7	SDAD1	0.00170515	0.236417
Q9UK45	8	LSM7	0.00713389	0.23577
P54098	5	POLG	0.179629	0.235043
Q9BV29	3	C15orf57	0.00494496	0.233178
Q75QN2	2	INTS8	0.172108	0.230385
P09429;B2RPK0	19	HMGB1;HMGB1P1	0.0116486	0.229781
P26583	19	HMGB2	0.00936489	0.229653
Q7Z7F0	4	KIAA0907	0.00564799	0.227956
Q9HBM1	16	SPC25	0.000995819	0.227826
Q9BWH2	11	FUNDC2	0.00128872	0.226787
P51397	4	DAP	0.00671289	0.224485
Q92769	18	HDAC2	0.000802563	0.222705
Q9BWF3	15	RBM4	0.000989214	0.220299
Q6IAA8	9	LAMTOR1	0.00505038	0.21806
Q16537	11	PPP2R5E	0.0287978	0.21612
Q5T1C6	9	THEM4	0.00148406	0.211984
Q86Y56	21	DNAAF5	0.00233348	0.211496
Q8WZ42	5	TTN	0.367259	0.211478
Q9NXH9	10	TRMT1	0.00390285	0.210758
Q15054	2	POLD3	0.0234851	0.209677
Q9NWM8	5	FKBP14	0.00853328	0.209641
Q99487	5	PAFAH2	0.000375992	0.207874
Q5R3I4	4	TTC38	2.52969e-05	0.207731
Q12768	5	KIAA0196	9.30301e-05	0.207153
P16949	38	STMN1	0.0113681	0.20575
Q9Y2B0	18	CNPY2	0.00115904	0.20566
P36543	25	ATP6V1E1	0.00956291	0.203271
Q9H4I3	13	TRABD	0.00110428	0.203099
Q7Z7K0	5	CMC1	0.000157024	0.202966
P41236;Q6NXS1	10	PPP1R2;PPP1R2P3	0.00881362	0.202401
Q8NC51	22	SERBP1	0.0248319	0.200136
O95273	9	CCNDBP1	0.00236844	0.196514
Q6GMV3	7	PTRHD1	0.0518937	0.194211
O75695	11	RP2	0.00298448	0.193277
Q58FF8	18	HSP90AB2P	0.140513	0.193271
P23193	25	TCEA1	0.00069257	0.192272
P16152	17	CBR1	0.000146918	0.19217
Q9NRX2	12	MRPL17	0.0108108	0.189195
O15155	4	BET1	0.00431057	0.189158
Q5J8M3	4	EMC4	0.000455803	0.188809
Q9Y365	7	STARD10	0.000380479	0.187861
P63165	7	SUMO1	0.000118102	0.1858
O95182	7	NDUFA7	0.0461401	0.185727
Q9Y624	17	F11R	0.00048722	0.183899
Q9H6K1	8	C6orf106	0.0287012	0.180948
Q9BQ61	12	C19orf43	0.00020092	0.179468
Q96CT7	14	CCDC124	0.0158061	0.178952
P62310	4	LSM3	0.0363766	0.175916
Q14103	32	HNRNPD	0.0209155	0.17453
Q86VS8	4	HOOK3	0.00800979	0.17422
P18669	31	PGAM1	0.00514767	0.173899
Q9P013	11	CWC15	0.000520707	0.173605
Q8WWB7	2	GLMP	0.000637982	0.172345
P55265	8	ADAR	0.0150899	0.171123
Q9NUG6	7	PDRG1	0.00724227	0.170956
Q9BWP8	2	COLEC11	0.0154796	0.17085
Q9H0C8	21	ILKAP	0.000155904	0.170844
Q13572	7	ITPK1	0.29446	0.170842
Q9H082	3	RAB33B	0.237589	0.170832
Q8NHG7	4	SVIP	0.00116591	0.170532
Q07666	15	KHDRBS1	0.0219039	0.170035
P38646	84	HSPA9	0.00562075	0.169288
O15212	19	PFDN6	0.0101807	0.167638
P51532	3	SMARCA4	0.010644	0.167157
Q587I9	5	SFT2D3	0.00765392	0.167096
Q99471	12	PFDN5	0.00843873	0.166072
Q9UHV9	18	PFDN2	0.00994263	0.165507
P08865	24	RPSA	0.0175989	0.165061
P56181	2	NDUFV3	0.0235989	0.165001
Q07283	2	TCHH	0.0453928	0.16497
Q8WVJ2	11	NUDCD2	0.00127602	0.164517
Q96FV9	21	THOC1	0.000201221	0.164496
Q9BSJ2	10	TUBGCP2	0.0151544	0.163832
P0DMQ5	2	INAFM2	0.137037	0.163497
Q99729	23	HNRNPAB	0.0461149	0.162394
P60896	2	SHFM1	0.0904121	0.161659
Q04837	16	SSBP1	0.0221742	0.161497
O75934	4	BCAS2	0.00418294	0.160728
O15400	15	STX7	0.000703549	0.160623
Q96A00	8	PPP1R14A	0.020523	0.160265
P13498	2	CYBA	0.00413458	0.159674
Q5T8P6	15	RBM26	0.00556688	0.159277
O75347	20	TBCA	0.0654288	0.158637
Q14258	3	TRIM25	0.00277118	0.158367
Q9P2K3	4	RCOR3	0.0296419	0.158363
P35250	18	RFC2	2.74258e-05	0.158354
O15126	10	SCAMP1	7.32722e-05	0.15818
P10746	8	UROS	0.0187051	0.158166
O14617	2	AP3D1	0.112962	0.157888
Q0VGL1	5	LAMTOR4	3.59331e-05	0.157833
Q9UKJ5	2	CHIC2	0.00773583	0.157081
Q9BT30	8	ALKBH7	0.0374776	0.15691
Q6P1K2	2	PMF1	0.00159263	0.156608
Q8IVT5	3	KSR1	0.25132	0.155179
Q9UNS1	5	TIMELESS	0.00401896	0.155052
O43823	3	AKAP8	0.398169	0.153355
Q9UBP0	17	SPAST	0.00208605	0.153215
O75352	3	MPDU1	0.00443158	0.153199
P09001	9	MRPL3	0.0161746	0.151924
Q99536	26	VAT1	0.00173019	0.151134
O00748	4	CES2	0.000297028	0.150611
O43598	13	DNPH1	0.0313673	0.149923
Q6MZP7	4	LIN54	0.012382	0.148988
O14548	5	COX7A2L	0.0260012	0.148898
Q96MW5	6	COG8	0.0108872	0.148579
O94919	10	ENDOD1	0.000449895	0.148376
Q92973	37	TNPO1	0.000872881	0.147715
O95999	7	BCL10	2.37127e-05	0.147073
P78527	66	PRKDC	0.03583	0.146648
P39687	19	ANP32A	0.0188256	0.146575
P31937	18	HIBADH	0.0035037	0.146546
P02100	18	HBE1	0.000287793	0.146345
P08708	16	RPS17	0.0103758	0.146212
P01116	9	KRAS	0.0232641	0.146207
Q96LJ7	5	DHRS1	0.0581027	0.146131
Q8N9N7	8	LRRC57	0.00371948	0.145904
Q9BTE7	13	DCUN1D5	7.29548e-05	0.145591
Q5TDH0	20	DDI2	0.00072845	0.145227
P62861	5	FAU	0.0383824	0.145081
Q7Z6M1	8	RABEPK	0.0316402	0.143623
Q16186	14	ADRM1	0.252336	0.143239
P53814	2	SMTN	0.00539529	0.142735
P68036;A0A1B0GUS4	14	UBE2L3	0.0771817	0.142438
Q9Y3L5	10	RAP2C	0.0117623	0.142284
Q96FH0	3	MEF2BNB	0.0193445	0.141797
Q5TAQ9	9	DCAF8	0.0643463	0.141661
P49768	4	PSEN1	0.0135972	0.141383
Q8N6M0	7	OTUD6B	0.00070957	0.141174
P54819	29	AK2	0.000284807	0.141143
Q96K17	12	BTF3L4	0.0088738	0.140991
O00264	15	PGRMC1	0.00133138	0.140889
P33316	18	DUT	0.00230522	0.140327
P11940;Q9H361	48	PABPC1;PABPC3	0.0153449	0.140238
Q9BZZ5	32	API5	0.0132653	0.140145
O75175	5	CNOT3	0.0160481	0.140035
Q8N4Q0	4	ZADH2	0.143533	0.13968
Q5T6F2	8	UBAP2	0.00105381	0.139418
P57105	5	SYNJ2BP	0.000261056	0.139142
Q9GZM5	5	YIPF3	5.29277e-05	0.138851
Q86SX6	4	GLRX5	0.00341892	0.137613
Q9NVM6	12	DNAJC17	0.00600891	0.137388
O60333	5	KIF1B	0.167547	0.137006
Q9NXV6	8	CDKN2AIP	0.0281887	0.136337
Q8NHZ8	4	CDC26	0.00240748	0.136239
Q9UPN6	17	SCAF8	0.0324825	0.135597
P61088;Q5JXB2	14	UBE2N;UBE2NL	0.0282162	0.135237
Q9Y446	8	PKP3	0.0106376	0.135134
Q9C005	7	DPY30	0.0388077	0.134958
Q9UJZ1	30	STOML2	0.00192369	0.134198
O95873	2	C6orf47	0.034242	0.134077
Q86V88	9	MDP1	0.00843903	0.133477
Q9NRG0	6	CHRAC1	0.00868701	0.132854
Q96CW6	8	SLC7A6OS	0.00355096	0.132319
Q13442	26	PDAP1	0.00921206	0.132153
Q9Y2W1	5	THRAP3	0.0552717	0.131934
Q96EQ0	7	SGTB	0.00915228	0.131802
O14562	13	UBFD1	0.00621321	0.131773
Q69YU5	4	C12orf73	0.035391	0.131727
Q13404	15	UBE2V1	0.000804712	0.131603
Q9NR33	5	POLE4	0.00226076	0.131583
Q9UBK8	8	MTRR	0.103589	0.131461
P50995	35	ANXA11	0.0347803	0.131379
Q13509	19	TUBB3	0.00368065	0.130769
Q96FK6	2	WDR89	0.121459	0.130661
O00559	3	EBAG9	0.012644	0.130292
P09132	9	SRP19	0.00200279	0.129843
P69892	17	HBG2	0.00493374	0.129557
Q9UDX5	8	MTFP1	5.83621e-05	0.129494
P0DMU9;Q5DJT8;P0DMV2;P0DMV1;Q8NHU0;Q5HYN5;P0DMV0;P0DMU8;P0DMU7	9	CT45A10;CT45A2;CT45A9;CT45A8;CT45A3;CT45A1;CT45A7;CT45A5;CT45A6	0.0068407	0.129276
Q02224	2	CENPE	0.155218	0.129164
Q96A26	8	FAM162A	0.00927664	0.129018
O43264	21	ZW10	0.00372671	0.128989
Q9H061	9	TMEM126A	0.0511422	0.128824
Q9NX14	7	NDUFB11	0.0221061	0.128631
Q9HD33	11	MRPL47	0.0243623	0.128054
Q9UEU5;Q13066;Q4V321;Q6NT46	4	GAGE2D;GAGE2B;GAGE13;GAGE2A	0.147448	0.127876
O75348	12	ATP6V1G1	0.018628	0.127726
P35269	8	GTF2F1	0.00369436	0.12699
P40925	32	MDH1	0.0595245	0.126626
Q9NP97	9	DYNLRB1	0.000344117	0.126326
Q6P1N0	3	CC2D1A	0.5042	0.1258
Q9H299	6	SH3BGRL3	0.0508839	0.125462
Q9Y237	12	PIN4	0.0200007	0.125062
Q7Z5L2	3	R3HCC1L	0.254994	0.124261
Q9Y2Q5	8	LAMTOR2	0.00137818	0.124042
Q14204	59	DYNC1H1	0.0287868	0.123879
Q9Y241	4	HIGD1A	0.138091	0.123799
P62081	20	RPS7	0.0779515	0.123791
Q0JRZ9	8	FCHO2	0.015153	0.123467
P00558	51	PGK1	0.00566484	0.122984
Q9UI12	18	ATP6V1H	0.000730695	0.122946
Q15370	14	TCEB2	0.0330005	0.12258
Q9BWD1	29	ACAT2	0.000128749	0.122371
Q8WW12	17	PCNP	0.000730812	0.121817
P61923	11	COPZ1	0.0232715	0.121605
Q6UWS5	3	PET117	0.0105351	0.121501
Q8NB37	7	PDDC1	0.0505232	0.121259
P61011	24	SRP54	0.0306557	0.1209
Q9UL25	16	RAB21	0.00460146	0.120745
Q9NVE7	4	PANK4	0.0255846	0.120422
P84101	4	SERF2	0.00129964	0.120375
O43505	3	B4GAT1	0.00125671	0.120266
Q96GF1	2	RNF185	0.0776238	0.119709
P50148	12	GNAQ	0.052344	0.119199
O95169	5	NDUFB8	0.0032483	0.119075
P20290	20	BTF3	0.0539112	0.118486
Q9NV70	5	EXOC1	0.0569537	0.118449
Q9BY43	15	CHMP4A	0.00404203	0.118306
Q9NXA8	4	SIRT5	0.113038	0.118081
Q9BSH5	3	HDHD3	0.0452259	0.118063
P35241	66	RDX	0.00040659	0.117959
P09651	19	HNRNPA1	0.0449216	0.117838
O60716	11	CTNND1	0.00891335	0.117824
O15247	23	CLIC2	0.00602618	0.117644
Q99595	7	TIMM17A	0.0247234	0.117602
Q9BYB4	15	GNB1L	0.00518935	0.117591
Q96A73	4	KIAA1191	0.00373838	0.117533
P30566	13	ADSL	0.00405316	0.117165
Q13177	39	PAK2	0.0138367	0.117083
Q08752	27	PPID	0.000130033	0.117038
Q9UNK0	7	STX8	0.035782	0.117012
Q9BWK5	4	MRI	0.0891958	0.116728
O60888	7	CUTA	0.000848281	0.116611
Q6P1L8	7	MRPL14	0.181556	0.116468
Q6ZRP7	8	QSOX2	0.022131	0.116416
P78536	15	ADAM17	0.00625183	0.116239
P13693	18	TPT1	0.0694454	0.116233
Q96G97	2	BSCL2	0.0538462	0.116099
Q8IZQ5	4	SELH	0.010199	0.116027
Q96NB3	10	ZNF830	0.046813	0.115967
Q6QNY1	4	BLOC1S2	0.0545726	0.11583
P18615	10	NELFE	0.0151731	0.115802
P78560	6	CRADD	0.0359691	0.115474
Q49B96	8	COX19	0.0066038	0.11543
Q5SRE5	7	NUP188	0.000596899	0.115335
Q06609	8	RAD51	0.0222474	0.115209
Q9H6F5	5	CCDC86	0.0241737	0.114974
Q58WW2	6	DCAF6	0.0846012	0.114902
Q5EBL8	4	PDZD11	0.0431232	0.114481
O15121	4	DEGS1	0.00807518	0.114428
Q9Y2H0	9	DLGAP4	0.111369	0.114317
O60925	15	PFDN1	0.156324	0.114298
P10809	77	HSPD1	0.00709129	0.114294
Q14677	20	CLINT1	0.000600735	0.113963
O94913	5	PCF11	0.0267083	0.113955
Q16644	2	MAPKAPK3	0.0499221	0.113929
P46778	5	RPL21	0.0567259	0.113628
P11117	8	ACP2	0.00326996	0.113614
Q99829	8	CPNE1	0.0593376	0.113176
O60493	16	SNX3	0.0239142	0.112307
Q15121	11	PEA15	0.00272271	0.112041
Q96DC8	5	ECHDC3	0.0124116	0.111883
P55769	10	NHP2L1	0.026915	0.111803
Q2TAY7	19	SMU1	0.00234598	0.111654
Q96CX6	7	LRRC58	0.000564084	0.111506
Q92968	2	PEX13	0.0152598	0.111361
P00568	23	AK1	0.0187006	0.111123
Q9Y4H4	2	GPSM3	0.00779246	0.110987
Q96SZ5	16	ADO	0.00298099	0.110967
P30041	37	PRDX6	0.00379846	0.110754
Q8IY67	12	RAVER1	0.0803626	0.110531
Q96EL3	6	MRPL53	0.00823527	0.110526
Q9NX24	4	NHP2	0.196976	0.110508
Q6EMB2	2	TTLL5	0.0153176	0.110455
Q9NPR2	2	SEMA4B	0.0403192	0.110437
Q9BQB6	2	VKORC1	0.0459407	0.110343
P03928	2	MT-ATP8	0.0626578	0.11016
O43708	4	GSTZ1	0.00133984	0.110102
Q5TBB1	14	RNASEH2B	0.0115891	0.109876
Q53TN4	2	CYBRD1	0.140838	0.109803
Q96FZ7	7	CHMP6	0.191178	0.109687
P02794	8	FTH1	0.177445	0.109433
Q93045	10	STMN2	0.000537722	0.109412
O95865	15	DDAH2	0.00590015	0.109362
P69891	18	HBG1	0.0136662	0.109315
O14776	46	TCERG1	0.00322959	0.109135
Q9HD34	5	LYRM4	0.00150317	0.109003
P62942	11	FKBP1A	0.00177801	0.108973
Q9H6T3	8	RPAP3	0.122705	0.108682
Q9NYV4	3	CDK12	0.0151003	0.108664
Q8NC96	6	NECAP1	0.0260526	0.108661
Q96PK6	9	RBM14	0.00324569	0.108582
Q15814	26	TBCC	0.00539358	0.108489
Q8TEA8	10	DTD1	0.0246304	0.108232
P52815	9	MRPL12	0.107635	0.108003
Q5TA50	5	CPTP	0.0724701	0.107649
Q96HY6	12	DDRGK1	0.0107166	0.107351
Q8N183	8	NDUFAF2	0.00652053	0.106752
Q9Y6E0	12	STK24	0.048703	0.106682
Q9Y371	21	SH3GLB1	0.0233268	0.106546
Q13526	6	PIN1	0.0621413	0.106361
P25398	19	RPS12	0.0264935	0.10629
P33240	28	CSTF2	0.0102283	0.106147
Q9NUN5	5	LMBRD1	0.0328912	0.105992
P61769	6	B2M	0.141732	0.105961
O60828	7	PQBP1	0.0570768	0.105911
P30044	17	PRDX5	0.000381945	0.105858
O75718	4	CRTAP	0.18639	0.105788
Q9NUP9	10	LIN7C	0.0431266	0.105401
Q9H0D6	16	XRN2	0.0357236	0.105296
Q9Y3B1	2	SLMO2	0.0316149	0.105122
Q9UJU6	15	DBNL	0.0226402	0.105056
O75223	19	GGCT	0.00665239	0.104607
Q9UJX3	19	ANAPC7	0.00810028	0.104541
Q9BXS6	5	NUSAP1	0.0316248	0.104502
Q8WUH6	4	TMEM263	0.00963365	0.104485
P14174	7	MIF	0.0929834	0.104453
Q6UW63	6	KDELC1	0.0208267	0.104432
Q00688	23	FKBP3	0.00261544	0.104393
Q99816	12	TSG101	0.00390437	0.104386
P60709	49	ACTB	0.00646947	0.104273
Q29RF7	10	PDS5A	0.0666125	0.104106
Q9UJY4	7	GGA2	0.0741427	0.104084
Q5U5X0	10	LYRM7	0.147467	0.104023
Q9H6V9	10	C2orf43	0.00317785	0.103911
Q969E2	4	SCAMP4	0.0352497	0.103449
O75298	6	RTN2	0.0506663	0.103421
P51153	11	RAB13	0.0172561	0.10341
Q86XK3	8	SFR1	0.056007	0.103218
O43678	5	NDUFA2	0.00969138	0.103138
Q9Y4Y9	5	LSM5	0.0173429	0.103032
Q5T8D3	4	ACBD5	0.0798499	0.102946
Q96NC0	4	ZMAT2	0.028998	0.102887
Q14197	8	ICT1	0.00877789	0.102817
Q9BTT4	3	MED10	0.0107176	0.102693
Q8IVP5	2	FUNDC1	0.123131	0.10262
O00244	11	ATOX1	0.0008931	0.102524
P12277	32	CKB	0.00114286	0.102504
P30622	57	CLIP1	5.3556e-05	0.102299
Q641Q2	12	FAM21A	0.0165989	0.102277
Q9NWT6	12	HIF1AN	0.0125173	0.102272
Q13443	5	ADAM9	0.0706405	0.102249
P78537	2	BLOC1S1	0.0227968	0.102182
Q8WXF1	4	PSPC1	0.00614012	0.102049
Q9BUT9	4	FAM195A	0.0821743	0.101883
Q00169	16	PITPNA	0.223798	0.101769
O95870	8	ABHD16A	0.00127122	0.101746
P37840	9	SNCA	0.0284945	0.10166
Q8WVM8	33	SCFD1	0.00750344	0.101654
P62937	17	PPIA	0.184564	0.101593
O00560	13	SDCBP	0.172182	0.101536
Q99797	7	MIPEP	0.0904443	0.101506
O95302	15	FKBP9	0.00732234	0.101442
Q9BYG3	8	NIFK	0.0848952	0.101316
Q13485	2	SMAD4	0.126421	0.101035
Q86UE4	14	MTDH	0.00275928	0.100913
O00115	6	DNASE2	0.00936714	0.100831
Q05397	3	PTK2	0.0302425	0.100516
Q15038	3	DAZAP2	0.171543	0.100508
O95347	12	SMC2	0.235838	0.100148
P30040	23	ERP29	0.0237437	0.0999735
Q9BXH1	2	BBC3	0.119161	0.0999659
Q9NPA8	7	ENY2	0.00355537	0.0998419
P09493	19	TPM1	0.0115217	0.0995046
Q9BRQ3	5	NUDT22	0.00962097	0.0993868
Q8TEA1	10	NSUN6	0.0849742	0.0993719
Q9BQE5	9	APOL2	0.0136247	0.0992719
P37108	13	SRP14	0.0639365	0.0992595
P02649	28	APOE	0.00240583	0.0992239
P82909	7	MRPS36	0.00321212	0.0990843
Q13185	15	CBX3	0.0009807	0.0989217
Q9UMS4	5	PRPF19	0.00234991	0.098811
P51649	8	ALDH5A1	0.0445227	0.0984678
P35232	30	PHB	0.00754108	0.0984102
Q9Y3B8	22	REXO2	0.000633201	0.0978128
O15347	19	HMGB3	0.0159033	0.0977673
Q6P1X6	5	C8orf82	0.17715	0.0976854
P10114	7	RAP2A	0.00850908	0.0973745
P61960	5	UFM1	0.0210233	0.0971296
O95721	31	SNAP29	0.000295488	0.0971198
P55072	89	VCP	0.0169946	0.096877
Q96I25	6	RBM17	0.0315619	0.0968385
Q9NPD8	11	UBE2T	0.0175501	0.0968232
P08237	5	PFKM	0.0976895	0.096665
P27361	12	MAPK3	0.0257992	0.0963806
P25325	17	MPST	0.0116417	0.0963474
Q86TU7	12	SETD3	0.0226612	0.0962966
Q9H2W6	10	MRPL46	0.0192498	0.0960746
Q9NZZ3	14	CHMP5	0.0212487	0.0959087
Q9Y2S6	7	TMA7	0.138344	0.0959069
Q16890	10	TPD52L1	0.0513131	0.0958285
Q8IYB3	7	SRRM1	0.15605	0.0956855
Q8IXQ4	7	GPALPP1	0.121433	0.0955733
O43464	5	HTRA2	0.021002	0.0954979
P40616	12	ARL1	0.00701154	0.095216
Q9NQ50	6	MRPL40	0.125664	0.0949123
Q8N357	2	SLC35F6	0.104671	0.0948498
Q13070;Q13069	4	GAGE6;GAGE5	0.0786137	0.0947646
P11021	67	HSPA5	0.0516295	0.0945854
O14787	23	TNPO2	0.00858603	0.0945378
Q14498	17	RBM39	0.106176	0.0945074
Q8N5G0	2	SMIM20	0.0419458	0.0944576
O75438	5	NDUFB1	0.0209078	0.0944058
Q9NRG7	5	SDR39U1	0.121483	0.0944024
Q9BRJ2	8	MRPL45	0.0707765	0.0942719
Q8N954	4	GPATCH11	0.0244605	0.094246
O95297	7	MPZL1	0.00540026	0.094181
Q14331	6	FRG1	0.0303484	0.0940176
P11182	5	DBT	0.0564898	0.0938744
P35754	5	GLRX	0.0831273	0.0938443
Q7Z2K8	26	GPRIN1	0.0362562	0.0937534
O77932	6	DXO	0.0824474	0.0937174
Q96HR3	5	MED30	0.0286563	0.0936673
O75915	11	ARL6IP5	0.0152759	0.0936665
O14745	32	SLC9A3R1	0.00678691	0.093592
Q9GZZ1	19	NAA50	0.0135505	0.0935898
Q6P4F2	2	FDX1L	0.0105003	0.0935603
Q9NPB8	5	GPCPD1	0.0532795	0.0933545
Q9BQC3	16	DPH2	0.0104303	0.0933
P58335	14	ANTXR2	0.162959	0.0932641
P62851	10	RPS25	0.188123	0.0932254
P53999	10	SUB1	0.0914222	0.0932178
P82979	16	SARNP	0.102446	0.0930745
Q9BYD3	11	MRPL4	0.02635	0.0929354
Q9BRP8	13	WIBG	0.0113238	0.0929076
Q9NR31	23	SAR1A	0.000603673	0.0927819
P42345	7	MTOR	0.268703	0.0927731
Q9UFG5	6	C19orf25	0.0212246	0.0925691
P49406	17	MRPL19	0.0629418	0.0923979
Q9P015	16	MRPL15	0.0490911	0.0923812
Q9NP92	11	MRPS30	0.0161612	0.0923468
P21283	26	ATP6V1C1	0.00329047	0.092253
Q9H1E5	3	TMX4	0.122229	0.0922104
Q96A35	12	MRPL24	0.105431	0.0917604
Q9BRA2	9	TXNDC17	0.075996	0.0916714
Q9BXS4	4	TMEM59	0.0238832	0.0916404
P61604	17	HSPE1	0.0266799	0.0916361
P40763	38	STAT3	0.00947073	0.0915756
Q00059	12	TFAM	0.0141422	0.0915562
P84243	9	H3F3A	0.138994	0.091457
Q96KC8	8	DNAJC1	0.00154762	0.091451
O14979	19	HNRNPDL	0.00557768	0.0913875
Q8IXM3	5	MRPL41	0.0920873	0.0913743
O95229	11	ZWINT	0.0227731	0.0913316
Q9H974	15	QTRTD1	0.00894991	0.0912636
Q93008	17	USP9X	0.0400019	0.0912128
A3KN83	34	SBNO1	0.00396546	0.0911258
O43736	3	ITM2A	0.0149306	0.0910927
Q86WR0	12	CCDC25	0.0161092	0.0909654
Q13724	9	MOGS	0.154238	0.0909252
P06746	8	POLB	0.0523487	0.0908645
Q9UH92	2	MLX	0.17208	0.0907664
P82912	4	MRPS11	0.170097	0.0906518
Q9NSA3	2	CTNNBIP1	0.0697727	0.0906215
Q7L591	3	DOK3	0.0245399	0.0904246
Q16774	11	GUK1	0.0176846	0.0903503
P22307	25	SCP2	0.000333585	0.0903428
O00220	9	TNFRSF10A	0.366609	0.0902279
P30154	32	PPP2R1B	0.00401117	0.0900459
Q9NZ63	23	C9orf78	0.0440198	0.0900238
Q9H0G5	3	NSRP1	0.144851	0.0899313
O14737	13	PDCD5	0.0480189	0.0899184
Q14919	5	DRAP1	0.058996	0.0897747
P0CG12	9	CHTF8	0.0782405	0.0897092
A5PLL7	2	TMEM189	0.0547715	0.0897067
Q9H9A6	21	LRRC40	0.0440876	0.0896503
Q96DE5	3	ANAPC16	0.189986	0.0891388
Q969H8	7	MYDGF	0.133232	0.0890421
Q8TAC1	5	RFESD	0.0993151	0.0889794
P23219	4	PTGS1	0.00424748	0.0887904
O00399	5	DCTN6	0.125607	0.0887484
Q07157	5	TJP1	0.0966454	0.0886663
Q9H0W9	11	C11orf54	0.0167124	0.0884734
Q9NYM9	4	BET1L	0.0103899	0.0883691
Q9UJY5	10	GGA1	0.148209	0.0883298
Q9NTM9	7	CUTC	0.0210564	0.0881632
Q9H6K4	2	OPA3	0.166825	0.0881041
P20339	13	RAB5A	0.136762	0.0880758
Q9H910	16	HN1L	0.000238451	0.0878976
Q9NZ72	4	STMN3	0.0425012	0.0877569
Q9NW64	5	RBM22	0.0630591	0.0877281
Q9UDY4	9	DNAJB4	0.0355443	0.087699
O95810	14	SDPR	0.0614652	0.0874986
O00151	27	PDLIM1	0.0194448	0.0874508
Q05519	11	SRSF11	0.0158142	0.0873756
Q15819	17	UBE2V2	0.0356158	0.0873554
A6NED2	11	RCCD1	0.258703	0.0873134
P12532	9	CKMT1A	0.18515	0.087273
Q6WKZ4	10	RAB11FIP1	0.0301919	0.0872057
P99999	19	CYCS	0.0118862	0.0868781
Q9NVH0	2	EXD2	0.0264794	0.086758
Q8IWA4	3	MFN1	0.0594978	0.0866453
O75521	14	ECI2	0.00893192	0.0863273
P05362	19	ICAM1	0.000362217	0.0861053
Q86TS9	4	MRPL52	0.0877611	0.0858598
Q8IVB5	6	LIX1L	0.211102	0.0858574
Q9UPT8	11	ZC3H4	0.05356	0.0858513
Q13573	8	SNW1	0.0151438	0.0856489
O95716	8	RAB3D	0.0393369	0.0855022
Q969X1	2	TMBIM1	0.193924	0.085341
Q9UKX7	14	NUP50	0.00355342	0.085308
Q16611	5	BAK1	0.0144735	0.0852794
Q96KB5	25	PBK	0.000103371	0.0848728
Q9H944	4	MED20	0.00157825	0.0848418
Q86WC4	2	OSTM1	0.303366	0.0847185
Q6NYC8	15	PPP1R18	0.0240484	0.084599
Q15526	3	SURF1	0.27583	0.0844723
Q02127	18	DHODH	0.0270868	0.0843505
Q9BVC6	8	TMEM109	0.109692	0.0842572
Q9HAV7	16	GRPEL1	0.0283026	0.0842387
Q13155	4	AIMP2	0.301104	0.0841634
P15941	3	MUC1	0.0985135	0.0839488
P40121	14	CAPG	0.0424394	0.0839336
A4D1E9	3	GTPBP10	0.206343	0.0838412
P20962	9	PTMS	0.253132	0.0838372
Q96S19	3	C16orf13	0.0552636	0.0837864
Q9UK41	7	VPS28	0.127962	0.083783
A5YKK6	5	CNOT1	0.0281019	0.0835823
P36405	14	ARL3	0.00339606	0.0835458
P48506	12	GCLC	0.0869468	0.0834087
O60313	23	OPA1	0.0511777	0.0833675
P17568	6	NDUFB7	0.0194206	0.0833425
Q16595	7	FXN	0.036279	0.083301
Q53EL6	9	PDCD4	0.183412	0.0830298
Q13952	11	NFYC	0.0157152	0.0830151
Q96A33	17	CCDC47	0.045988	0.0828789
Q9P2W1	5	PSMC3IP	0.027599	0.0828603
O43665	13	RGS10	0.0179422	0.082794
Q9Y4L1	78	HYOU1	0.0101061	0.0825597
Q96DV4	16	MRPL38	0.0647821	0.0825299
O43709	8	WBSCR22	0.0117916	0.0824724
P62263	9	RPS14	0.153267	0.0824278
Q8TAE6	3	PPP1R14C	0.079234	0.0824021
Q5RI15	6	COX20	0.0980964	0.0823573
Q9NXW2	2	DNAJB12	0.0140639	0.0823547
P27708	11	CAD	0.305717	0.0822585
O15533	4	TAPBP	0.0359228	0.0822328
Q9UJ14	6	GGT7	0.0611582	0.0821254
Q9NXU5	3	ARL15	0.0323031	0.0818906
Q9Y3B7	13	MRPL11	0.0879694	0.0818077
P52594	12	AGFG1	0.175217	0.081617
P22670	9	RFX1	0.0422641	0.0815362
P78346	4	RPP30	0.0984358	0.0814754
P00519	3	ABL1	0.0188945	0.0814726
Q15836	10	VAMP3	0.017683	0.0814127
Q16656	2	NRF1	0.132449	0.0813761
Q9Y2R0	7	COA3	0.0547925	0.0811068
O75947	19	ATP5H	0.111248	0.0809528
Q96T58	5	SPEN	0.145936	0.0808738
Q9NRS6	13	SNX15	0.00478361	0.0808599
P98175	3	RBM10	0.181653	0.0807781
O75030	2	MITF	0.0376413	0.0807761
Q8NE71	17	ABCF1	0.226402	0.0807169
P43355	7	MAGEA1	0.00358146	0.0805908
Q92616	116	GCN1L1	0.00291083	0.0805427
Q7L3V2	4	BOP	0.128574	0.0804309
P51948	4	MNAT1	0.0555136	0.0804166
P62072	13	TIMM10	0.00861226	0.0802674
Q9H0Z9;Q9BX46	6	RBM38;RBM24	0.119759	0.0802668
Q68D85	5	NCR3LG1	0.0670568	0.0801337
P54709	18	ATP1B3	0.0281661	0.0800327
P54760	14	EPHB4	0.00187385	0.0799044
Q9NQG5	20	RPRD1B	0.0074638	0.0795786
P08590	3	MYL3	0.186986	0.0795193
P15151	3	PVR	0.0751417	0.079486
Q99584	9	S100A13	0.0801051	0.0792111
O95104	9	SCAF4	0.071683	0.0790824
P82970	9	HMGN5	0.273229	0.0790676
O43776	15	NARS	0.0387046	0.0789853
Q92576	3	PHF3	0.0215651	0.0789517
P15311	73	EZR	0.0493857	0.0788687
Q53EU6	3	AGPAT9	0.260124	0.0788464
P32519	5	ELF1	0.0433482	0.0786775
Q96G03	42	PGM2	0.0131418	0.078635
Q96C90	8	PPP1R14B	0.0394893	0.0786312
P22607	2	FGFR3	0.15534	0.0785271
P56378	3	MP68	0.463499	0.0784705
Q9HB96	7	FANCE	0.0472409	0.0784679
O75844	22	ZMPSTE24	0.00414795	0.0784441
Q5XKP0	7	QIL1	0.0548928	0.0783881
O43716	10	GATC	0.029824	0.0783631
O15067	73	PFAS	0.0028547	0.0783047
P14927	16	UQCRB	0.0965898	0.0781019
P51572	24	BCAP31	0.150424	0.078014
Q96DZ1	8	ERLEC1	0.0192569	0.0778325
Q99417	11	MYCBP	0.172801	0.0778056
Q969M7	6	UBE2F	0.0530442	0.0777958
Q99618	11	CDCA3	0.0313921	0.0777226
Q9Y4X0	6	AMMECR1	0.00759538	0.0776448
P02792	15	FTL	0.181451	0.0776403
Q53ET0	4	CRTC2	0.0190684	0.0776334
P24752	34	ACAT1	0.00339805	0.0776235
Q06187	12	BTK	0.184767	0.0775883
Q8IWJ2	7	GCC2	0.406369	0.077424
Q15181	33	PPA1	0.0112858	0.0772366
Q8IVM0	9	CCDC50	0.0495107	0.0771985
Q99700	7	ATXN2	0.234361	0.0768946
P12829	16	MYL4	0.0462506	0.0767525
P04921	3	GYPC	0.206568	0.0767238
Q8WVV9	12	HNRNPLL	0.196599	0.0765775
P09211	23	GSTP1	0.00985657	0.0765565
Q9UIJ7	22	AK3	0.0921787	0.076439
Q99640	3	PKMYT1	0.0430869	0.0763791
Q8WXX5	22	DNAJC9	0.0069644	0.0762136
Q9BXV9	6	C14orf142	0.0164158	0.0762131
Q9UGK8	2	SERGEF	0.0629168	0.07614
O43766	7	LIAS	0.107495	0.0760155
Q9NQ55	2	PPAN	0.0513751	0.0758839
Q92917	20	GPKOW	0.00691365	0.0757161
P52895	17	AKR1C2	0.0968919	0.0756602
P98179	5	RBM3	0.187294	0.0755703
P10768	19	ESD	0.0857586	0.0755312
Q9HDC9	20	APMAP	0.0465052	0.0753233
P27348	30	YWHAQ	0.0335473	0.0752821
P07942	22	LAMB1	0.208112	0.0752786
Q9H488	12	POFUT1	0.065407	0.0752484
Q96DA6	8	DNAJC19	0.0891872	0.0751354
Q8NB14	6	USP38	0.0976614	0.0750641
Q96AJ9	10	VTI1A	0.0997743	0.0749817
Q9BZE1	20	MRPL37	0.148601	0.074886
Q8TAT6	9	NPLOC4	0.181787	0.0748487
P26038	93	MSN	0.00147807	0.0747404
Q13393	4	PLD1	0.103203	0.0746885
P51688	2	SGSH	0.450959	0.0745912
O75880	6	SCO1	0.0800141	0.0745553
P14314	29	PRKCSH	0.041363	0.0741955
Q8N1G4	23	LRRC47	0.493445	0.0741295
Q12792	13	TWF1	0.0146199	0.0741241
O95295	4	SNAPIN	0.173859	0.0740278
P49591	48	SARS	0.00520533	0.0739941
Q13445	3	TMED1	0.0563111	0.0738953
P29083	5	GTF2E1	0.0454835	0.073847
Q9HBH5	10	RDH14	0.018672	0.0738231
Q9H9J2	12	MRPL44	0.277965	0.0737112
P35612	17	ADD2	0.00758842	0.0736219
P21796	29	VDAC1	0.0167039	0.0735956
Q9Y314	14	NOSIP	0.169859	0.0735773
O14618	15	CCS	0.00638038	0.0735135
P0DMV9;P0DMV8	71	HSPA1B;HSPA1A	0.059507	0.0734063
Q9BW91	20	NUDT9	0.0355301	0.0733738
Q92572	4	AP3S1	0.144633	0.0733533
P11498	5	PC	0.12419	0.0731049
Q9BQQ3	4	GORASP1	0.049456	0.0730015
P31350	32	RRM2	0.155579	0.0729392
Q9BSV6	5	TSEN34	0.0546342	0.0729006
Q14320	13	FAM50A	0.0425436	0.072889
P18887	3	XRCC1	0.053514	0.0728874
Q9H7E9	2	C8orf33	0.0656158	0.0728755
O75414	6	NME6	0.101599	0.0727707
Q9UKK9	21	NUDT5	0.0390375	0.0727565
P51114	7	FXR1	0.404521	0.0727062
Q13232	4	NME3	0.147055	0.072518
Q7Z7A3	7	CTU1	0.240756	0.0722846
Q96GX2	7	ATXN7L3B	0.054357	0.0720384
Q96B54	4	ZNF428	0.0614312	0.071995
P36957	20	DLST	0.0223452	0.0719948
P35270	14	SPR	0.00636533	0.07199
Q9UJ70	2	NAGK	0.158893	0.0719571
P10599	15	TXN	0.0632687	0.07193
Q9UQN3	12	CHMP2B	0.0522117	0.0718496
Q4G148	5	GXYLT1	0.0263817	0.0717596
Q14254	22	FLOT2	0.0917656	0.0716766
Q86Y39	3	NDUFA11	0.126822	0.0716256
Q6UWL2	2	SUSD1	0.217033	0.0716018
Q7L014	27	DDX46	0.0402402	0.0715588
Q13561	31	DCTN2	0.0132032	0.0714174
Q9BT22	3	ALG1	0.229364	0.0713969
Q8WXD2	4	SCG3	0.133856	0.0713659
O75448	8	MED24	0.211899	0.0713576
Q9UNF1	25	MAGED2	0.0401056	0.0713435
P02042	11	HBD	0.0208814	0.0712893
Q3KRA9	6	ALKBH6	0.119735	0.0712641
Q01433	4	AMPD2	0.0827001	0.0711368
Q13158	8	FADD	0.0241007	0.0707898
Q9UBT2	44	UBA2	0.0123378	0.0707893
P34913	17	EPHX2	0.0117865	0.0707774
Q9NTJ3	8	SMC4	0.210756	0.0707708
Q13057	10	COASY	0.0720656	0.0706821
Q92934	3	BAD	0.0327511	0.0705706
Q99497	29	PARK7	0.000834802	0.0703875
Q92520	14	FAM3C	0.0181168	0.0703795
Q00403	11	GTF2B	0.21999	0.0703351
Q9P0L0	24	VAPA	0.0642027	0.0703103
P52435;Q9H1A7;Q9GZM3	2	POLR2J;POLR2J3;POLR2J2	0.142406	0.0701661
Q96I51	10	WBSCR16	0.0645194	0.0701657
Q9ULX6	9	AKAP8L	0.044887	0.0700932
Q9HC38	27	GLOD4	0.229055	0.0698818
Q9BYC8	7	MRPL32	0.21449	0.0696818
Q9BUE6	4	ISCA1	0.0356496	0.0696562
Q9H3S7	7	PTPN23	0.130554	0.069591
P30085	23	CMPK1	0.0129031	0.0695897
Q9BVM4	3	GGACT	0.128467	0.0694615
O43314	3	PPIP5K2	0.0547023	0.0693904
P23284	23	PPIB	0.0559039	0.0690748
P42167	25	TMPO	0.0508664	0.0690746
Q9H9H4	3	VPS37B	0.199418	0.0688591
P19105;O14950	4	MYL12A;MYL12B	0.0956421	0.0687146
Q15040	2	JOSD1	0.321356	0.0686579
P35268	9	RPL22	0.362995	0.0685925
P35244	11	RPA3	0.0243767	0.0685675
O15355	33	PPM1G	0.0108819	0.0684383
P31942	4	HNRNPH3	0.00509751	0.0683904
Q9NZT2	31	OGFR	0.00887056	0.0683212
O43504	5	LAMTOR5	0.0281148	0.0682643
Q9BW85	14	CCDC94	0.00197842	0.0680924
P30038	22	ALDH4A1	0.00083554	0.0679236
Q9UEE5	2	STK17A	0.0699303	0.0678844
Q9NR12	7	PDLIM7	0.18472	0.0678269
Q99426	18	TBCB	0.0407989	0.0677929
Q9UPN7	11	PPP6R1	0.0183101	0.0677014
P98082	11	DAB2	0.0607928	0.0676208
P63302	2	SEPW1	0.170797	0.0675647
Q8N5M4	4	TTC9C	0.14219	0.0675495
P26572	2	MGAT1	0.204537	0.0674697
Q7Z434	12	MAVS	0.110605	0.0672729
Q8TCN5	5	ZNF507	0.671859	0.0671688
Q8WWM7	20	ATXN2L	0.0360358	0.0671122
Q969R8	2	ITFG2	0.406513	0.0669998
P18754	11	RCC1	0.356512	0.0669634
Q9NX55	11	HYPK	0.0241681	0.0669202
O75131	5	CPNE3	0.108987	0.066905
Q96AQ8	8	MCUR1	0.152376	0.0668939
P32119	25	PRDX2	0.0128123	0.066783
Q9GZY8	11	MFF	0.353248	0.0666567
Q96GI7	2	FAM89A	0.0599414	0.0665563
P27797	37	CALR	0.311867	0.066541
Q8N5J2	3	FAM63A	0.137852	0.0665313
Q96PE7	3	MCEE	0.113169	0.0664817
P84095	14	RHOG	0.0207344	0.0663393
Q9H3H3	12	C11orf68	0.0105866	0.0662714
Q9UL46	21	PSME2	0.0564755	0.0662331
Q96QD8	3	SLC38A2	0.208446	0.0662298
Q9H0P0	14	NT5C3A	0.0174374	0.0661378
P82675	8	MRPS5	0.179431	0.0661282
P09486	5	SPARC	0.24098	0.0661224
Q70J99	26	UNC13D	0.207465	0.0659109
P24666	11	ACP1	0.107107	0.0658769
Q13308	5	PTK7	0.318964	0.0656444
P11142	84	HSPA8	0.176458	0.0655463
P49721	20	PSMB2	0.238225	0.0655377
P09110	14	ACAA1	0.154536	0.0654855
Q6NUK1	16	SLC25A24	0.0064239	0.0654377
Q14203	24	DCTN1	0.174364	0.065375
P61086	21	UBE2K	0.0522186	0.0653558
Q9H8W4	5	PLEKHF2	0.26892	0.0653411
Q68D91	17	MBLAC2	0.114005	0.0652956
Q16385	5	SSX2	0.091953	0.0652731
P14621	3	ACYP2	0.0171477	0.0652
P23511	3	NFYA	0.0582617	0.0651028
Q9NSI8	21	SAMSN1	0.00238477	0.0650925
P25098	2	ADRBK1	0.0609945	0.0649006
Q8IYI6	17	EXOC8	0.046894	0.0648482
P11532	8	DMD	0.336733	0.0647307
P54725	20	RAD23A	0.0263079	0.0647212
O00268	3	TAF4	0.160039	0.064678
P52272	34	HNRNPM	0.371875	0.0646516
P07311	12	ACYP1	0.00236385	0.0646324
Q9UMZ2	15	SYNRG	0.0985552	0.0645786
Q9UQB8	10	BAIAP2	0.156228	0.0643953
Q9H0U6	7	MRPL18	0.062756	0.0643167
Q9NRF8	3	CTPS2	0.0972399	0.0642602
O75817	2	POP7	0.0468626	0.0642152
P50897	17	PPT1	0.00210074	0.0641816
Q8TDD1	2	DDX54	0.128859	0.064116
Q9HD15	19	SRA1	0.00593531	0.0640904
P39748	15	FEN1	0.245697	0.0640752
Q8TBF4	3	ZCRB1	0.0451334	0.0639767
Q01658	13	DR1	0.00253412	0.0639616
Q12800	4	TFCP2	0.277838	0.06394
Q6PII5	2	HAGHL	0.10583	0.0639289
Q13247	5	SRSF6	0.358802	0.0639095
Q12849	21	GRSF1	0.0199014	0.0637089
Q9UNZ2	35	NSFL1C	0.010364	0.063688
P52565	18	ARHGDIA	0.0132567	0.0636469
O94903	13	PROSC	0.0461824	0.0636288
Q13427	2	PPIG	0.264073	0.0634469
P17252	14	PRKCA	0.120464	0.0634467
Q92989	4	CLP1	0.100813	0.063286
Q9BPZ3	5	PAIP2	0.351747	0.0632728
O95218	3	ZRANB2	0.161569	0.0632541
Q9H7F0	5	ATP13A3	0.179601	0.0632434
Q6P3W7	17	SCYL2	0.00430202	0.0632171
O95628	4	CNOT4	0.210859	0.0631725
Q96AT1	13	KIAA1143	0.0401611	0.0630699
P53367	22	ARFIP1	0.0825269	0.0630369
Q96AT9	9	RPE	0.0212804	0.0630048
P07814	87	EPRS	0.0126024	0.0629907
Q86U44	6	METTL3	0.0557726	0.0629785
P15291	4	B4GALT1	0.00966558	0.0629296
Q9Y2Y6	4	TMEM98	0.117208	0.0629163
P60059	2	SEC61G	0.0754934	0.062908
Q9Y303	5	AMDHD2	0.284907	0.0628658
Q14651	23	PLS1	0.0272357	0.0628648
O75937	25	DNAJC8	0.0909131	0.0627927
P55957	13	BID	0.126703	0.0626707
Q9UN86	9	G3BP2	0.210665	0.0625975
Q9UI30	8	TRMT112	0.148565	0.0624375
Q8NHS3	2	MFSD8	0.10245	0.0623224
P15586	14	GNS	0.00886235	0.0621268
Q96BJ3	15	AIDA	0.0246692	0.0619806
P27816	85	MAP4	0.0127823	0.0619085
Q86V21	4	AACS	0.363745	0.0617982
Q9H8H3	3	METTL7A	0.342938	0.0615082
Q6UN15	5	FIP1L1	0.221556	0.0614993
P05114	6	HMGN1	0.173399	0.0614662
Q13242	2	SRSF9	0.109289	0.0613324
Q96HR9	5	REEP6	0.277546	0.0613009
Q6VMQ6	9	ATF7IP	0.522739	0.0612522
P52306	23	RAP1GDS1	0.148564	0.0612281
Q02252	7	ALDH6A1	0.19431	0.0612226
Q9GZV4	9	EIF5A2	0.11505	0.0611488
Q9NW82	5	WDR70	0.127866	0.0611034
Q9BT09	8	CNPY3	0.131581	0.0610831
Q15813	10	TBCE	0.22168	0.0609018
Q96GA7	7	SDSL	0.168012	0.0608983
Q9UHP3	4	USP25	0.109933	0.0607974
Q15111	3	PLCL1	0.14198	0.0607763
Q9H4I2	2	ZHX3	0.111765	0.0607432
Q9Y520	37	PRRC2C	0.0178885	0.0606677
Q9Y5Z4	15	HEBP2	0.0942515	0.0605228
P16989	19	YBX3	0.0706831	0.0604413
Q15019	8	2022-09-02	0.103006	0.0604055
Q9UFC0	3	LRWD1	0.00962624	0.0604
Q14116	15	IL18	0.0384186	0.0603396
Q9NVU0	4	POLR3E	0.174476	0.0603336
Q9H7C9	12	AAMDC	0.00820435	0.0602469
Q6NZY4	7	ZCCHC8	0.179162	0.0601484
Q96EY7	13	PTCD3	0.214885	0.0601459
P23528	31	CFL1	0.240305	0.0601338
Q08J23	36	NSUN2	0.0523092	0.0600684
O14526	6	FCHO1	0.226736	0.0599211
P52948	7	NUP98	0.106436	0.059841
Q8N5M9	4	JAGN1	0.0130617	0.0598334
O60732	12	MAGEC1	0.0685501	0.059772
Q5VIR6	4	VPS53	0.282275	0.0597465
P51858	31	HDGF	0.195049	0.059719
Q96K21	8	ZFYVE19	0.201963	0.0596202
Q96I24	11	FUBP3	0.0990904	0.0596069
Q9NZL4	20	HSPBP1	0.00628116	0.0595463
Q14978	9	NOLC1	0.126801	0.0594614
Q96CS2	5	HAUS1	0.00276674	0.0593909
Q9P016	15	THYN1	0.286077	0.0593024
P62879	14	GNB2	0.315401	0.0592473
P19338	73	NCL	0.00640798	0.0592152
Q8IZL8	6	PELP1	0.176582	0.059167
P55081	4	MFAP1	0.125029	0.0591551
Q8N766	14	EMC1	0.183171	0.0591454
Q8N1Q1	3	CA13	0.156279	0.0591426
O95817	12	BAG3	0.157997	0.0591275
Q99627	10	COPS8	0.101945	0.0590911
P14859	5	POU2F1	0.222463	0.0590587
Q9BZQ8	9	FAM129A	0.0510626	0.0590579
Q8NC44	2	FAM134A	0.348073	0.0589088
O95997	6	PTTG1	0.16313	0.0589023
P15153	10	RAC2	0.0388629	0.0588847
P18206	108	VCL	0.0205422	0.0588803
Q9Y2T2	9	AP3M1	0.299925	0.058837
Q9BRT2	7	UQCC2	0.0968184	0.0588089
Q92890	21	UFD1L	0.0780787	0.0587951
C9JLW8	8	FAM195B	0.162059	0.058624
P49903	13	SEPHS1	0.0970101	0.058521
P60033	2	CD81	0.156854	0.058501
P23677	8	ITPKA	0.0998315	0.0584185
Q96AE4	45	FUBP1	0.0102575	0.058372
Q9BUP3	18	HTATIP2	0.0483937	0.0583022
Q8TBF2	8	FAM213B	0.0296878	0.0582843
Q8ND56	8	LSM14A	0.00311854	0.0582215
Q03426	10	MVK	0.286055	0.0582197
Q96K19	3	RNF170	0.0577071	0.0581995
Q5JUQ0	3	FAM78A	0.290937	0.0581236
Q86TB9	6	PATL1	0.0461862	0.0580517
Q9UPN4	2	CEP131	0.30793	0.0580314
Q12824	4	SMARCB1	0.277459	0.0579738
Q9NRX5	5	SERINC1	0.238614	0.057911
P62877	5	RBX1	0.0915598	0.057882
P01112	15	HRAS	0.00930722	0.0577759
Q14728	2	MFSD10	0.194352	0.0577649
Q9NRX1	5	PNO1	0.256681	0.0576605
P58511	2	SMIM11	0.427975	0.0576417
Q96GC5	4	MRPL48	0.20427	0.0574699
Q92841	15	DDX17	0.349358	0.057455
Q32MZ4	13	LRRFIP1	0.232411	0.0572628
O15027	8	SEC16A	0.33697	0.057143
Q14435;Q8NCL4	2	GALNT3;GALNT6	0.413089	0.0571352
P53801	3	PTTG1IP	0.209234	0.0570709
P18583	9	SON	0.0228732	0.0570637
Q9Y6I3	15	EPN1	0.0466979	0.0569476
P13224	3	GP1BB	0.211406	0.0569125
Q12962	5	TAF10	0.205925	0.0568824
Q6ZN17	13	LIN28B	0.0878269	0.0567548
Q08209	9	PPP3CA	0.245276	0.056745
Q9BYN0	4	SRXN1	0.31431	0.0567225
Q9Y295	13	DRG1	0.0763907	0.0567002
Q9UMX5	10	NENF	0.0747769	0.0566763
P14866	30	HNRNPL	0.0894679	0.0566106
Q9BQG0	3	MYBBP1A	0.282917	0.0565574
Q8N5L8	3	RPP25L	0.12015	0.056335
P47813;O14602	10	EIF1AX;EIF1AY	0.0883933	0.0563127
Q99661	17	KIF2C	0.0864423	0.0562961
Q6P4I2	5	WDR73	0.29959	0.0562709
Q9NYJ1	6	COA4	0.00907683	0.0561839
Q86TN4	2	TRPT1	0.123056	0.0561637
Q9UGV2	9	NDRG3	0.0512703	0.056103
P09972	40	ALDOC	0.00897953	0.0560867
P23258;Q9NRH3	21	TUBG1;TUBG2	0.306053	0.0560694
Q9HC35	14	EML4	0.153808	0.0560289
P21281	44	ATP6V1B2	0.0106744	0.0559597
Q7RTV0	5	PHF5A	0.202684	0.0559552
Q5JPH6	6	EARS2	0.699113	0.0559518
O75153	21	CLUH	0.0835507	0.0559508
Q13435	19	SF3B2	0.309506	0.0559364
Q92575	17	UBXN4	0.0255914	0.0557273
Q8NHV4	3	NEDD1	0.528428	0.0557051
P34897	40	SHMT2	0.0427853	0.0556826
Q6ZSJ8	2	C1orf122	0.0546588	0.0556726
Q92843	2	BCL2L2	0.0347779	0.0556682
P30046;A6NHG4	9	DDT;DDTL	0.351462	0.0556624
Q6ZMK1	4	CYHR1	0.430836	0.0555754
O43395	14	PRPF3	0.109533	0.0552918
Q69YL0	2	NCBP2-AS2	0.241923	0.0552706
P16220	4	CREB1	0.0993371	0.0552056
Q8NDI1	11	EHBP1	0.0299065	0.0551391
Q9NWW5	3	CLN6	0.0673922	0.0551073
Q9BV40	8	VAMP8	0.0467174	0.0551041
P45880	22	VDAC2	0.248734	0.055104
Q14683	5	SMC1A	0.511114	0.0550043
Q9BXP2	7	SLC12A9	0.125924	0.0549905
Q7Z2W9	7	MRPL21	0.171233	0.0549438
Q7Z460	4	CLASP1	0.160267	0.0549324
P13667	71	PDIA4	0.023479	0.0548901
Q6P2E9	26	EDC4	0.158609	0.0548067
Q9H0X4	4	ITFG3	0.679961	0.0546453
Q9Y6M1	17	IGF2BP2	0.0927459	0.054644
Q9UMR2	29	DDX19B	0.27681	0.0546177
Q9NP81	9	SARS2	0.208101	0.0546064
O75600	2	GCAT	0.0912159	0.0545556
O95208	4	EPN2	0.255555	0.0545348
Q15058	2	KIF14	0.319938	0.0544518
Q8WWY3	10	PRPF31	0.0213192	0.054331
Q16626	3	MEA1	0.439739	0.0543259
P46063	6	RECQL	0.22661	0.0542515
Q9NZI8	29	IGF2BP1	0.251701	0.0542361
P61244	2	MAX	0.147528	0.0542224
Q96NT1	2	NAP1L5	0.226517	0.0542011
Q8TDP1	9	RNASEH2C	0.115958	0.0541396
Q8TAQ2	13	SMARCC2	0.397137	0.0541217
Q9Y4Z0	8	LSM4	0.100305	0.0541068
Q9BUQ8	4	DDX23	0.261094	0.0540265
Q04446	6	GBE1	0.334453	0.0540108
O00625	17	PIR	0.0290145	0.0539756
P14625	83	HSP90B1	0.083632	0.053924
O43169	11	CYB5B	0.118027	0.0535318
Q9Y3B9	5	RRP15	0.29401	0.0535058
O00330	18	PDHX	0.264315	0.0534888
O75431	9	MTX2	0.144726	0.0534852
P53602	7	MVD	0.0977799	0.0534419
O43493	12	TGOLN2	0.23795	0.0533963
P42166	21	TMPO	0.270331	0.053392
Q9BVM2	4	DPCD	0.270432	0.053327
Q9BT73	6	PSMG3	0.0840307	0.0532716
Q9P206	5	KIAA1522	0.21349	0.0531701
Q08170	5	SRSF4	0.441443	0.0531083
Q9BZF3	3	OSBPL6	0.117331	0.0530445
Q9BX40	6	LSM14B	0.325659	0.052988
P09874	13	PARP1	0.245767	0.0529852
Q15717	13	ELAVL1	0.395557	0.0529423
Q9BVV8	2	C19orf24	0.0463204	0.0529239
O60231	6	DHX16	0.0595442	0.0529003
Q9NYY8	9	FASTKD2	0.494936	0.0528884
P40337	4	VHL	0.0825074	0.052814
Q9NPF4	21	OSGEP	0.0539481	0.052754
Q9UEY8	6	ADD3	0.29843	0.0527061
Q8N5I9	5	C12orf45	0.408375	0.0526352
O15127	7	SCAMP2	0.0252264	0.0526234
Q14CX7	25	NAA25	0.27025	0.0525702
P63261	50	ACTG1	0.0336137	0.0525673
Q96S52	9	PIGS	0.238976	0.0525229
O95757	65	HSPA4L	0.0171269	0.052404
Q8WX92	14	NELFB	0.306324	0.0523629
P27824	48	CANX	0.0216423	0.0523466
O43633	14	CHMP2A	0.0116888	0.0523371
Q1ZZU3	2	SWI5	0.0322616	0.0523018
Q9P0M9	5	MRPL27	0.158302	0.052268
Q86TP1	12	PRUNE	0.0074176	0.0522437
A6NDG6	19	PGP	0.207457	0.0519796
Q6NXR4	9	TTI2	0.13174	0.0519442
Q8WW01	7	TSEN15	0.014089	0.0519248
Q5JS54	5	PSMG4	0.215334	0.051749
P63220	7	RPS21	0.0541547	0.0515702
Q8NCF5	2	NFATC2IP	0.209906	0.0515451
Q15025	7	TNIP1	0.0782824	0.0513704
Q09161	10	NCBP1	0.190751	0.0513691
Q14789	3	GOLGB1	0.0468253	0.0513064
Q92560	2	BAP1	0.245967	0.0512652
Q15633	2	TARBP2	0.0972137	0.0512299
Q9P0J0	5	NDUFA13	0.145482	0.0511984
P0DMN0;P0DMM9	9	SULT1A4;SULT1A3	0.306232	0.0510609
P13984	4	GTF2F2	0.166462	0.0510271
Q6VY07	4	PACS1	0.114897	0.0509895
Q99986	5	VRK1	0.186619	0.0509801
Q9NX58	9	LYAR	0.337477	0.0509445
Q9H777	2	ELAC1	0.182962	0.0509379
Q8NEN9	2	PDZD8	0.178691	0.0509281
Q15102	15	PAFAH1B3	0.0223786	0.0508671
Q99615	35	DNAJC7	0.214646	0.0508583
Q9NY93	2	DDX56	0.0602072	0.0508412
Q01415	17	GALK2	0.103524	0.0507904
Q9H3H1	2	TRIT1	0.00419563	0.0506107
Q8IZ07	13	ANKRD13A	0.194003	0.0505959
Q96CD2	9	PPCDC	0.453575	0.0505828
Q9Y4G8	2	RAPGEF2	0.187409	0.050573
P40818	9	USP8	0.109035	0.0504702
Q06203	33	PPAT	0.0278642	0.050435
P47897	18	QARS	0.119905	0.0504007
P23276	7	KEL	0.318065	0.0503935
Q9BU89	24	DOHH	0.0558839	0.0503776
O60239	4	SH3BP5	0.396081	0.0501783
Q9BSF4	4	C19orf52	0.462641	0.0500929
P23434	5	GCSH	0.203623	0.0500234
P68402	13	PAFAH1B2	0.187493	0.0499832
P0DJ93	2	SMIM13	0.219484	0.049958
O15091	2	KIAA0391	0.0735712	0.0497698
Q6ZW49	2	PAXIP1	0.203447	0.0497365
P18124	12	RPL7	0.512301	0.0496656
Q5JQC4	5	CT47A1	0.107514	0.0496587
P62380	5	TBPL1	0.27019	0.0495504
P56182	3	RRP1	0.0976354	0.049474
O75496	9	GMNN	0.0254629	0.0494594
Q9Y5V0	4	ZNF706	0.306656	0.0494545
Q9BTE1	5	DCTN5	0.421766	0.0494477
Q8NFQ8	17	TOR1AIP2	0.296652	0.0494078
Q8NFH4	3	NUP37	0.337549	0.0493782
P15927	18	RPA2	0.0305303	0.0493726
Q96DE0	7	NUDT16	0.223752	0.0492091
Q2TAA5	2	ALG11	0.206467	0.0491962
O75459	8	PAGE1	0.540258	0.0491796
P22314	76	UBA1	0.154338	0.0491741
Q9UJ68	3	MSRA	0.14409	0.0491077
Q9UMY4	18	SNX12	0.0656821	0.0491056
P11233	20	RALA	0.0705884	0.0490558
P22061	19	PCMT1	0.123025	0.0490443
P11717	70	IGF2R	0.0101475	0.049014
O43765	18	SGTA	0.0961608	0.0489636
O95202	42	LETM1	0.184898	0.0489605
Q8NG11	4	TSPAN14	0.091597	0.0489198
Q9H4M9	5	EHD1	0.443208	0.0489167
P07902	5	GALT	0.13959	0.0488671
Q16576	19	RBBP7	0.00316614	0.0487634
Q9BXW7	3	CECR5	0.450375	0.0487528
O15235	2	MRPS12	0.278555	0.0487444
P51665	20	PSMD7	0.20103	0.0487235
P16284	7	PECAM1	0.296342	0.048722
O95816	14	BAG2	0.354412	0.0486993
Q1KMD3	27	HNRNPUL2	0.0133794	0.0486791
Q9H444	16	CHMP4B	0.163247	0.0485003
Q8IZ21	11	PHACTR4	0.081023	0.0484213
Q86UK7	2	ZNF598	0.136217	0.0483113
P20674	9	COX5A	0.179545	0.0483045
Q12904	13	AIMP1	0.296578	0.0482988
P82094	4	TMF1	0.137257	0.0482847
Q14152	39	EIF3A	0.351425	0.0481562
Q9P2J5	40	LARS	0.169366	0.0481419
Q00796	15	SORD	0.251035	0.0480426
Q9NTZ6	23	RBM12	0.0537634	0.0480017
Q9UM00	6	TMCO1	0.123456	0.0479836
Q96H20	4	SNF8	0.0762679	0.0479164
Q53FA7	6	TP53I3	0.170015	0.0478299
Q12959	10	DLG1	0.424537	0.0476584
Q9NR46	15	SH3GLB2	0.0354482	0.047546
Q8IZ73	18	RPUSD2	0.159994	0.0475325
P29353	12	SHC1	0.0190691	0.047379
O76075	7	DFFB	0.20521	0.0471128
Q9UBV2	9	SEL1L	0.463743	0.0470541
O75351	13	VPS4B	0.109314	0.0470009
P48960	10	CD97	0.104624	0.0469544
Q9BUR4	15	WRAP53	0.0704533	0.0468647
Q7Z5K2	12	WAPAL	0.0275241	0.046741
Q10472	3	GALNT1	0.319893	0.0467011
O60870	2	KIN	0.265675	0.0466919
O94898	2	LRIG2	0.17462	0.0466456
P13797	10	PLS3	0.355922	0.0465954
Q96KP1	7	EXOC2	0.318976	0.0465278
O43681	19	ASNA1	0.155904	0.0463908
P06748	21	NPM1	0.514269	0.0463796
Q6PCE3	2	PGM2L1	0.0857593	0.0462836
Q86U28	6	ISCA2	0.0899264	0.0462645
Q5SSJ5	9	HP1BP3	0.194237	0.0462185
P12429	8	ANXA3	0.284527	0.0462094
P09382	18	LGALS1	0.257712	0.0461996
Q8IV48	13	ERI1	0.00833523	0.0461856
Q01167	4	FOXK2	0.112834	0.0461448
P41214	9	EIF2D	0.141877	0.0461377
P35240	13	NF2	0.0520286	0.0461245
O15042	5	U2SURP	0.436241	0.0460976
P52758	8	HRSP12	0.129967	0.0459908
Q9Y287	4	ITM2B	0.330466	0.0459738
Q9H019	9	MTFR1L	0.134727	0.04597
Q13586	7	STIM1	0.28666	0.0459555
Q12972	10	PPP1R8	0.0771522	0.0459345
Q9C0B7	4	TANGO6	0.145678	0.0458652
P30837	34	ALDH1B1	0.155189	0.0458445
Q9Y3U8	3	RPL36	0.497824	0.045721
Q6PJT7	7	ZC3H14	0.25267	0.045672
P55822	2	SH3BGR	0.438173	0.0456572
O95219	3	SNX4	0.294526	0.0455432
P45973	9	CBX5	0.208576	0.0455197
Q9BTL3	4	FAM103A1	0.425012	0.0454938
Q92499	23	DDX1	0.113078	0.0454839
Q9UNL2	8	SSR3	0.22239	0.0454798
Q06136	9	KDSR	0.132713	0.0454012
P60953	13	CDC42	0.0733953	0.0453708
Q9Y584	5	TIMM22	0.342182	0.0453189
Q9NVV0	3	TMEM38B	0.0757302	0.0452673
O15460	15	P4HA2	0.143121	0.0452385
O00273	25	DFFA	0.0344822	0.0451852
Q14157	19	UBAP2L	0.177825	0.0451719
O60830	4	TIMM17B	0.0701575	0.0451487
P83436	6	COG7	0.0665882	0.0451377
Q15036	10	SNX17	0.204087	0.0451279
Q99611	9	SEPHS2	0.213051	0.0450872
P84098	13	RPL19	0.220106	0.04495
O00217	10	NDUFS8	0.141454	0.0449377
Q96I36	2	COX14	0.296939	0.0449286
Q14118	8	DAG1	0.236567	0.0449048
P51151	13	RAB9A	0.278885	0.0448897
P30043	17	BLVRB	0.345192	0.0448836
P09668	6	CTSH	0.322733	0.044786
Q9Y530	7	OARD1	0.199747	0.0447719
Q96CU9	4	FOXRED1	0.36652	0.0447526
P14415	5	ATP1B2	0.33876	0.0447441
O43660	2	PLRG1	0.0279572	0.0447427
Q96I99	32	SUCLG2	0.0603329	0.0446573
Q9NX18	2	SDHAF2	0.230253	0.044627
P60468	4	SEC61B	0.274119	0.0445211
O15371	14	EIF3D	0.390947	0.044484
Q9H4A3	14	WNK1	0.0932943	0.0444568
Q32P41	19	TRMT5	0.240521	0.0444089
Q99943	8	AGPAT1	0.245782	0.0443871
P42356	5	PI4KA	0.183789	0.0443504
O43759	2	SYNGR1	0.468831	0.0443373
P23588	58	EIF4B	0.055498	0.0443197
Q7Z403	2	TMC6	0.278968	0.0443156
P31946	30	YWHAB	0.25784	0.0443109
Q16594	6	TAF9	0.253584	0.044263
Q8IWD4	7	CCDC117	0.264006	0.0442491
Q9H999	6	PANK3	0.428055	0.0442478
P17980	40	PSMC3	0.0249921	0.0442329
Q01970	45	PLCB3	0.0710219	0.044224
Q99447	11	PCYT2	0.363909	0.044201
O60704	5	TPST2	0.334341	0.0441302
Q9H254	3	SPTBN4	0.666166	0.0441242
Q5F1R6	4	DNAJC21	0.468943	0.0441145
Q9NRR8	2	CDC42SE1	0.368877	0.0440911
Q9NVZ3	17	NECAP2	0.128036	0.0439883
Q5JTH9	8	RRP12	0.174401	0.0439493
Q96HV5	5	TMEM41A	0.312162	0.0439052
Q9H6U8	9	ALG9	0.199728	0.0437432
Q9NP73	5	ALG13	0.131167	0.0435465
O15145	12	ARPC3	0.104703	0.0434672
P50479	4	PDLIM4	0.259895	0.0434349
P46109	21	CRKL	0.0175734	0.0433479
Q92733	11	PRCC	0.265875	0.0433315
L0R8F8	3	SMCR7L	0.241595	0.0432714
Q9Y2P8	5	RCL1	0.563704	0.043264
O95571	7	ETHE1	0.254939	0.0432405
P61916	8	NPC2	0.344954	0.0432148
Q9H3K6	5	BOLA2	0.235561	0.0431913
O15118	13	NPC1	0.228463	0.0431878
Q96GQ5	4	C16orf58	0.279561	0.0431289
Q8N6H7	23	ARFGAP2	0.0225074	0.0429974
P13804	26	ETFA	0.074099	0.0429947
O95396	4	MOCS3	0.367198	0.0429641
O60256	6	PRPSAP2	0.24565	0.042941
P13995	22	MTHFD2	0.0446115	0.0428752
Q567V2	4	MPV17L2	0.26766	0.0427922
O75379	2	VAMP4	0.0311294	0.0427834
O95758	6	PTBP3	0.430867	0.0427096
Q15021	12	NCAPD2	0.194613	0.0426087
Q99575	8	POP1	0.323883	0.0425906
P06576	39	ATP5B	0.0563073	0.0423754
Q07820	3	MCL1	0.503553	0.0423155
Q8ND76	3	CCNY	0.539497	0.0422462
Q13576	8	IQGAP2	0.292993	0.0421967
Q9BWT6	6	MND1	0.273702	0.042195
Q9H1K1	11	ISCU	0.181818	0.0421752
Q9HCS7	4	XAB2	0.496564	0.0420763
Q9NNW7	25	TXNRD2	0.0251339	0.042063
Q9UKA9	10	PTBP2	0.332445	0.0420472
O95834	17	EML2	0.379257	0.0420374
P48729	8	CSNK1A1	0.418111	0.0420281
Q9NPQ8	10	RIC8A	0.436761	0.0420203
Q9P244;Q96NI6	2	LRFN1;LRFN5	0.28582	0.0419922
Q9BWE0	4	REPIN1	0.407266	0.0419832
Q15366	24	PCBP2	0.0238022	0.0419665
Q8TAP8	3	PPP1R35	0.298399	0.0419628
Q8N2E2	2	VWDE	0.171236	0.0419399
Q13283	16	G3BP1	0.124564	0.0418922
Q5T653	13	MRPL2	0.457771	0.0418272
Q99519	9	NEU1	0.275993	0.0417807
Q9BYD2	14	MRPL9	0.334469	0.0416306
O94808	3	GFPT2	0.627831	0.0416105
Q8N8Q8	2	COX18	0.235573	0.0415721
O94973	27	AP2A2	0.106226	0.0415322
Q8N983	7	MRPL43	0.395671	0.0414026
Q5T440	11	IBA57	0.00470724	0.0413709
Q15029	19	EFTUD2	0.275384	0.0412546
O75976	30	CPD	0.187332	0.041251
O14561	5	NDUFAB1	0.139413	0.0412329
Q04206	5	RELA	0.39748	0.0412254
Q6YHU6	9	THADA	0.422364	0.0412164
Q9ULZ3	13	PYCARD	0.520842	0.0412052
Q99798	51	ACO2	0.223026	0.0411717
Q9NU22	2	MDN1	0.100146	0.0411367
P00918	3	CA2	0.422787	0.041078
Q13286	2	CLN3	0.0940561	0.0409607
Q96AB3	9	ISOC2	0.124506	0.0409402
Q9BY32	9	ITPA	0.311098	0.0409278
Q86TM6	4	SYVN1	0.365407	0.0409257
Q8WTS1	3	ABHD5	0.397471	0.0408796
Q16773	6	CCBL1	0.227872	0.0408691
O75794	14	CDC123	0.0587162	0.0408528
Q8IWY9	4	CDAN1	0.483688	0.0407624
Q14126	16	DSG2	0.32582	0.0407374
Q6P996	24	PDXDC1	0.0948739	0.0407227
P04899	11	GNAI2	0.283446	0.0407212
Q9ULR0	3	ISY1	0.291896	0.0406897
Q9Y5S9	11	RBM8A	0.226307	0.0406687
Q96JB2	11	COG3	0.413825	0.0406316
O75449	7	KATNA1	0.37516	0.0405932
P19256	3	CD58	0.34655	0.0405687
O43447	13	PPIH	0.0961154	0.0405497
Q6UWP7	5	LCLAT1	0.44493	0.0404593
Q86WQ0	3	NR2C2AP	0.203785	0.0403941
P49189	32	ALDH9A1	0.00356048	0.0403736
P05165	11	PCCA	0.137311	0.0403631
Q06124	15	PTPN11	0.318199	0.0403518
Q969M3	2	YIPF5	0.332203	0.0403334
P20645	15	M6PR	0.233512	0.0402881
Q8TB52	3	FBXO30	0.579551	0.0402668
P50747	13	HLCS	0.270962	0.0402305
Q96AD5	2	PNPLA2	0.355149	0.0402286
Q5SW79	7	CEP170	0.180684	0.040227
Q9NQ48	13	LZTFL1	0.0394203	0.0402064
Q96NT0	5	CCDC115	0.331927	0.0401701
Q15788	4	NCOA1	0.0277982	0.0401669
P20020	18	ATP2B1	0.0590301	0.0401609
O14818	29	PSMA7	0.0675937	0.0401434
Q96GD0	6	PDXP	0.223172	0.0401265
O95905	10	ECD	0.454438	0.0399335
P43686	32	PSMC4	0.11869	0.0398897
O60499	6	STX10	0.191459	0.0398716
O14524	4	TMEM194A	0.393583	0.0398686
Q9H3L0	4	MMADHC	0.387802	0.0398122
P61966	3	AP1S1	0.328607	0.0397941
Q92615	8	LARP4B	0.0443523	0.0397718
P23919	15	DTYMK	0.3697	0.0396715
Q71SY5	4	MED25	0.0627821	0.0396055
P30049	6	ATP5D	0.0999496	0.0395848
Q86U06	3	RBM23	0.02149	0.0395841
P57721	10	PCBP3	0.4621	0.0395295
Q99623	39	PHB2	0.143834	0.0395125
A1L0T0	11	ILVBL	0.296807	0.0394303
Q9HA47	5	UCK1	0.34494	0.0394249
Q9BPX5	9	ARPC5L	0.134581	0.0393594
Q9Y285	10	FARSA	0.120239	0.0393318
Q7Z2W4	22	ZC3HAV1	0.244324	0.0393219
Q00839	57	HNRNPU	0.303181	0.0393206
Q9NP61	24	ARFGAP3	0.173708	0.0392938
P56645	9	PER3	0.0938643	0.0392508
P56282	2	POLE2	0.267579	0.0391771
Q8N3D4	46	EHBP1L1	0.0513727	0.0391768
Q8WZA9	27	IRGQ	0.281597	0.0391434
Q08495	4	DMTN	0.0154374	0.0391393
Q9NQZ5	6	STARD7	0.240743	0.0391145
Q8N371	5	KDM8	0.245213	0.0390786
Q96PL5	5	ERMAP	0.424746	0.0390396
Q969M1	3	TOMM40L	0.618726	0.0389365
P49590	32	HARS2	0.185931	0.0388847
O60331	3	PIP5K1C	0.07191	0.0388819
Q9GZT9	11	EGLN1	0.313988	0.0388486
Q96GM8	6	TOE1	0.436846	0.0388244
Q14974	52	KPNB1	0.268185	0.0386996
Q29980	4	MICB	0.357428	0.0386967
Q9NUP7	2	TRMT13	0.167422	0.0386408
P54577	65	YARS	0.161795	0.0386349
P62873	14	GNB1	0.139574	0.0385688
Q8TAE8	10	GADD45GIP1	0.582011	0.0385381
Q9Y5M8	9	SRPRB	0.22042	0.0384786
Q9NRY6	3	PLSCR3	0.00955265	0.0383637
P10515	31	DLAT	0.551671	0.0383579
Q96G74	6	OTUD5	0.299474	0.0383193
P00367	22	GLUD1	0.366174	0.0383003
P38432	2	COIL	0.42759	0.0382709
Q9UNE7	16	STUB1	0.295432	0.0382338
Q6PIU2	9	NCEH1	0.0824722	0.0382299
P07686	32	HEXB	0.129143	0.0382007
A0FGR8	11	ESYT2	0.36367	0.0381662
Q9NWV4	12	C1orf123	0.0597735	0.0381352
Q6ZT62	10	NA	0.328279	0.0381131
Q8N6T3	28	ARFGAP1	0.122125	0.0380261
Q9UBB4	22	ATXN10	0.220495	0.037985
Q5VUA4	3	ZNF318	0.437591	0.037943
Q99439	21	CNN2	0.137045	0.0379341
Q96KP4	35	CNDP2	0.100587	0.0378735
Q9BWW4	7	SSBP3	0.45133	0.037797
Q9Y2V2	7	CARHSP1	0.372155	0.0377635
Q6IQ49	7	SDE2	0.302329	0.0377546
Q8TCC3	6	MRPL30	0.242302	0.0377336
P30153	42	PPP2R1A	0.0250893	0.0376568
O75955	20	FLOT1	0.499661	0.0376226
O43182	2	ARHGAP6	0.258912	0.0376195
Q9NX40	15	OCIAD1	0.0233058	0.0375866
Q9BQ04	12	RBM4B	0.276853	0.0375479
O75791	2	GRAP2	0.237331	0.0375326
P49840	12	GSK3A	0.197484	0.0374848
Q9UNN8	4	PROCR	0.283518	0.0373772
P43121	19	MCAM	0.403212	0.0373635
Q96DT6	6	ATG4C	0.322439	0.0373144
Q9H446	9	RWDD1	0.38925	0.0373091
Q9BVS4	9	RIOK2	0.481706	0.0372863
O94842;O15405	4	TOX4;TOX3	0.46227	0.0372586
Q16718	10	NDUFA5	0.0777337	0.0372505
P01111	16	NRAS	0.208124	0.0372039
Q8IXK2	5	GALNT12	0.495807	0.0371904
Q96HQ2	3	CDKN2AIPNL	0.435141	0.0371883
O60885	3	BRD4	0.617613	0.0371846
O75787	11	ATP6AP2	0.200261	0.0371144
Q9H0R6	18	QRSL1	0.115949	0.037095
Q9BPY3	13	FAM118B	0.341611	0.0370132
Q13614	2	MTMR2	0.319793	0.0369846
Q15004	8	KIAA0101	0.347918	0.0369527
Q8WV99	2	ZFAND2B	0.534612	0.0369332
Q10589	4	BST2	0.285472	0.0369203
Q9UI14	5	RABAC1	0.404275	0.0368435
P49821	23	NDUFV1	0.116199	0.0368053
Q86W56	6	PARG	0.461906	0.036786
Q9NVP1	8	DDX18	0.443925	0.036671
Q92922	17	SMARCC1	0.231034	0.0366421
P31948	64	STIP1	0.362656	0.0365515
Q9NZN8	2	CNOT2	0.0831898	0.036497
Q86X29	13	LSR	0.359117	0.0364935
P26599	27	PTBP1	0.199901	0.0364925
Q13423	51	NNT	0.0314107	0.0364891
Q9NRG9	5	AAAS	0.497697	0.0364553
P63000	12	RAC1	0.308513	0.0364472
O14530	5	TXNDC9	0.430008	0.0364279
P78318	13	IGBP1	0.219491	0.0363779
P49069	4	CAMLG	0.390341	0.0362779
Q86VX2	3	COMMD7	0.157683	0.0362359
Q92598	74	HSPH1	0.214413	0.0361265
A0MZ66	45	KIAA1598	0.0179363	0.036094
Q9Y605	2	MRFAP1	0.311539	0.0360686
Q9NTX7	2	RNF146	0.488106	0.0360667
O14964	26	HGS	0.253377	0.0360618
O14733	3	MAP2K7	0.445436	0.0360595
Q13630	19	TSTA3	0.390608	0.0360556
P43490	36	NAMPT	0.0858657	0.0360266
P17066	16	HSPA6	0.460964	0.0360259
Q9H2U2	14	PPA2	0.220295	0.0360129
O43805	11	SSNA1	0.390026	0.0359732
Q99081	3	TCF12	0.598128	0.035973
Q99747	25	NAPG	0.0828942	0.0359535
Q9BUE0	6	MED18	0.454343	0.0359413
Q9UBW8	13	COPS7A	0.351727	0.0358462
Q96BN8	16	OTULIN	0.317323	0.0358297
A6NDB9	11	PALM3	0.380738	0.0357344
P63010	49	AP2B1	0.0712061	0.0356336
P41247	8	PNPLA4	0.0639338	0.035629
Q9BV44	15	THUMPD3	0.145266	0.0356183
Q9UQ35	15	SRRM2	0.120189	0.0356132
Q12789	3	GTF3C1	0.288136	0.0355756
P13861	28	PRKAR2A	0.34111	0.0355313
Q9Y6B6	15	SAR1B	0.373648	0.0355152
P62820	21	RAB1A	0.103796	0.0354735
Q96GS6	3	ABHD17A	0.308455	0.0354509
Q8N6N3	8	C1orf52	0.0906761	0.0354277
P51659	52	HSD17B4	0.031183	0.0353904
O75629	5	CREG1	0.204503	0.035376
P07954	27	FH	0.256969	0.0353715
Q96CP2	10	FLYWCH2	0.0273513	0.0353608
P61077	6	UBE2D3	0.332498	0.0352907
Q68CQ4	6	DIEXF	0.54666	0.0352644
Q9HB90	6	RRAGC	0.550096	0.0352635
Q7Z5G4	4	GOLGA7	0.522145	0.0351931
P15260	2	IFNGR1	0.770912	0.0351513
Q6NUQ4	8	TMEM214	0.385379	0.0349487
P14618	53	PKM	0.22657	0.0348983
Q9NZQ3	2	NCKIPSD	0.364273	0.0347183
Q9H832	4	UBE2Z	0.342912	0.0347107
O94788	48	ALDH1A2	0.106675	0.0346018
Q8IV50	9	LYSMD2	0.0948297	0.0345982
Q96G46	33	DUS3L	0.159014	0.0345665
Q96S99	2	PLEKHF1	0.254955	0.034561
P23246	19	SFPQ	0.687999	0.0345487
Q14839	12	CHD4	0.238158	0.0343956
O60779	2	SLC19A2	0.236974	0.0343647
P48634	15	PRRC2A	0.315193	0.0343308
Q9BRX5	12	GINS3	0.143965	0.0342307
O95684	18	FGFR1OP	0.237776	0.0341684
O00410	59	IPO5	0.0312248	0.0341447
P55036	20	PSMD4	0.318069	0.0340565
Q16850	22	CYP51A1	0.14699	0.0339834
Q9BZK3	4	NACAP1	0.0589746	0.0338695
Q13685	14	AAMP	0.0870186	0.0338591
Q9Y448	9	KNSTRN	0.272524	0.0338529
Q9BU02	5	THTPA	0.151578	0.0338051
Q86VM9	4	ZC3H18	0.263503	0.0337668
O95486	16	SEC24A	0.262415	0.0337571
P56524	3	HDAC4	0.576252	0.0336958
Q15369	10	TCEB1	0.488902	0.0336817
Q9BUT1	9	BDH2	0.34326	0.0336713
Q14847	20	LASP1	0.566656	0.0336692
Q5JU69	4	TOR2A	0.0870814	0.0336603
Q8NE01	7	CNNM3	0.228188	0.0336148
Q05193	4	DNM1	0.295063	0.0336041
P78406	16	RAE1	0.124832	0.0336017
Q96AQ6	6	PBXIP1	0.363046	0.0335105
Q8NI60	3	ADCK3	0.319937	0.0335061
O75554	3	WBP4	0.431048	0.0334447
P21741	3	MDK	0.399015	0.0334282
Q9Y2R5	4	MRPS17	0.31899	0.0334169
O43865	11	AHCYL1	0.348306	0.0333455
Q14CZ7	2	FASTKD3	0.173983	0.0333294
Q03393	5	PTS	0.282971	0.0332188
P62191	37	PSMC1	0.277393	0.0330806
O75575	2	CRCP	0.552354	0.0330216
Q06481	11	APLP2	0.298505	0.0330129
P08047	6	SP1	0.671782	0.0329782
Q9Y6D6	6	ARFGEF1	0.332066	0.0329608
O15514	12	POLR2D	0.14863	0.0329479
Q8IU81	11	IRF2BP1	0.0284373	0.0329475
Q9NXN4	2	GDAP2	0.309124	0.0329456
Q9Y5B9	3	SUPT16H	0.411986	0.0329137
P13073	16	COX4I1	0.193559	0.0329094
P43243	21	MATR3	0.472573	0.0328705
O43324	4	EEF1E1	0.521528	0.0328678
Q9Y6W5	9	WASF2	0.560634	0.0327946
Q9UIC8	12	LCMT1	0.213494	0.0327618
P57076	19	C21orf59	0.22073	0.0327391
P43304	40	GPD2	0.0369489	0.0326534
O75127	4	PTCD1	0.307998	0.0326081
P16422	12	EPCAM	0.157458	0.0325797
Q9NT62	12	ATG3	0.440654	0.0325758
P22087	5	FBL	0.696071	0.032468
Q9P2X0	3	DPM3	0.501603	0.0324179
Q96E11	12	MRRF	0.0162184	0.0323686
Q8IWE2	2	FAM114A1	0.223325	0.0323496
P40926	33	MDH2	0.348148	0.0322825
Q15785	16	TOMM34	0.282917	0.0322486
Q5VV42	19	CDKAL1	0.394352	0.0322343
O43396	21	TXNL1	0.0875418	0.0322225
P01130	6	LDLR	0.33917	0.0321874
P26368	13	U2AF2	0.41419	0.0321759
Q6P4E1	6	CASC4	0.543839	0.0321658
P51610	54	HCFC1	0.16323	0.032149
Q9Y490	66	TLN1	0.495121	0.032148
Q9NUT2	11	ABCB8	0.412959	0.0321472
P62306	6	SNRPF	0.390011	0.0321016
Q7Z739	10	YTHDF3	0.194901	0.0320929
Q9Y606	17	PUS1	0.0929271	0.0320902
P49792	49	RANBP2	0.0923874	0.0320844
Q9Y3A6	9	TMED5	0.249492	0.0320503
Q8WWH5	13	TRUB1	0.495246	0.0319802
Q9Y399	3	MRPS2	0.608535	0.0319674
Q13405	9	MRPL49	0.638467	0.0319101
O14657	4	TOR1B	0.61922	0.0318918
P62316	14	SNRPD2	0.0825514	0.0318918
Q8NF64;Q9ULJ6	2	ZMIZ2;ZMIZ1	0.174708	0.0318846
P33981	8	TTK	0.467614	0.0318658
Q86UV5	21	USP48	0.71989	0.0318559
O75822	25	EIF3J	0.338624	0.0318484
Q06587	5	RING1	0.361984	0.031817
P52701	23	MSH6	0.61903	0.0317926
Q07817	5	BCL2L1	0.213521	0.0317497
P11310	35	ACADM	0.526557	0.0316536
Q96RN5	8	MED15	0.508034	0.0316139
Q15126	7	PMVK	0.303743	0.0316136
Q13085	6	ACACA	0.494828	0.0315878
Q9Y5J7	8	TIMM9	0.178895	0.0315361
P52789	22	HK2	0.20718	0.0315131
P03915	5	MT-ND5	0.493075	0.0314659
Q16836	20	HADH	0.0893534	0.0314264
P42765	22	ACAA2	0.138749	0.0314245
Q92692	9	PVRL2	0.391192	0.0313916
Q9NQH7	5	XPNPEP3	0.434596	0.0313187
P05166	14	PCCB	0.517841	0.0312487
Q4G0N4	14	NADK2	0.404722	0.0311963
P29992	11	GNA11	0.326445	0.0311315
O75083	27	WDR1	0.297112	0.031122
Q96EB1	3	ELP4	0.306676	0.0310082
O60268	5	KIAA0513	0.421396	0.0309877
Q8NBJ7	15	SUMF2	0.29398	0.0309781
Q9H6E5	13	TUT1	0.231928	0.0309059
Q96RG2	4	PASK	0.268056	0.0308579
P04406	44	GAPDH	0.239905	0.0308575
Q8N163	48	CCAR2	0.264975	0.030855
Q96S44	9	TP53RK	0.286712	0.0308381
Q96I23	4	PYURF	0.489357	0.0308246
Q13107	3	USP4	0.161924	0.0307917
Q9NY27	21	PPP4R2	0.257881	0.0307798
O75312	30	ZPR1	0.0263654	0.0307057
O00165	7	HAX1	0.345766	0.0306743
P0DTW1	4	NA	0.436968	0.0306718
Q9BW61	3	DDA1	0.351657	0.0306249
O95400	3	CD2BP2	0.626041	0.0306127
Q02818	38	NUCB1	0.0723758	0.0305481
A2RRP1	3	NBAS	0.388693	0.0305253
Q9Y3T6	13	R3HCC1	0.413378	0.0305189
O60518	6	RANBP6	0.538687	0.0304292
O14672	12	ADAM10	0.421956	0.0304274
Q8NBJ5	5	COLGALT1	0.490465	0.0304182
Q96RS0	3	TGS1	0.640142	0.0303608
Q9UI08	3	EVL	0.435971	0.0303136
Q8IZA0	7	KIAA0319L	0.326097	0.0303064
P07948	14	LYN	0.495396	0.0301721
Q9BY44	7	EIF2A	0.402464	0.0301612
Q9Y296	8	TRAPPC4	0.394029	0.0300998
Q9GZS3	5	WDR61	0.48421	0.0300724
O95249	5	GOSR1	0.0850147	0.0299811
Q04323	17	UBXN1	0.134365	0.0299784
P62857	9	RPS28	0.476818	0.029968
P10301	12	RRAS	0.35501	0.0299565
Q9NXH8	4	TOR4A	0.158035	0.0299063
P18858	55	LIG1	0.0458529	0.0299059
P13489	36	RNH1	0.466823	0.0298907
Q8WZ73	3	RFFL	0.198452	0.0298624
P01137	5	TGFB1	0.391652	0.0298519
Q8IY95	7	TMEM192	0.384332	0.0298093
Q6NZI2	16	PTRF	0.324562	0.0297836
Q0VD83	19	APOBR	0.35313	0.029755
O96011	2	PEX11B	0.443984	0.0297508
P51148	16	RAB5C	0.501826	0.0296828
Q96MW1	11	CCDC43	0.54684	0.0296721
Q96EK9	12	KTI12	0.387197	0.0296527
Q3LIE5	2	ADPRM	0.122431	0.0296309
Q9Y224	10	C14orf166	0.601666	0.0296037
P62847	9	RPS24	0.437758	0.0295689
P55196	7	MLLT4	0.104763	0.0295583
P62333	31	PSMC6	0.189936	0.0295429
Q9H6H4	2	REEP4	0.376366	0.0295393
Q8NC42	3	RNF149	0.614173	0.0295112
Q5JY77	2	GPRASP1	0.510585	0.0294977
Q8NBJ9	2	SIDT2	0.545414	0.0294897
P55211	2	CASP9	0.490432	0.0294585
P51795	2	CLCN5	0.380899	0.0294123
P31943	21	HNRNPH1	0.224299	0.0293801
Q9UL26	9	RAB22A	0.547671	0.0293715
P83731	13	RPL24	0.393203	0.0293464
Q96Q11	24	TRNT1	0.0360552	0.0292858
Q92974	7	ARHGEF2	0.221678	0.0292737
Q92900	35	UPF1	0.177667	0.0291952
P62910	5	RPL32	0.587189	0.0291113
Q9BZE9	14	ASPSCR1	0.218293	0.0291065
P27105	10	STOM	0.453772	0.0289882
Q8WUR7	8	C15orf40	0.431916	0.0288672
P31153	36	MAT2A	0.0814511	0.0288335
Q5T1V6	3	DDX59	0.425074	0.028769
P62826	31	RAN	0.223627	0.0287544
Q16740	10	CLPP	0.0474901	0.0287119
Q96GK7	15	FAHD2A	0.409683	0.0286843
Q96JI7	3	SPG11	0.583794	0.0286339
Q06830	30	PRDX1	0.612198	0.0285318
Q6I9Y2	2	THOC7	0.441795	0.02852
Q9NZ52	14	GGA3	0.427444	0.0285087
Q9BW60	2	ELOVL1	0.589736	0.028482
Q96IK1	4	BOD1	0.307483	0.028437
Q7Z7E8	14	UBE2Q1	0.509546	0.0284275
Q9UGM6	10	WARS2	0.451024	0.0283895
Q96B36	8	AKT1S1	0.308168	0.0283811
Q9Y3E1	4	HDGFRP3	0.397399	0.028368
Q7Z7F7	4	MRPL55	0.565095	0.0283297
Q9NQE9	8	HINT3	0.482703	0.0283283
Q8N2F6	6	ARMC10	0.411094	0.0282838
P62834	20	RAP1A	0.50309	0.0281659
Q8IUR7	7	ARMC8	0.558367	0.028153
Q15057	5	ACAP2	0.214605	0.0281192
Q6ZWJ1	15	STXBP4	0.481241	0.0281129
Q96C36	2	PYCR2	0.479046	0.0280102
Q53FZ2	19	ACSM3	0.785421	0.0279987
Q9NV96	12	TMEM30A	0.373015	0.027937
O60637	2	TSPAN3	0.756076	0.0279203
Q9H5X1	7	FAM96A	0.656051	0.0279128
Q00341	26	HDLBP	0.348221	0.0279
O75340	16	PDCD6	0.483996	0.0278281
P55039	19	DRG2	0.239855	0.0278185
O00418	6	EEF2K	0.520182	0.027765
P84103	7	SRSF3	0.65381	0.0277399
P04066	7	FUCA1	0.381959	0.0277285
O95782	34	AP2A1	0.127861	0.0277207
P51991	18	HNRNPA3	0.332151	0.0277006
Q9BTU6	17	PI4K2A	0.109994	0.0276059
O75477	8	ERLIN1	0.451812	0.0275659
P10124	2	SRGN	0.471521	0.0275597
A0A0B4J2F0	3	PIGBOS1	0.589583	0.0275455
P46108	18	CRK	0.100209	0.027544
Q9NQX7	2	ITM2C	0.386211	0.0275396
P49748	40	ACADVL	0.075295	0.0275365
Q9BSF0	4	C2orf88	0.377184	0.0274875
Q7L2E3	3	DHX30	0.54331	0.0274496
Q8N6T7	4	SIRT6	0.241707	0.0274436
Q86U90	11	YRDC	0.492632	0.0274259
Q9UI10	8	EIF2B4	0.511576	0.0273885
P62837	6	UBE2D2	0.675256	0.0273636
Q9Y6M9	13	NDUFB9	0.518301	0.02735
Q99832	42	CCT7	0.470048	0.0273069
P46459	56	NSF	0.198785	0.0272945
Q9NWU2	7	GID8	0.530386	0.0272633
P49354	19	FNTA	0.451414	0.027224
P43366	4	MAGEB1	0.703919	0.0272163
Q96E29	2	MTERF3	0.531024	0.0271282
Q92766	2	RREB1	0.576123	0.0270992
P11441	15	UBL4A	0.59611	0.0270822
O95139	5	NDUFB6	0.51904	0.0270086
O00567	2	NOP56	0.612911	0.0269868
Q13347	26	EIF3I	0.311679	0.0269776
Q6PI78	2	TMEM65	0.396927	0.026954
Q9HAU0	2	PLEKHA5	0.261737	0.0269403
Q7Z3D4	7	LYSMD3	0.570853	0.0269323
Q92667	16	AKAP1	0.341833	0.026924
Q14493	3	SLBP	0.70717	0.0268816
Q8TCD5	9	NT5C	0.445922	0.0268205
P18031	16	PTPN1	0.536782	0.0268068
Q8IWV8	6	UBR2	0.640711	0.0266944
Q15165	5	PON2	0.592351	0.0266893
Q92508	11	PIEZO1	0.411016	0.0266751
Q9UBB6	16	NCDN	0.446013	0.0265974
Q96D46	5	NMD3	0.380993	0.0265868
P26640	62	VARS	0.267902	0.026576
Q13541	6	EIF4EBP1	0.497896	0.0265463
P27449	2	ATP6V0C	0.730974	0.0264377
Q9BQC6	3	MRPL57	0.494422	0.0263482
Q9HAW4	2	CLSPN	0.521345	0.0263451
Q8NBX0	19	SCCPDH	0.295965	0.0263441
Q9H840	2	GEMIN7	0.356258	0.026332
Q15545	2	TAF7	0.609376	0.0263068
Q9NRP4	4	SDHAF3	0.511785	0.0263053
P56381	7	ATP5E	0.689658	0.0262834
Q6UW02	5	CYP20A1	0.356417	0.0262238
Q96A49	26	SYAP1	0.249417	0.0261905
Q9UBU9	2	NXF1	0.648046	0.0261451
Q7L266	3	ASRGL1	0.652078	0.026134
Q9Y696	20	CLIC4	0.41302	0.0260929
Q9BZV1	2	UBXN6	0.525186	0.0260894
P22626	30	HNRNPA2B1	0.423134	0.0260792
Q8NC56	7	LEMD2	0.318665	0.0260485
P06756	22	ITGAV	0.362017	0.0260194
P26358	20	DNMT1	0.580637	0.0260162
Q5UCC4	3	EMC10	0.630675	0.025997
Q16630	12	CPSF6	0.59935	0.025984
Q9BWH6	8	RPAP1	0.727554	0.0259634
O60739	11	EIF1B	0.630471	0.0259613
Q9H1B7	11	IRF2BPL	0.347289	0.0259175
Q9BUW7	3	C9orf16	0.505095	0.0259025
Q6ZSR9	4	NA	0.534866	0.0258852
Q8NEM2	3	SHCBP1	0.369687	0.0258281
P28482	22	MAPK1	0.427466	0.0258277
Q5BJH7	6	YIF1B	0.370467	0.0258007
Q14657	7	LAGE3	0.445171	0.0257994
Q02218	31	OGDH	0.223845	0.0257872
Q96I15	15	SCLY	0.371585	0.0257144
Q9UHQ9	16	CYB5R1	0.466772	0.0256968
Q12846	8	STX4	0.586741	0.0256935
O14519;O75956	3	CDK2AP1;CDK2AP2	0.437187	0.0256745
O00425	25	IGF2BP3	0.313473	0.0255678
Q9NVS9	13	PNPO	0.152789	0.0255412
Q15233	20	NONO	0.661132	0.0254941
P35613	12	BSG	0.449175	0.0254838
P56377	2	AP1S2	0.449632	0.0254081
P07900	98	HSP90AA1	0.49783	0.0253993
Q9BS16	9	CENPK	0.500995	0.0253804
Q96IZ6	7	METTL2A	0.116313	0.0253638
O60934	2	NBN	0.657035	0.025354
Q6ZNA5	3	FRRS1	0.817144	0.0253415
Q969V5	5	MUL1	0.357688	0.0252425
Q14249	10	ENDOG	0.322137	0.025216
P05204	9	HMGN2	0.665708	0.0251405
Q9Y248	9	GINS2	0.227608	0.0251183
P41208	4	CETN2	0.404971	0.0250453
Q9BR76	20	CORO1B	0.124923	0.0250292
P50454	23	SERPINH1	0.140118	0.0250251
Q8ND24	16	RNF214	0.113828	0.0250242
O76080	6	ZFAND5	0.557344	0.0250154
A5D8V6	4	VPS37C	0.428894	0.0250116
Q8N392	38	ARHGAP18	0.202285	0.0249037
O75122	13	CLASP2	0.130629	0.0247833
Q9BSY4	3	CHCHD5	0.428685	0.0246622
Q9NW13	4	RBM28	0.25574	0.0246324
Q9ULH7	2	MKL2	0.384727	0.0246222
Q6Y288	4	B3GALTL	0.478024	0.0245792
O00401	3	WASL	0.317836	0.0245634
Q9BX68	8	HINT2	0.403961	0.0245614
Q5UIP0	26	RIF1	0.486773	0.0244945
Q2NL82	26	TSR1	0.397418	0.0244248
P09234	7	SNRPC	0.495668	0.0244211
O95299	11	NDUFA10	0.353276	0.024406
Q6PGN9	3	PSRC1	0.679026	0.0243996
Q8NEU8	4	APPL2	0.372328	0.0243493
P49914	4	MTHFS	0.575757	0.0243163
P16333	2	NCK1	0.278513	0.0242527
Q9UK76	11	HN1	0.368491	0.0241829
Q5HYK3	3	COQ5	0.466761	0.0241791
Q9UKD1	8	GMEB2	0.474773	0.0241789
Q8TBE9	2	NANP	0.446986	0.0241701
Q8WXC6	2	MYEOV2	0.154002	0.0241618
Q8IWB9	3	TEX2	0.566875	0.0241005
Q10570	8	CPSF1	0.6971	0.0240159
Q04917	27	YWHAH	0.374908	0.0239679
O96013	11	PAK4	0.239811	0.0239516
P51668	2	UBE2D1	0.597947	0.0238885
Q96BD8	4	SKA1	0.650202	0.0238342
Q8N668	4	COMMD1	0.294268	0.0237964
P35237	35	SERPINB6	0.739138	0.0237295
O96005	12	CLPTM1	0.63933	0.0236223
Q9BV79	8	MECR	0.463459	0.0236196
Q9H6Y2	5	WDR55	0.602512	0.0236104
Q8WU79	24	SMAP2	0.442195	0.0234828
O43516	2	WIPF1	0.525963	0.0234654
Q96EY8	13	MMAB	0.136979	0.0234441
Q9H496	4	TOR1AIP2	0.543144	0.0234242
Q9UKZ1	3	CNOT11	0.0973003	0.0234044
O95140	8	MFN2	0.522686	0.0233842
Q53H12	12	AGK	0.189779	0.0233746
Q14687	8	GSE1	0.741232	0.0233744
Q8N5M1	8	ATPAF2	0.308637	0.0233482
P09960	37	LTA4H	0.357414	0.0233136
P83916	12	CBX1	0.21855	0.0232516
Q16621	10	NFE2	0.206741	0.0231067
P82933	8	MRPS9	0.654656	0.0231045
Q5H9F3	2	BCORL1	0.634168	0.0230429
Q9Y255	3	PRELID1	0.62544	0.0230117
Q96HR8	2	NAF1	0.595526	0.0229926
Q32M88	3	ATHL1	0.625354	0.0229888
Q969J3	3	LOH12CR1	0.451915	0.0229818
Q9NS18	3	GLRX2	0.566341	0.0229715
Q16543	36	CDC37	0.537656	0.0228662
Q9H2H8	3	PPIL3	0.368348	0.0228425
Q8IVF2	2	AHNAK2	0.794962	0.0227825
P31749	12	AKT1	0.678192	0.022728
P21399	60	ACO1	0.0967177	0.0227159
P52566	15	ARHGDIB	0.510218	0.0226933
Q6NYC1	18	JMJD6	0.362745	0.0226708
Q9Y4E1;Q5SRD0	13	FAM21C;FAM21D	0.543924	0.0226555
Q9UBP6	12	METTL1	0.125597	0.0225367
Q86X55	2	CARM1	0.621766	0.0224877
P07858	16	CTSB	0.373147	0.0224861
Q9UIW2	6	PLXNA1	0.70304	0.0224473
Q6ICL3	7	TANGO2	0.709481	0.0224193
O60936	2	NOL3	0.208422	0.0223499
P30101	60	PDIA3	0.408028	0.0223326
Q15056	32	EIF4H	0.387759	0.0221698
Q6NXT6	2	TAPT1	0.518538	0.0221019
A6NJ78	4	METTL15	0.463061	0.0220928
Q96A57	4	TMEM230	0.577697	0.0220879
Q9BTF0	4	THUMPD2	0.198059	0.0220658
O76070	15	SNCG	0.667311	0.0217782
Q9NPJ6	4	MED4	0.6617	0.0217365
P53609	11	PGGT1B	0.598482	0.0217074
Q01780	2	EXOSC10	0.47641	0.0216878
P41223	3	BUD31	0.423044	0.0216688
Q05084	2	ICA1	0.560562	0.0216159
O43148	22	RNMT	0.405829	0.0215633
Q96GC9	2	VMP1	0.49994	0.0215588
Q5JTJ3	5	COA6	0.649677	0.0215376
P19532	3	TFE3	0.42695	0.0215298
P61758	29	VBP1	0.635462	0.02149
P63208	18	SKP1	0.265481	0.0214732
P33121	13	ACSL1	0.578927	0.0214631
P08579	11	SNRPB2	0.665838	0.0214038
P08195	27	SLC3A2	0.368921	0.0213818
Q8TBN0	10	RAB3IL1	0.60241	0.0213208
Q9NP77	6	SSU72	0.489582	0.0213077
P31947	21	SFN	0.270104	0.0212742
O15511	10	ARPC5	0.344407	0.0212652
Q5BKX5	7	C19orf54	0.489795	0.0212235
Q13362	11	PPP2R5C	0.547388	0.0211521
P02008	22	HBZ	0.504788	0.0211295
P60174	29	TPI1	0.685215	0.0211012
Q9H0F6	5	SHARPIN	0.629287	0.0210923
Q7L3T8	2	PARS2	0.554281	0.0210781
Q9UHW5	3	GPN3	0.547044	0.0210739
P28340	27	POLD1	0.501564	0.021011
P53701	24	HCCS	0.15735	0.0210077
O75063	4	FAM20B	0.234163	0.0209908
Q06210	5	GFPT1	0.609844	0.02097
Q13564	20	NAE1	0.288935	0.0209195
P14635	12	CCNB1	0.488938	0.0208827
Q9Y263	9	PLAA	0.576516	0.0208718
Q96C19	18	EFHD2	0.146791	0.020745
Q9NS69	6	TOMM22	0.622122	0.0207284
O00139	2	KIF2A	0.534655	0.0206493
P27144	20	AK4	0.559017	0.0206046
P62829	11	RPL23	0.348528	0.0205518
Q9Y3I0	19	RTCB	0.396339	0.0205127
Q765P7	2	MTSS1L	0.730048	0.0204649
Q52LJ0	5	FAM98B	0.595258	0.0204506
O00124	2	UBXN8	0.153319	0.0203493
Q14151	8	SAFB2	0.528416	0.0203255
P51687	19	SUOX	0.443868	0.0202684
Q9BVC4	2	MLST8	0.668046	0.0202616
Q96LA8	4	PRMT6	0.510421	0.0202432
Q9H3U5	3	MFSD1	0.700596	0.0202321
Q6EEV6	2	SUMO4	0.851244	0.0201447
O75879	19	GATB	0.85113	0.020042
Q96EN9	2	C19orf60	0.599132	0.0200141
P35606	33	COPB2	0.34278	0.0199785
Q9UHQ1	6	NARF	0.653921	0.0199609
P55786	63	NPEPPS	0.142399	0.0199461
Q8N573	10	OXR1	0.213548	0.019944
P35611	18	ADD1	0.0722568	0.019855
Q9NZC3	6	GDE1	0.59668	0.0197195
Q9UMF0	2	ICAM5	0.695621	0.0196643
Q16555	8	DPYSL2	0.61056	0.0196634
P57737	15	CORO7	0.424063	0.0196342
P63151	16	PPP2R2A	0.323627	0.0195858
O15372	14	EIF3H	0.661943	0.0195199
Q9BV86	15	NTMT1	0.608667	0.0195155
Q9BZX2	13	UCK2	0.413666	0.0194844
P30419	26	NMT1	0.344238	0.0194738
P50402	16	EMD	0.388914	0.0194623
P41567	11	EIF1	0.546671	0.0194535
P55795	9	HNRNPH2	0.619248	0.0193792
O96000	13	NDUFB10	0.286639	0.0193595
Q66K14	3	TBC1D9B	0.66875	0.0193101
P08648	22	ITGA5	0.630764	0.0192446
P13987	5	CD59	0.761507	0.0192202
Q9NPF0	4	CD320	0.130592	0.0191423
Q16763	11	UBE2S	0.403702	0.0191094
Q969X0	5	RILPL2	0.57111	0.0190965
Q86VU5	5	COMTD1	0.499458	0.0190922
O95372	12	LYPLA2	0.551912	0.0190408
P16401	19	HIST1H1B	0.642976	0.0190317
Q9P258	36	RCC2	0.48901	0.0189977
Q9BYC9	5	MRPL20	0.396057	0.018966
Q8IXI2	5	RHOT1	0.718374	0.0189588
Q15154	4	PCM1	0.637999	0.0189485
Q96J01	13	THOC3	0.48058	0.0188899
O15031	26	PLXNB2	0.54132	0.0188772
P27707	11	DCK	0.671194	0.0188588
Q9UL63	3	MKLN1	0.583847	0.01885
Q86Y37	8	CACUL1	0.684784	0.0188029
P52788	29	SMS	0.212537	0.0187899
P06280	16	GLA	0.630214	0.0187867
Q96S90	7	LYSMD1	0.611226	0.0187023
Q7Z2K6	14	ERMP1	0.60126	0.0186686
Q9Y5Y0	7	FLVCR1	0.668236	0.0186
P13798	38	APEH	0.465666	0.0185886
P18074	2	ERCC2	0.527011	0.0185685
O60234	7	GMFG	0.574282	0.0184243
Q9BYD6	18	MRPL1	0.750531	0.0183912
Q8N196	2	SIX5	0.256683	0.0183756
P42025	9	ACTR1B	0.617483	0.0182714
Q96IY1	2	NSL1	0.663025	0.0182556
Q15003	2	NCAPH	0.0580293	0.0182391
P07738	12	BPGM	0.574537	0.0181933
Q9ULK4	2	MED23	0.415842	0.0179533
Q9UEU0	5	VTI1B	0.506947	0.0179404
Q9P2R7	13	SUCLA2	0.575272	0.0178257
Q99541	10	PLIN2	0.542983	0.0177856
Q9Y5B0	10	CTDP1	0.40488	0.0177674
Q15365	21	PCBP1	0.291575	0.0177498
Q8NHP6	6	MOSPD2	0.723912	0.0177059
P61289	30	PSME3	0.404382	0.0177019
Q9NR50	27	EIF2B3	0.582106	0.017679
Q6UX04	12	CWC27	0.542372	0.0176041
Q6UXV4	7	APOOL	0.755918	0.0175712
P11177	13	PDHB	0.47369	0.0175525
Q99613;B5ME19	17	EIF3C;EIF3CL	0.658497	0.0175525
Q96JB5	24	CDK5RAP3	0.489097	0.0175
P50502;Q8NFI4	25	ST13;ST13P5	0.392573	0.0174983
O60927	7	PPP1R11	0.388688	0.0174933
P35813	7	PPM1A	0.230725	0.0174781
Q13905	2	RAPGEF1	0.503348	0.0174645
Q9UN37	7	VPS4A	0.77469	0.0174595
P06733	55	ENO1	0.591481	0.0174425
P31939	61	ATIC	0.405631	0.0174294
Q7Z4G1	2	COMMD6	0.686935	0.01737
O43237	11	DYNC1LI2	0.807263	0.0173667
P22681	8	CBL	0.678507	0.0172448
P78356	5	PIP4K2B	0.67506	0.0171723
P52907	17	CAPZA1	0.609692	0.0171432
Q13371	7	PDCL	0.760367	0.0171393
O75306	15	NDUFS2	0.597247	0.0170322
Q9UKG1	9	APPL1	0.466176	0.0170027
P04083	49	ANXA1	0.701633	0.0169777
P53597	10	SUCLG1	0.453193	0.0169643
Q13188	8	STK3	0.59146	0.0168863
Q9P215	2	POGK	0.545065	0.0168803
Q9H900	2	ZWILCH	0.415518	0.0168383
Q9BVG4	16	PBDC1	0.444519	0.0168129
O75396	15	SEC22B	0.48553	0.0168071
O94826	41	TOMM70A	0.503461	0.0167939
Q16204	8	CCDC6	0.762289	0.0167832
Q8N5C7	2	DTWD1	0.727205	0.0167514
Q00534	15	CDK6	0.319407	0.0167035
Q8WVT3	5	TRAPPC12	0.497151	0.0166935
P14406	6	COX7A2	0.667973	0.0166166
Q15435	23	PPP1R7	0.200538	0.0166011
P06132	29	UROD	0.449788	0.0165782
Q8IWP9	3	CCDC28A	0.472402	0.0165692
O60784	14	TOM1	0.540163	0.0165624
Q96MU7	2	YTHDC1	0.76506	0.0165221
Q9UQ90	2	SPG7	0.529363	0.0164333
Q9NX09	2	DDIT4	0.646168	0.0163688
P53778	6	MAPK12	0.553066	0.0163263
P62888	9	RPL30	0.745667	0.0162681
P58107	19	EPPK1	0.697428	0.0162626
Q16778;P33778;P23527;P06899;Q8N257	7	HIST2H2BE;HIST1H2BB;HIST1H2BO;HIST1H2BJ;HIST3H2BB	0.74773	0.0161727
Q14410	2	GK2	0.591825	0.0160214
Q86YP4	6	GATAD2A	0.679657	0.0159897
Q96LB3	5	IFT74	0.607021	0.0159593
Q9Y487	13	ATP6V0A2	0.666107	0.0159557
Q9UL45	2	BLOC1S6	0.63569	0.0159072
Q96P16	6	RPRD1A	0.415377	0.0158535
O60306	7	AQR	0.767934	0.0158341
Q9C0E2	13	XPO4	0.323349	0.0158111
Q7Z4H8	22	KDELC2	0.420287	0.0157521
O00148	32	DDX39A	0.653407	0.0157511
P0DJ07	2	PET100	0.785932	0.0157229
Q8IXJ6	8	SIRT2	0.685373	0.0156613
Q6UW68	6	TMEM205	0.782495	0.0156489
Q9UBS4	5	DNAJB11	0.744214	0.0156476
Q6XQN6	31	NAPRT	0.659947	0.0155874
Q12830	6	BPTF	0.658217	0.0155826
P49407	19	ARRB1	0.624119	0.0155619
O95067	2	CCNB2	0.63849	0.0155287
Q9Y4C8	3	RBM19	0.663372	0.0154954
Q9NYK5	17	MRPL39	0.202032	0.0154689
P34949	18	MPI	0.52713	0.015372
Q15398	3	DLGAP5	0.794426	0.015371
Q7Z4F1	2	LRP10	0.760799	0.0152955
P49810	2	PSEN2	0.236122	0.0152622
Q9H9V9	5	JMJD4	0.802413	0.0152453
Q9Y6U3	32	SCIN	0.304004	0.0152439
Q9UHL4	15	DPP7	0.492311	0.015185
P31483	7	TIA1	0.778858	0.0151382
Q9H0W8	5	SMG9	0.7191	0.0150856
Q9BVL2	8	NUPL1	0.522729	0.0150475
Q9BQG2	7	NUDT12	0.694647	0.0149766
Q02952	2	AKAP12	0.484112	0.0149579
P36955	9	SERPINF1	0.571399	0.01495
O60664	35	PLIN3	0.527484	0.01493
Q9Y467	4	SALL2	0.621305	0.0148706
Q15013	6	MAD2L1BP	0.431364	0.0148587
Q8IXB1	2	DNAJC10	0.72666	0.0148257
Q8N697	3	SLC15A4	0.762133	0.0147979
O96033	6	MOCS2	0.76889	0.0147607
Q9NX76	2	CMTM6	0.593873	0.0146563
Q8WUY1	2	THEM6	0.75174	0.0146328
Q16134	12	ETFDH	0.685327	0.014626
O14925	6	TIMM23	0.549735	0.0146174
Q8IXM6	4	NRM	0.675454	0.0145882
Q9Y289	7	SLC5A6	0.423072	0.0144731
Q9Y5L0	33	TNPO3	0.479216	0.0144062
Q99871	3	HAUS7	0.682721	0.0143922
Q9BUN5	4	CCDC28B	0.423388	0.0143679
Q92990	14	GLMN	0.607115	0.0143585
Q6IN85	12	SMEK1	0.685965	0.0143291
Q8N684	9	CPSF7	0.553828	0.0143223
Q9BQ67	10	GRWD1	0.542608	0.0143137
Q53GS9	17	USP39	0.767385	0.0142947
P48200	18	IREB2	0.449587	0.0142857
Q9H0H0	2	INTS2	0.581199	0.0142598
Q99878;Q96KK5;Q9BTM1;Q16777;Q6FI13;P0C0S8;P20671;Q93077;Q7L7L0;P04908	6	HIST1H2AJ;HIST1H2AH;H2AFJ;HIST2H2AC;HIST2H2AA3;HIST1H2AG;HIST1H2AD;HIST1H2AC;HIST3H2A;HIST1H2AB	0.823775	0.0142567
P06703	3	S100A6	0.762718	0.0142471
P10588	2	NR2F6	0.601197	0.0142374
Q3B7T1	2	EDRF1	0.474095	0.0142369
O75208	13	COQ9	0.416513	0.0141952
P45985	10	MAP2K4	0.643159	0.0141599
Q9NRY2	3	INIP	0.665826	0.0141494
Q86VZ5	2	SGMS1	0.323686	0.0141428
Q9UJX2	2	CDC23	0.618782	0.014138
P55010	28	EIF5	0.124293	0.0140594
[truncated: 2,818 more rows]

## Sheet: MTX_Cell
ID	Peptides	Gene.names	p.value	FC
P00374	12	DHFR	2.21429e-07	1.48946
P22102	58	GART	1.27452e-06	1.29083
Q99666;O14715;P0DJD0;P0DJD1;Q7Z3J3;A6NKT7	2	RGPD5;RGPD8;RGPD1;RGPD2;RGPD4;RGPD3	0.00126104	0.54514
P17096	2	HMGA1	0.000951212	0.481847
Q5VVW2	2	GARNL3	0.0151763	0.448777
Q8N163	44	CCAR2	1.7757e-09	0.436667
Q6L8Q7	9	PDE12	0.00466033	0.414834
Q15149	6	PLEC	0.0018511	0.384749
Q14687	7	GSE1	0.000578361	0.345792
Q9NSI8	11	SAMSN1	0.000123651	0.315989
O95163	4	IKBKAP	0.0114915	0.302982
P84243	9	H3F3A	8.53247e-05	0.29533
O43865;Q96HN2	10	AHCYL1;AHCYL2	0.000235202	0.293696
Q9NR56;Q5VZF2	7	MBNL1;MBNL2	0.0163889	0.291158
Q9UKL0	5	RCOR1	0.000109659	0.282848
P31939	58	ATIC	2.79616e-05	0.281988
Q15276	11	RABEP1	0.0247695	0.278941
Q00796	18	SORD	2.74266e-07	0.265234
Q71DI3;Q16695;P68431	8	HIST2H3A;HIST3H3;HIST1H3A	0.00572165	0.265229
P62633	10	CNBP	0.329403	0.264173
O43808	3	SLC25A17	0.00072255	0.263181
P14618	46	PKM	3.04197e-07	0.261718
P14866	24	HNRNPL	7.46814e-05	0.257528
P19338	62	NCL	0.00119531	0.256539
Q9NVP2	4	ASF1B	0.000175573	0.256143
Q4LE39	4	ARID4B	0.0115638	0.254666
Q9NZI8	20	IGF2BP1	0.00125528	0.254601
Q9H1E3	10	NUCKS1	0.000338903	0.243084
Q00839	57	HNRNPU	0.00094213	0.238526
Q9Y608	3	LRRFIP2	0.0607176	0.232427
P52272	28	HNRNPM	0.0179322	0.232393
Q15365	19	PCBP1	6.50486e-06	0.228074
Q96EP5	9	DAZAP1	0.00252308	0.220766
O95551	6	TDP2	8.6642e-05	0.219085
P51991	15	HNRNPA3	0.0120753	0.218732
P31943	17	HNRNPH1	0.0029585	0.203778
P62805	11	HIST1H4A	2.30892e-05	0.203735
Q14849	2	STARD3	0.00313387	0.20329
Q9Y512	2	SAMM50	0.0096103	0.202287
P40763	27	STAT3	0.00460478	0.201443
O14929	17	HAT1	0.00021349	0.200672
P62937	14	PPIA	0.00300312	0.200649
Q8IY67	6	RAVER1	0.00340632	0.199007
Q9UKD2	11	MRTO4	0.0152467	0.194051
P05204	6	HMGN2	0.00139866	0.193469
P43243	16	MATR3	0.000324038	0.192913
P31942	9	HNRNPH3	0.00220288	0.190507
Q9P258	17	RCC2	0.00941982	0.189403
Q08211	19	DHX9	0.0142323	0.183826
Q9BQA1	2	WDR77	0.00578205	0.183493
P49327	91	FASN	0.0176309	0.182809
Q9NTJ3	9	SMC4	0.0223827	0.180682
Q9NQ29	10	LUC7L	0.0135252	0.180547
P42229	19	STAT5A	0.0268634	0.180492
P46940	13	IQGAP1	0.00892257	0.179197
P26368	9	U2AF2	0.0136298	0.179143
Q99873	13	PRMT1	0.00097478	0.179132
Q16891	39	IMMT	0.00671279	0.178615
Q8TC07	14	TBC1D15	0.00431841	0.177439
Q9NP66	2	HMG20A	0.0266875	0.176889
P61018	7	RAB4B	0.258638	0.176016
P82912	5	MRPS11	0.00211925	0.174963
P52597	15	HNRNPF	0.00473656	0.174443
O95347	6	SMC2	0.0830869	0.174032
O95816	11	BAG2	0.00285643	0.173195
Q9UIC8	4	LCMT1	0.00835743	0.173122
O60341	19	KDM1A	0.000158944	0.171974
Q14376	16	GALE	0.000277444	0.166961
P22626	28	HNRNPA2B1	0.00260602	0.165353
Q9BSJ8	41	ESYT1	0.000167067	0.163299
Q9H840	2	GEMIN7	0.00390576	0.162713
P53384	9	NUBP1	0.0150108	0.162542
Q15366	20	PCBP2	0.000437659	0.162121
P35269	3	GTF2F1	0.0260332	0.161278
O95218	2	ZRANB2	0.0145826	0.160651
Q32MZ4	11	LRRFIP1	0.00375967	0.160248
Q9H019	7	MTFR1L	0.00391817	0.159493
P09651	25	HNRNPA1	0.00571714	0.159353
Q9Y6M1	15	IGF2BP2	0.0213574	0.157903
Q8TEQ6	11	GEMIN5	0.00210049	0.157883
Q9BWP8	2	COLEC11	0.00232823	0.157536
Q9NVR5	2	DNAAF2	0.00362245	0.157197
Q9NQE9	4	HINT3	0.0106124	0.157188
P41223	4	BUD31	0.0139748	0.155733
Q12849	13	GRSF1	0.00113707	0.155724
O43684	12	BUB3	0.000624382	0.155533
Q9NXH9	9	TRMT1	0.0191216	0.154843
Q15036	6	SNX17	0.00517239	0.153684
Q13613	3	MTMR1	0.00330906	0.152941
Q9BPW8	3	NIPSNAP1	0.0221501	0.152553
Q14493	2	SLBP	0.00606508	0.152423
P06748	19	NPM1	0.171863	0.152201
P09110	15	ACAA1	0.0012936	0.151858
Q96PU8	17	QKI	0.000706285	0.151074
Q96I24	7	FUBP3	0.162912	0.150647
O00267	25	SUPT5H	0.00160571	0.150566
Q9BY32	12	ITPA	0.013652	0.149988
P27708	18	CAD	0.0234425	0.149916
Q86X55	3	CARM1	0.0508852	0.149651
P38159;Q96E39	19	RBMX;RBMXL1	0.00156893	0.149609
P63167	3	DYNLL1	0.00366114	0.148631
Q92504	3	SLC39A7	0.0068801	0.14808
P60510	13	PPP4C	0.0398759	0.147311
Q96C36	5	PYCR2	0.00444428	0.146553
O60762	6	DPM1	0.011318	0.146298
P62328	6	TMSB4X	0.276251	0.145727
Q9NVU0	6	POLR3E	0.0293319	0.145551
O76031	8	CLPX	0.0365299	0.144212
P08621	29	SNRNP70	0.00190621	0.144071
Q96FJ2	4	DYNLL2	0.0166212	0.143809
Q53GL0	2	PLEKHO1	0.0672199	0.143794
O43809	10	NUDT21	0.00881475	0.143392
O60826	5	CCDC22	0.00798783	0.14303
Q8TEA1	2	NSUN6	0.117402	0.142717
O14744	7	PRMT5	0.0168349	0.142682
P61289	26	PSME3	0.00013581	0.142278
Q8N684	5	CPSF7	0.00656028	0.142277
Q16204	4	CCDC6	0.0210113	0.142232
Q07666	11	KHDRBS1	0.0158834	0.141649
P78356	5	PIP4K2B	0.00172607	0.141445
O75534	21	CSDE1	0.00401724	0.140929
O60739	8	EIF1B	0.0243192	0.140215
O00330	13	PDHX	0.000806741	0.139824
Q96HC4	16	PDLIM5	0.00905943	0.139757
P04818	23	TYMS	0.000184818	0.13967
Q15020	22	SART3	0.00558881	0.139511
P23528	25	CFL1	0.00729053	0.139487
A0AVT1	43	UBA6	0.000911506	0.139428
Q9H6K4	2	OPA3	0.0146008	0.138283
O43719	6	HTATSF1	0.0265661	0.13818
P53999	5	SUB1	0.0673982	0.136941
Q9BV86	14	NTMT1	0.0069663	0.136588
P39748	7	FEN1	0.0328424	0.136581
Q16658	44	FSCN1	0.000890453	0.135774
Q01085	9	TIAL1	0.00154648	0.134721
Q96RE7	3	NACC1	0.0183503	0.134669
Q92974	9	ARHGEF2	0.0850229	0.134464
Q96KB5	18	PBK	6.61012e-05	0.13427
P10515	27	DLAT	0.000624797	0.134137
Q8TBN0	7	RAB3IL1	0.0159231	0.133777
Q9ULX3	16	NOB1	0.0373012	0.133609
P0DN76;Q01081	7	U2AF1	0.00933555	0.133015
Q9H4M9	5	EHD1	0.00777718	0.132901
Q9Y5Y2	7	NUBP2	0.00923245	0.132852
P31483	6	TIA1	0.00772227	0.132568
Q13643	7	FHL3	0.0315309	0.132435
Q96G74	5	OTUD5	0.000591146	0.132371
Q7Z2W4	12	ZC3HAV1	0.07177	0.131916
Q92879	15	CELF1	0.0148226	0.131853
Q9P2T1	4	GMPR2	0.0135002	0.131589
Q9NP77	3	SSU72	0.039904	0.131348
O43707	20	ACTN4	0.0368242	0.131304
Q9UBV8	6	PEF1	0.0229131	0.131284
Q13151	11	HNRNPA0	0.00309744	0.130604
P63151	9	PPP2R2A	0.0118002	0.130384
Q9Y4B6	8	VPRBP	0.0130215	0.129865
P42704	102	LRPPRC	0.00063645	0.12964
P19784	4	CSNK2A2	0.0400001	0.129469
Q7L014	13	DDX46	0.0875131	0.128472
Q8WW33	11	GTSF1	0.0851896	0.128283
Q15742	4	NAB2	0.0547695	0.128074
Q9P2I0	5	CPSF2	0.0535383	0.127989
Q15233	14	NONO	0.0159115	0.127882
P05198	13	EIF2S1	0.00290895	0.127557
Q13547	16	HDAC1	0.017367	0.127438
Q00013	19	MPP1	0.00081107	0.12715
P17987	37	TCP1	0.0082639	0.127051
Q14671;Q8TB72	6	PUM1;PUM2	0.00647478	0.126856
O00425	20	IGF2BP3	0.0235007	0.126305
P22061	15	PCMT1	0.00110999	0.126123
Q8IWJ2	7	GCC2	0.11887	0.126111
P50552	28	VASP	0.00419601	0.125883
P36969	6	GPX4	0.011251	0.125809
Q13409	10	DYNC1I2	0.0406899	0.125563
P82675	10	MRPS5	0.00342153	0.125515
P29144	48	TPP2	0.00227865	0.125111
Q9NRX1	7	PNO1	0.0244694	0.125001
Q2NKX8	5	ERCC6L	0.0178943	0.124968
Q9BWF3;Q9BQ04	10	RBM4;RBM4B	0.0270749	0.124727
P09382	13	LGALS1	0.00357839	0.124132
Q13501	13	SQSTM1	0.00746914	0.124127
Q9UEU5;Q6NT46;Q13066;Q4V321;A6NDE8;A1L429	4	GAGE2D;GAGE2A;GAGE2B;GAGE13;GAGE12H;GAGE12B	0.110611	0.124075
P36959	4	GMPR	0.00497198	0.123794
P24666	10	ACP1	0.0271881	0.123766
P26599	24	PTBP1	0.0223513	0.123596
Q9NUJ1	3	ABHD10	0.0743234	0.123233
P61978	33	HNRNPK	8.89601e-05	0.123092
Q6P1X6	3	C8orf82	0.103622	0.122188
Q7Z401	4	DENND4A	0.00138262	0.121925
P08559	10	PDHA1	0.0138928	0.121819
Q01130	5	SRSF2	0.0693118	0.121739
Q96MU7	4	YTHDC1	0.064055	0.12136
Q96T58	4	SPEN	0.0959275	0.121206
Q9NR50	18	EIF2B3	0.0535396	0.12096
P68104;Q5VTE0	41	EEF1A1;EEF1A1P5	0.00670186	0.119958
Q9Y3D0	3	FAM96B	0.116622	0.119953
O60313	11	OPA1	0.0275475	0.119881
Q9Y5V0	3	ZNF706	0.0806731	0.119679
Q9C0D9	3	EPT1	0.171511	0.119546
Q9BUI4	5	POLR3C	0.0401419	0.119383
Q5GLZ8	6	HERC4	0.0067937	0.119341
Q8TB52	4	FBXO30	0.0122326	0.119318
Q9UKV3	6	ACIN1	0.0926297	0.119305
P51649	9	ALDH5A1	0.000394798	0.119026
O75083	26	WDR1	0.00603875	0.118374
Q7KZF4	34	SND1	0.0499189	0.118114
P17844	27	DDX5	0.0370104	0.117865
O95429	8	BAG4	0.014243	0.117596
P55347;Q96KN3	2	PKNOX1;PKNOX2	0.0947196	0.117306
O75643	5	SNRNP200	0.11969	0.116841
P13639	80	EEF2	0.000994427	0.116599
Q9BRT9	9	GINS4	0.120539	0.116585
P45984	6	MAPK9	0.0190475	0.116186
Q9UKF6	10	CPSF3	0.060303	0.116047
Q9BWU0	15	SLC4A1AP	0.0156712	0.116021
O15347	14	HMGB3	0.0121023	0.115837
Q08945	3	SSRP1	0.043792	0.11561
P14550	19	AKR1A1	0.015914	0.115252
Q9P2N5	5	RBM27	0.0146652	0.11492
Q8TAE8	10	GADD45GIP1	0.166208	0.114848
Q16630	8	CPSF6	0.00278389	0.114454
P07947	5	YES1	0.0189839	0.114212
P35249	13	RFC4	0.00240163	0.114157
P49773	9	HINT1	0.000886326	0.113931
Q13363	4	CTBP1	0.0662645	0.113526
P35610	9	SOAT1	0.00613265	0.113192
Q9NX63	13	CHCHD3	0.00618881	0.112271
P48643	42	CCT5	0.0241826	0.11194
P18615	6	NELFE	0.0211986	0.111879
Q15388	5	TOMM20	0.00602152	0.111773
Q9Y2V2	5	CARHSP1	0.00540017	0.111736
Q9BYB4	10	GNB1L	0.00234009	0.111461
O75496	4	GMNN	0.00859639	0.111054
Q9BV68	4	RNF126	0.366309	0.110689
Q96D46	3	NMD3	0.0670107	0.110478
Q9Y3D9	5	MRPS23	0.13509	0.110317
Q8WWM7	8	ATXN2L	0.0288116	0.110217
P50579	13	METAP2	0.0652625	0.110011
Q9H5Q4	4	TFB2M	0.185374	0.109967
Q99447	9	PCYT2	0.0349522	0.109761
Q8N1G4	21	LRRC47	0.00336217	0.10967
P52209	31	PGD	0.0617844	0.109594
Q8N6M0	5	OTUD6B	0.02585	0.109496
P15170	34	GSPT1	0.000146274	0.109479
Q8WUA2	4	PPIL4	0.120474	0.109177
O00116	15	AGPS	0.0168522	0.108986
Q9NW08	8	POLR3B	0.0339358	0.108767
P30613	45	PKLR	3.57949e-06	0.108739
O95140	3	MFN2	0.0166877	0.108573
Q9UPT8	4	ZC3H4	0.000769007	0.108289
P51692	16	STAT5B	0.0655051	0.10828
P16157	23	ANK1	0.00213209	0.108269
Q6UN15	2	FIP1L1	0.00552198	0.107917
O75175	4	CNOT3	0.0483511	0.107811
P60660	7	MYL6	0.00171251	0.107808
Q13616	47	CUL1	0.000141265	0.106888
P42224	10	STAT1	0.0436582	0.106705
Q00610	65	CLTC	0.11725	0.106303
P11172	17	UMPS	0.00413547	0.10597
P40227	42	CCT6A	0.00900928	0.105959
Q9Y2Q9	8	MRPS28	0.166731	0.105845
P78371	54	CCT2	0.0160504	0.105668
Q9NR45	21	NANS	6.39462e-06	0.10558
Q96SB4	5	SRPK1	0.0945562	0.105475
P52789	18	HK2	0.00392393	0.105332
O95232	13	LUC7L3	0.0109947	0.104868
O75533	19	SF3B1	0.0824003	0.104528
Q9NX20	3	MRPL16	0.0495272	0.104394
O60524	2	NEMF	0.149705	0.104369
Q6NZI2	13	PTRF	0.00228929	0.104199
Q9NWY4	11	C4orf27	0.00997616	0.104158
P48506	6	GCLC	0.00891482	0.103789
Q15013	5	MAD2L1BP	0.131691	0.103566
P38919	8	EIF4A3	0.113021	0.103362
O94966	10	USP19	0.0102964	0.1033
Q9UDY4	6	DNAJB4	0.0439209	0.103164
Q9NSD9	24	FARSB	0.00587497	0.103131
Q13148	16	TARDBP	0.00125325	0.10302
Q15428	3	SF3A2	0.0411999	0.10293
Q8IX12	20	CCAR1	0.0156804	0.102581
O95071	8	UBR5	0.0278204	0.10234
Q9BS16	2	CENPK	0.0129648	0.102035
O95104	6	SCAF4	0.0471767	0.10199
Q01581	23	HMGCS1	0.00389571	0.101969
Q9BRX2	3	PELO	0.0343376	0.10175
Q7Z3B0	2	SMIM15	0.0268491	0.10165
P20042	12	EIF2S2	0.0786704	0.101579
Q9Y3S2	3	ZNF330	0.089352	0.101538
Q10570	7	CPSF1	0.0129886	0.101439
Q9Y314	7	NOSIP	0.0768052	0.101039
O00203	4	AP3B1	0.0639455	0.100969
O15228	5	GNPAT	0.00512713	0.100825
Q96E09	3	FAM122A	0.0408614	0.100517
Q6P3X3	13	TTC27	0.0188179	0.100427
P60981	10	DSTN	0.0484742	0.100083
P08240	15	SRPR	0.0246962	0.0997059
O15294	11	OGT	0.0899312	0.0995955
P52907	15	CAPZA1	0.00511406	0.0994021
Q96AG4	14	LRRC59	0.0244987	0.0993856
O95292	17	VAPB	4.45938e-05	0.0992128
Q14152	40	EIF3A	0.0944982	0.0988686
Q9UNF1	16	MAGED2	0.00176345	0.0988009
Q03519	2	TAP2	0.240321	0.0986475
P00367;P49448	9	GLUD1;GLUD2	0.0255451	0.0984953
P82933	10	MRPS9	0.0158442	0.0983445
P13861	20	PRKAR2A	0.0321131	0.0983387
Q14137	8	BOP1	0.000996309	0.098294
Q9UMS4	3	PRPF19	0.118909	0.097855
Q8WVV9	11	HNRNPLL	0.065341	0.0976474
Q7Z7E8	14	UBE2Q1	0.0147694	0.0974646
O14979	23	HNRNPDL	0.0342882	0.0973294
P31751	3	AKT2	0.0433902	0.0973177
P48426	9	PIP4K2A	0.00466403	0.097239
Q8WVX9	6	FAR1	0.0140006	0.0971729
Q9NVM4	6	PRMT7	0.00412189	0.0966666
O43747	11	AP1G1	0.0236698	0.0962002
Q15545	2	TAF7	0.102027	0.0959952
P05114	3	HMGN1	0.205539	0.0959576
P41091;Q2VIR3	23	EIF2S3;EIF2S3L	0.00368968	0.0958891
P49368	40	CCT3	0.0295527	0.0957132
Q9BRQ3	3	NUDT22	0.126193	0.0955919
O95801	5	TTC4	0.0339221	0.0951609
P47813;O14602	10	EIF1AX;EIF1AY	0.0926617	0.0949665
Q00534	12	CDK6	0.0147266	0.0947521
O00743	13	PPP6C	0.0249864	0.0946749
A6NDG6	18	PGP	0.0100871	0.094655
Q7Z3D4	2	LYSMD3	0.0517351	0.0946199
Q9NPA3	5	MID1IP1	0.00502562	0.0946126
P55081	3	MFAP1	0.226998	0.0940031
A0A024RBG1;Q9NZJ9	7	NUDT4	0.0217325	0.0937274
Q9NR46	14	SH3GLB2	0.00280358	0.0936291
P62244	12	RPS15A	0.234245	0.0935636
P53396	65	ACLY	0.00460592	0.0935259
Q5VTB9	3	RNF220	0.172213	0.0935091
P35219	9	CA8	0.00484323	0.0934994
Q7Z2Z2	8	EFTUD1	0.081325	0.0934517
Q96EK9	10	KTI12	0.0146592	0.0934047
Q92696	8	RABGGTA	0.0894034	0.0933217
P40337	2	VHL	0.049243	0.093243
Q06830	28	PRDX1	0.0138723	0.0930867
P05388;Q8NHW5	16	RPLP0;RPLP0P6	0.164907	0.0928679
O95319	10	CELF2	0.111182	0.0924859
P51570	7	GALK1	0.191815	0.0924241
Q9BPX5	5	ARPC5L	0.0328657	0.0923866
Q6P2E9	10	EDC4	0.130403	0.092382
Q9H0U6	4	MRPL18	0.0191132	0.0922052
Q9UNL2	5	SSR3	0.0117057	0.092107
Q9Y4E1	17	FAM21C	0.0013385	0.0919865
Q9NUM4	4	TMEM106B	0.0094584	0.0917638
P47756	18	CAPZB	0.00213363	0.0913969
Q15654	4	TRIP6	0.106785	0.0910833
Q8TF05	11	PPP4R1	0.0643786	0.0910405
P43490	28	NAMPT	0.00486505	0.0909998
O15371	9	EIF3D	0.217403	0.0909766
O43175	12	PHGDH	0.0809648	0.0909237
O60568	14	PLOD3	0.014594	0.0908834
P52895	20	AKR1C2	0.00658705	0.0908063
P04920	11	SLC4A2	0.00241566	0.0907624
Q3ZCM7	12	TUBB8	0.0414729	0.0907411
P35659	10	DEK	0.0284729	0.0907189
Q9H2H8	2	PPIL3	0.185429	0.0906004
Q9BTE7	10	DCUN1D5	0.0101447	0.0905675
Q92945	49	KHSRP	0.00163816	0.0905553
Q5JTV8	13	TOR1AIP1	0.0826238	0.0905215
P0CG08;B7ZAQ6	2	GPR89B;GPR89A	0.0905369	0.0904998
Q92900	35	UPF1	0.030666	0.0904424
O75027	7	ABCB7	0.0254006	0.089961
P30101	52	PDIA3	0.0163858	0.0897729
P36957	15	DLST	0.0941195	0.0897169
Q86UV5	23	USP48	0.0106776	0.089711
Q9Y383	18	LUC7L2	0.0854169	0.0897096
Q9H6E4	3	CCDC134	0.0992766	0.0893645
Q9UMR2	20	DDX19B	0.0307458	0.0891079
P20339	12	RAB5A	0.0868225	0.0888959
P98194	6	ATP2C1	0.0175266	0.0888099
O75131	5	CPNE3	0.212012	0.088331
O75521	11	ECI2	0.0440024	0.0882687
P49915	39	GMPS	0.00270687	0.0882632
O95081	5	AGFG2	0.183724	0.0882081
P27635	12	RPL10	0.0126362	0.0880793
Q9NRN9	2	METTL5	0.0106292	0.0879907
Q92665	11	MRPS31	0.0068338	0.0879033
P50991	40	CCT4	0.0521057	0.087824
Q13405	4	MRPL49	0.161469	0.0877866
O95573	17	ACSL3	0.00328637	0.0876047
Q03001	4	DST	0.347501	0.087529
P26640	63	VARS	0.000279285	0.0875065
Q9Y2R9	4	MRPS7	0.0790342	0.087448
Q9NXV6	5	CDKN2AIP	0.268692	0.0873995
P48735	13	IDH2	0.036066	0.0873922
Q9BRP1	10	PDCD2L	0.0149187	0.087309
Q9HD20	9	ATP13A1	0.0603979	0.0873077
Q08J23	23	NSUN2	0.0820393	0.0872915
Q8ND24	3	RNF214	0.248462	0.0872868
Q92841	23	DDX17	0.13441	0.0870059
P49848	2	TAF6	0.106213	0.086971
P17066	17	HSPA6	0.216181	0.0869238
Q14344	7	GNA13	0.192315	0.0868814
Q15717	15	ELAVL1	0.0157994	0.0867737
P51580	9	TPMT	0.0133233	0.0865346
P10746	5	UROS	0.0905372	0.0864544
Q9NUQ8	8	ABCF3	0.0561115	0.0863569
Q9C0C2	3	TNKS1BP1	0.549586	0.0862047
Q16594	5	TAF9	0.0301255	0.0861963
P78540	3	ARG2	0.182394	0.086177
P11413	44	G6PD	0.011028	0.0859332
B0I1T2	2	MYO1G	0.0324923	0.0857122
Q9BYN8	5	MRPS26	0.0440888	0.0854558
P55795	8	HNRNPH2	0.209913	0.0853785
Q9HB71	30	CACYBP	0.00679331	0.0853546
Q96RT1	8	ERBB2IP	0.00334153	0.0853179
O94888	8	UBXN7	0.0302575	0.084836
Q96CW1	12	AP2M1	0.00043908	0.0846719
Q13190	4	STX5	0.146529	0.0842609
Q86VN1	9	VPS36	0.103775	0.0841225
Q96IV0	10	NGLY1	0.0637756	0.0838007
Q9NZL4	21	HSPBP1	0.00131562	0.0837699
Q4U2R6	4	MRPL51	0.113636	0.0837179
P29692	24	EEF1D	0.00902982	0.0836593
Q9Y241	3	HIGD1A	0.141324	0.0835733
Q9Y570	16	PPME1	0.00221953	0.083421
P0DSO3;P0CL82;P0CL81;P0CL80;O76087;P0DTW1;Q4V326	4	GAGE12I;GAGE12G;GAGE12F;GAGE7;GAGE2E	0.131836	0.0832926
O43264	9	ZW10	0.0726423	0.0832848
O15160	8	POLR1C	0.0448489	0.0832332
Q13422;Q9UKT9;Q9UKS7;Q9H2S9	2	IKZF1;IKZF3;IKZF2;IKZF4	0.0142469	0.0827885
Q9GZT3	11	SLIRP	0.214495	0.0827327
P48047	14	ATP5O	0.0109233	0.0826331
O76071	9	CIAO1	0.0337689	0.0826114
Q96GC5	2	MRPL48	0.0210453	0.0822823
O75369	46	FLNB	0.035925	0.0822435
P17535	5	JUND	0.049744	0.0820942
Q6UX04	10	CWC27	0.101803	0.0820618
Q9BQI3	2	EIF2AK1	0.103696	0.0819881
P29353	5	SHC1	0.0656855	0.0819686
P04899	11	GNAI2	0.0724825	0.0819206
P48507	10	GCLM	0.117224	0.081904
Q9UBF6	2	RNF7	0.0842779	0.0817759
Q9Y450	2	HBS1L	0.151942	0.0814963
Q8NBI6	2	XXYLT1	0.00424705	0.0814505
Q6NZY4	10	ZCCHC8	0.0644688	0.080877
Q15067	6	ACOX1	0.271915	0.0808749
P02452	2	COL1A1	0.122522	0.0808747
O15372	11	EIF3H	0.0768421	0.0807567
P23919	10	DTYMK	0.0504552	0.0802124
P35579	8	MYH9	0.0745388	0.080166
Q15398	6	DLGAP5	0.056327	0.080002
P62753	22	RPS6	0.161801	0.0799014
Q9UNM6	30	PSMD13	0.0101329	0.0798662
Q504U0	2	C4orf46	0.119419	0.0796628
P13489	29	RNH1	0.0101553	0.0796526
P78318	13	IGBP1	0.0331502	0.0794567
P62987	13	UBA52	0.189225	0.0793188
O76080	2	ZFAND5	0.245675	0.0792705
Q9Y3B4	3	SF3B6	0.299208	0.0792043
Q9NZ63	19	C9orf78	0.0461928	0.0790508
O43813	3	LANCL1	0.136084	0.0788122
Q9UKA9	5	PTBP2	0.102134	0.0786586
O43670	3	ZNF207	0.312235	0.0781574
Q8WUM4	60	PDCD6IP	0.00748471	0.0781036
P09012	13	SNRPA	0.0838077	0.0779184
Q9HC36	3	RNMTL1	0.417729	0.0778463
Q13310	41	PABPC4	0.0703327	0.0773806
Q8NEZ5	2	FBXO22	0.192735	0.0773292
Q8TCJ2	9	STT3B	0.196998	0.0773193
O00541	11	PES1	0.00766413	0.0772558
Q16512	10	PKN1	0.0368513	0.0772327
Q96GS4	4	C17orf59	0.184371	0.0771333
Q99829	4	CPNE1	0.0137441	0.07709
Q9NY27	16	PPP4R2	0.0117157	0.0769935
P53602	5	MVD	0.0481011	0.0769409
Q9UNE7	15	STUB1	0.00427341	0.0769017
P18754	11	RCC1	0.00034767	0.0766695
Q9NSE4	31	IARS2	0.00754239	0.0766483
P51398	10	DAP3	0.0291881	0.0765258
P49407	11	ARRB1	0.0774842	0.0764946
Q96MW5	2	COG8	0.0637878	0.0764185
P30043	16	BLVRB	0.00918768	0.0764155
Q02543	12	RPL18A	0.399856	0.076328
Q99856	5	ARID3A	0.122038	0.0763075
Q9UL26	8	RAB22A	0.166404	0.0762198
O95295	2	SNAPIN	0.0681069	0.0762163
O14737	11	PDCD5	0.0694314	0.0761376
Q5JTH9	18	RRP12	0.171929	0.0760014
Q5T4S7	68	UBR4	0.0756074	0.0759955
Q9NYY8	4	FASTKD2	0.0491236	0.0759186
Q14694	17	USP10	0.0023326	0.0758078
P42025	8	ACTR1B	0.0947782	0.0757935
P82650	11	MRPS22	0.0564373	0.0755543
Q9Y5P4	8	COL4A3BP	0.0260738	0.0754298
Q15424	11	SAFB	0.0310303	0.0753906
P62081	20	RPS7	0.130473	0.075053
O43776	8	NARS	0.0638531	0.0750389
Q99816	6	TSG101	0.0354654	0.074905
Q9BZQ8	5	FAM129A	0.00832188	0.0748958
Q2NL82	26	TSR1	0.0628393	0.0748154
Q15386	3	UBE3C	0.194765	0.074775
Q96EY7	18	PTCD3	0.0683859	0.0747121
P46926	12	GNPDA1	0.0324683	0.0746119
Q9NZT2	22	OGFR	0.00787278	0.0745954
Q8N5M4	3	TTC9C	0.140342	0.0744768
Q9Y3D3	5	MRPS16	0.0688745	0.0743357
Q9NZB2	4	FAM120A	0.356503	0.0742922
P83436	5	COG7	0.0932371	0.0741807
Q04828	20	AKR1C1	0.122539	0.0739891
Q8IVM0	2	CCDC50	0.0339724	0.0737269
O00170	9	AIP	0.00725249	0.0736462
Q16576	13	RBBP7	0.047897	0.0736282
Q96IU4	7	ABHD14B	0.120639	0.0735763
Q9Y530	6	OARD1	0.214375	0.0735531
P31689	20	DNAJA1	0.0127467	0.0735204
P08754	17	GNAI3	0.00250516	0.0734624
Q05639	23	EEF1A2	0.271785	0.0733935
P82664	3	MRPS10	0.0901682	0.0731975
Q9HAV4	51	XPO5	0.00099935	0.073092
P07948	12	LYN	0.00661287	0.0729794
Q12846	7	STX4	0.131454	0.0729433
Q96CW6	4	SLC7A6OS	0.0291643	0.0728923
Q9Y385	3	UBE2J1	0.307651	0.0727782
P12236	29	SLC25A6	0.000973007	0.072543
Q96GD0	6	PDXP	0.098014	0.0724631
Q9GZZ1	15	NAA50	0.0168918	0.0723263
Q96GA3	17	LTV1	0.127305	0.072248
P24534	11	EEF1B2	0.0868945	0.0722334
Q8NB37	4	PDDC1	0.123191	0.0718697
Q9UPN6	6	SCAF8	0.0568644	0.0717957
Q7Z2W9	9	MRPL21	0.00785298	0.0717598
O43143	7	DHX15	0.159594	0.0715828
P53582	8	METAP1	0.130945	0.0714053
Q5JPH6	5	EARS2	0.117342	0.0713311
Q9BXS5	7	AP1M1	0.170713	0.0712128
P61020	8	RAB5B	0.136532	0.0711303
O15067	64	PFAS	0.00185449	0.0710821
Q9BXJ9	58	NAA15	0.0154606	0.0710297
Q13526	8	PIN1	0.103268	0.0710155
O75663	9	TIPRL	0.00351301	0.0709548
Q96TA1	11	FAM129B	0.103993	0.070918
Q9Y6E0	8	STK24	0.177782	0.0708468
P22830	15	FECH	0.0823667	0.0703365
P35637	11	FUS	0.0633912	0.0702191
Q9NPQ8	8	RIC8A	0.344636	0.0701969
Q9Y312	5	AAR2	0.0986186	0.0701641
P78406	8	RAE1	0.02998	0.070134
Q99426	13	TBCB	0.0609601	0.0700949
Q92888	19	ARHGEF1	0.0274184	0.0700221
Q8NF37	6	LPCAT1	0.1229	0.0699534
P42858	2	HTT	0.00118335	0.0699026
Q9UBS8	7	RNF14	0.0972852	0.0697653
O15235	2	MRPS12	0.0986491	0.0697151
O43678	6	NDUFA2	0.00753117	0.0694687
Q9NRX2	12	MRPL17	0.1574	0.0693905
Q06547	6	GABPB1	0.0223678	0.0692698
Q9Y237	10	PIN4	0.0677648	0.0692213
Q969T9	8	WBP2	0.349997	0.0692142
P17812	8	CTPS1	0.0790084	0.0691675
Q7Z6V5	2	ADAT2	0.299397	0.0690924
Q14919	2	DRAP1	0.290049	0.0690843
P05386	5	RPLP1	0.211534	0.0690808
Q14847	21	LASP1	0.162633	0.0689656
P62495	22	ETF1	0.188342	0.0688056
Q9Y6C9	10	MTCH2	0.0195821	0.068784
Q92769	17	HDAC2	0.0146641	0.0687315
P11171	33	EPB41	0.000224389	0.0686154
O14618	11	CCS	0.03706	0.0684006
P36915	4	GNL1	0.286674	0.0683279
Q8IWS0	4	PHF6	0.147649	0.0682903
Q9H5X1	5	FAM96A	0.0263483	0.0682684
Q15637	19	SF1	0.0898089	0.0682506
P43897	17	TSFM	0.114145	0.0679903
Q7RTV0	6	PHF5A	0.121038	0.0679754
Q9H8H3	3	METTL7A	0.166091	0.0678255
P61221	34	ABCE1	0.138118	0.0677877
Q14315	55	FLNC	0.0808056	0.0677613
Q2VPK5	10	CTU2	0.12648	0.0676091
Q01433	2	AMPD2	0.161479	0.0675757
O75306	14	NDUFS2	0.174612	0.0675726
Q86U90	10	YRDC	0.014082	0.067442
Q9P2K3	3	RCOR3	0.107462	0.0673726
Q9BTZ2	7	DHRS4	0.00888421	0.0673389
P62854;Q5JNZ5	7	RPS26;RPS26P11	0.120276	0.0673137
Q6FIF0	4	ZFAND6	0.368692	0.0673045
Q13158	5	FADD	0.309132	0.0671069
P31153	20	MAT2A	0.000509511	0.0670673
Q00059	10	TFAM	0.0887134	0.0668489
Q96B54	4	ZNF428	0.214665	0.0667175
P48681	2	NES	0.0750989	0.0666363
Q00577	10	PURA	0.256025	0.0664511
P56192	22	MARS	0.0481347	0.0663508
P23193	19	TCEA1	0.000435532	0.0663447
P34897	38	SHMT2	0.00116397	0.0661394
Q9NWM8	2	FKBP14	0.180723	0.0659903
P09543	15	CNP	0.0651868	0.0659611
P12814	16	ACTN1	0.108555	0.065932
Q96AX1	2	VPS33A	0.182844	0.0659293
Q9H3K6	5	BOLA2	0.211717	0.0657485
Q9Y2R5	4	MRPS17	0.130309	0.0657433
O95394	18	PGM3	0.00430811	0.0657134
Q9NP92	12	MRPS30	0.0347522	0.0656357
Q96RG2	2	PASK	0.148133	0.0656154
Q01813	11	PFKP	0.0474391	0.0656105
Q15813	7	TBCE	0.255985	0.0655382
P49411	31	TUFM	0.0556088	0.0654944
Q9P016	12	THYN1	0.0383931	0.0654843
Q15291	12	RBBP5	0.198644	0.0654538
P42285	36	SKIV2L2	0.000322917	0.0654472
O75400	3	PRPF40A	0.186488	0.0654046
Q9Y248	7	GINS2	0.0834945	0.0653968
Q9Y3E5	7	PTRH2	0.246765	0.0653621
Q15042	7	RAB3GAP1	0.172688	0.0653594
Q9UGI8	7	TES	0.28876	0.0651232
Q8NFH3	8	NUP43	0.27916	0.0650468
Q99832	44	CCT7	0.131726	0.0649337
Q9BWM7	2	SFXN3	0.155368	0.0648631
Q69YN2	10	CWF19L1	0.0532096	0.064811
O75503	4	CLN5	0.33584	0.0647933
Q7L523;Q5VZM2	4	RRAGA;RRAGB	0.254346	0.0647732
Q9H583	8	HEATR1	0.0268231	0.0646442
Q9BZE9	9	ASPSCR1	0.371951	0.064605
P82932	2	MRPS6	0.391117	0.0645955
Q9UPN7	11	PPP6R1	0.0462566	0.0643896
Q92917	13	GPKOW	0.0363607	0.064257
Q9BRS2	3	RIOK1	0.113983	0.0642569
Q14119;P56270;Q9HBE1	2	VEZF1;MAZ;PATZ1	0.24087	0.0641459
Q9BR61	5	ACBD6	0.112729	0.0641284
P24941	9	CDK2	0.0269865	0.0641044
Q9UPU5	4	USP24	0.163797	0.0639952
Q9H0B6	6	KLC2	0.350004	0.0639843
Q15007	3	WTAP	0.153188	0.0639824
P49792	4	RANBP2	0.0803246	0.0639459
Q86TP1	7	PRUNE	0.311296	0.0639388
Q8NBN7	10	RDH13	0.00136042	0.063741
P20336	5	RAB3A	0.110418	0.0636905
P42345	5	MTOR	0.195122	0.0636732
Q9ULX6	7	AKAP8L	0.196359	0.0636323
O60566	14	BUB1B	0.0163455	0.0636219
P27816	67	MAP4	0.00805145	0.0634659
Q15021	7	NCAPD2	0.105655	0.0633552
O00299	23	CLIC1	0.0284348	0.063331
O60306	2	AQR	0.340298	0.0632888
P11586	32	MTHFD1	0.0726136	0.0632763
Q92882	3	OSTF1	0.0976635	0.0631016
P23246	13	SFPQ	0.253948	0.063073
P62714	12	PPP2CB	0.103952	0.0629664
Q9BXL5	21	HEMGN	0.0288028	0.0628661
Q6NXE6	13	ARMC6	0.0293007	0.0628645
Q8WUY1	2	THEM6	0.0185707	0.0628597
Q8IZ69	25	TRMT2A	0.0505794	0.0628325
Q96SI9	5	STRBP	0.44805	0.0628086
Q13443	6	ADAM9	0.0119954	0.0628016
P18031	16	PTPN1	0.0234098	0.0627577
P28340	17	POLD1	0.0104248	0.0626479
Q3ZCQ8	12	TIMM50	0.0542824	0.0625692
P63010	33	AP2B1	0.0268865	0.0625688
Q9Y224	7	C14orf166	0.410479	0.0625429
Q0VDG4	5	SCRN3	0.145829	0.0624812
P49642	5	PRIM1	0.306017	0.0624317
Q9Y5M8	6	SRPRB	0.0446598	0.062311
P35790	4	CHKA	0.0078795	0.0622254
Q96LA8	2	PRMT6	0.311534	0.0622049
P49137	4	MAPKAPK2	0.0195283	0.0621003
O00461	9	GOLIM4	0.276093	0.0620597
P31040	26	SDHA	0.010652	0.0617855
Q9Y5Q8	11	GTF3C5	0.00503689	0.0616869
Q3MHD2	4	LSM12	0.021706	0.0615945
P36776	25	LONP1	0.00947675	0.0615874
P0DMN0;P0DMM9	9	SULT1A4;SULT1A3	0.00814015	0.0614499
P11498	5	PC	0.232797	0.0613331
Q5FBB7	2	SGOL1	0.124056	0.0612911
P35250	14	RFC2	0.111987	0.0612755
Q86VM9	2	ZC3H18	0.413323	0.0612753
Q9UN37	4	VPS4A	0.17327	0.0612625
Q9Y5W9	2	SNX11	0.263707	0.0612171
Q9UBL3	16	ASH2L	0.043857	0.061179
C4AMC7;Q6VEQ5;A8K0Z3	4	WASH3P;WASH2P;WASH1	0.0531066	0.0611196
P82673	5	MRPS35	0.20444	0.0610976
Q9P0J7	7	KCMF1	0.00992717	0.061062
Q9BTW9	18	TBCD	0.162719	0.0610466
Q13795	5	ARFRP1	0.220786	0.0609457
P19388	8	POLR2E	0.0465884	0.0609372
P41134	2	ID1	0.0185486	0.0609317
Q9H9A6	11	LRRC40	0.0326735	0.060919
Q69YL0	3	NCBP2-AS2	0.3376	0.060899
Q6GMV2	5	SMYD5	0.293951	0.0608597
P51617	3	IRAK1	0.205399	0.0607965
Q96DT6	3	ATG4C	0.0358702	0.0607524
Q6NVY1	12	HIBCH	0.169713	0.0606266
Q9H4A6	15	GOLPH3	0.020779	0.0604863
O00217	7	NDUFS8	0.0361447	0.0604669
Q9UJZ1	23	STOML2	0.0566534	0.0604007
O00571;O15523	10	DDX3X;DDX3Y	0.149674	0.0601669
O43488	10	AKR7A2	0.0888458	0.0601064
Q15459	7	SF3A1	0.221236	0.0600961
Q12996	6	CSTF3	0.0244361	0.0600885
Q8NC96	3	NECAP1	0.157751	0.0600765
Q96TA2	10	YME1L1	0.191532	0.0600648
Q9UNP9	14	PPIE	0.238118	0.060034
Q6IBS0	18	TWF2	0.0930156	0.0600217
P62879	12	GNB2	0.13788	0.0599074
Q8IYS2	8	KIAA2013	0.331101	0.0598864
Q14103	32	HNRNPD	0.156842	0.0598354
Q13885;Q9BVA1	32	TUBB2A;TUBB2B	0.321361	0.0598042
Q9NPA8	3	ENY2	0.366949	0.0596287
O95834	17	EML2	0.0266404	0.0596017
Q99575	6	POP1	0.024153	0.0595888
P63272	4	SUPT4H1	0.40981	0.0595548
Q6P4I2	4	WDR73	0.244346	0.0594261
Q04206	7	RELA	0.0545074	0.0593983
Q7L3V2	2	BOP	0.0207391	0.0592832
Q01415	7	GALK2	0.00131688	0.0592605
Q96RP9	26	GFM1	0.0540479	0.0592556
Q00341	6	HDLBP	0.326676	0.0591301
Q96C90	9	PPP1R14B	0.140686	0.0591116
Q29983	2	MICA	0.30663	0.0589664
Q9NXA8	2	SIRT5	0.0491988	0.0589633
O14772	2	FPGT	0.409866	0.0589007
Q92973	32	TNPO1	0.0172095	0.0588878
Q9HCS7	4	XAB2	0.136865	0.0588658
P36873	18	PPP1CC	0.198996	0.0587994
Q8N5M1	2	ATPAF2	0.218854	0.0586725
Q9UJY4	5	GGA2	0.234899	0.0585922
P63313	4	TMSB10	0.419832	0.0585498
Q6PH81	3	C16orf87	0.134617	0.0584018
Q14696	12	MESDC2	0.352241	0.0583572
Q92552	10	MRPS27	0.147165	0.0582785
O75380	5	NDUFS6	0.232977	0.0582582
P33552	2	CKS2	0.24702	0.0582059
Q92733	8	PRCC	0.00377232	0.0581626
Q8IWZ3	15	ANKHD1	0.109228	0.0579618
Q9Y6G9	23	DYNC1LI1	0.106384	0.0579576
P30536	2	TSPO	0.00885631	0.0579348
Q93008;O00507	3	USP9X;USP9Y	0.27699	0.0578756
P14635	6	CCNB1	0.0105094	0.0578522
Q3YEC7	3	RABL6	0.5455	0.0578196
Q9UQ80	35	PA2G4	0.0141169	0.0578177
Q9Y4R8	8	TELO2	0.344444	0.0577929
Q15785	13	TOMM34	0.272877	0.0577518
Q5U5X0	8	LYRM7	0.321219	0.0576715
Q14204	139	DYNC1H1	0.0679997	0.0574402
Q9Y4P8	2	WIPI2	0.343412	0.0574184
Q6ZT21	2	TMPPE	0.0579151	0.0573068
Q9BYD3	10	MRPL4	0.0482175	0.0572821
P61601	5	NCALD	0.336603	0.0571896
Q14BN4	10	SLMAP	0.240607	0.0570353
Q9UJ14	2	GGT7	0.113975	0.0568176
Q15047	3	SETDB1	0.221872	0.0567932
P40937	8	RFC5	0.057992	0.0567888
P43246	47	MSH2	0.108133	0.0567342
Q96EY4	2	TMA16	0.270899	0.0567144
P50990	51	CCT8	0.00956693	0.0566652
Q86UX7	10	FERMT3	0.21028	0.0566074
Q93009	21	USP7	0.0811142	0.0565588
O60234	4	GMFG	0.104293	0.0564894
P48449	21	LSS	0.0482674	0.0564648
Q08752	23	PPID	0.051417	0.0564569
Q13895	24	BYSL	0.316066	0.0564431
Q86TM6	5	SYVN1	0.43824	0.0562751
Q9UI26	18	IPO11	0.118579	0.0561863
Q5T0F9	7	CC2D1B	0.102747	0.0561707
Q9Y5X3	20	SNX5	0.113564	0.056119
P11940;Q9H361	41	PABPC1;PABPC3	0.115127	0.056073
P03928	2	MT-ATP8	0.161978	0.0559084
Q499Z4	2	ZNF672	0.347399	0.0558282
Q14116	8	IL18	0.234809	0.0557665
O43182	4	ARHGAP6	0.423255	0.0556415
Q9UHR5	6	SAP30BP	0.117152	0.0556381
P22234	47	PAICS	0.000206236	0.0556343
Q96LR5	5	UBE2E2	0.282232	0.0556206
Q9NQX7	2	ITM2C	0.353034	0.0556158
Q9BTE6	12	AARSD1	0.117014	0.0555734
O15269	19	SPTLC1	0.0909492	0.0554502
A6NJ78	2	METTL15	0.0599441	0.0554012
P25325	17	MPST	0.00273974	0.0553546
O75439	18	PMPCB	0.0244769	0.0553002
Q9UIW2	11	PLXNA1	0.331846	0.0552952
Q02750	12	MAP2K1	0.0573874	0.0551758
Q9H9B4	19	SFXN1	0.0339957	0.0551698
O95810	14	SDPR	0.0194793	0.0551553
Q9BV44	9	THUMPD3	0.0661589	0.055029
Q9UKB3	5	DNAJC12	0.211917	0.0549693
P61009	9	SPCS3	0.0324529	0.054968
Q9Y4X0;Q6DCA0	2	AMMECR1;AMMECR1L	0.111271	0.0548946
P09525	16	ANXA4	0.158822	0.0548142
O76003	29	GLRX3	0.0244271	0.0546702
O14933	2	UBE2L6	0.185003	0.0545789
Q70J99	27	UNC13D	0.198003	0.0545206
Q9NPA0	3	EMC7	0.191929	0.0544987
Q8TBX8	9	PIP4K2C	0.0927654	0.0544834
Q16718	8	NDUFA5	0.215532	0.0543413
Q9GZN8	2	C20orf27	0.36515	0.0543388
O95149	2	SNUPN	0.2048	0.0543308
P26583	19	HMGB2	0.209696	0.0543018
Q9H4L7	6	SMARCAD1	0.228885	0.0542242
Q14249	5	ENDOG	0.0940045	0.0541173
Q9NRL3	5	STRN4	0.195611	0.0539564
O00487	17	PSMD14	0.0632417	0.053911
P30876	15	POLR2B	0.12176	0.0538675
P35268	7	RPL22	0.223975	0.0538642
Q9Y5L0	26	TNPO3	0.0269728	0.0538496
Q9UHY7	13	ENOPH1	0.079608	0.0538114
Q9Y508	9	RNF114	0.467484	0.053761
P42226	3	STAT6	0.22419	0.0537439
Q99615	29	DNAJC7	0.0512207	0.0537428
P84103	8	SRSF3	0.281963	0.053732
Q9BZE1	13	MRPL37	0.137255	0.0537302
O94782	2	USP1	0.235311	0.0536858
O75396	14	SEC22B	0.010789	0.0534692
O00418	8	EEF2K	0.383436	0.0533944
Q9UIA9	26	XPO7	0.0704679	0.0533544
Q8TD19	3	NEK9	0.0880959	0.0532466
O75153	10	CLUH	0.332008	0.0532184
Q13043	8	STK4	0.0292375	0.052909
Q96DH6	4	MSI2	0.240751	0.0528986
Q9NXV2	5	KCTD5	0.28718	0.0527867
Q96FX7	6	TRMT61A	0.42183	0.0527684
Q9Y277	20	VDAC3	0.106414	0.0526696
Q8TAQ2	8	SMARCC2	0.21578	0.0525639
Q9NZL9	12	MAT2B	0.00611837	0.0525407
Q9H6K1	4	C6orf106	0.273819	0.0525396
O00483	5	NDUFA4	0.216676	0.0525013
O95571	4	ETHE1	0.2697	0.0524957
P82914	5	MRPS15	0.138722	0.0523972
Q9BWS9	3	CHID1	0.345325	0.0523799
Q99613;B5ME19	23	EIF3C;EIF3CL	0.268715	0.0523624
P0DPI2;A0A0B4J2D5	14	NA	0.101799	0.0523193
P47897	7	QARS	0.113981	0.0522995
Q86YP4	3	GATAD2A	0.477522	0.0521616
Q9NUA8	2	ZBTB40	0.609659	0.052158
Q15773	8	MLF2	0.0641704	0.0521458
Q06609	6	RAD51	0.0575194	0.0520901
O00273	23	DFFA	0.0523747	0.0520458
Q8N954	4	GPATCH11	0.274342	0.0519753
Q9HBH5	5	RDH14	0.0929726	0.0517843
O60716	4	CTNND1	0.15804	0.0517772
Q9UBK8	2	MTRR	0.283667	0.0517717
Q99797	3	MIPEP	0.505512	0.0517019
O00154	16	ACOT7	0.0148621	0.0516183
Q9UNF0	12	PACSIN2	0.132553	0.0515273
Q9UKT5	5	FBXO4	0.44457	0.0514861
O94874	10	UFL1	0.274512	0.0514078
Q00613	6	HSF1	0.0692606	0.0513826
O60704	2	TPST2	0.132279	0.051313
Q5TAQ9	4	DCAF8	0.0704273	0.0512814
P17483;P09016;P09017;Q00056	2	HOXB4;HOXD4;HOXC4;HOXA4	0.228073	0.0512798
P10155	36	TROVE2	0.0656186	0.0512447
Q14653	7	IRF3	0.138257	0.0512375
Q00325	15	SLC25A3	0.117034	0.0510404
Q9UHW9	3	SLC12A6	0.261376	0.0509579
Q8NB46	2	ANKRD52	0.0146948	0.050721
P63092;Q5JWF2	11	GNAS	0.0924992	0.050447
Q15645	11	TRIP13	0.00496267	0.0504428
Q16778;P33778;P23527;P06899	8	HIST2H2BE;HIST1H2BB;HIST1H2BO;HIST1H2BJ	0.209146	0.0504006
Q6PIW4	2	FIGNL1	0.235588	0.0503895
Q8NBJ5	5	COLGALT1	0.123783	0.0503764
P26196	15	DDX6	0.184521	0.0503688
P43357	3	MAGEA3	0.362311	0.0502881
Q9NUU7	23	DDX19A	0.00665994	0.0502578
Q9BRJ2	14	MRPL45	0.114672	0.050128
P49585	5	PCYT1A	0.126543	0.0501254
Q99735	2	MGST2	0.146662	0.05011
Q9BVM4	3	GGACT	0.154638	0.0500884
Q969T4	5	UBE2E3	0.375513	0.0500584
Q12999	2	TSPAN31	0.325841	0.0500305
O43252	12	PAPSS1	0.207877	0.0500266
P67812	14	SEC11A	0.0273049	0.0499649
O43615	25	TIMM44	0.00892888	0.0498625
P63241;Q6IS14	16	EIF5A;EIF5AL1	0.0101155	0.0497989
Q9BYD2	13	MRPL9	0.0252162	0.0497813
Q8WVM8	36	SCFD1	0.0314735	0.0497637
Q9H9P8	9	L2HGDH	0.324839	0.0497535
P60468	5	SEC61B	0.0700954	0.0496692
Q9NYK5	11	MRPL39	0.0832783	0.0496434
P62906	14	RPL10A	0.503088	0.0496422
Q969Z0	16	TBRG4	0.123007	0.0496164
Q8NI60	3	ADCK3	0.19583	0.0495207
P34949	11	MPI	0.0677553	0.0493894
Q13951	5	CBFB	0.279823	0.0493776
P07737	18	PFN1	0.231981	0.0493396
O15084	2	ANKRD28	0.0145082	0.0492848
Q86Y56	15	DNAAF5	0.0379923	0.0492639
Q13619	18	CUL4A	0.253142	0.0491094
O00151	20	PDLIM1	0.127545	0.0490636
Q96G46	27	DUS3L	0.0810398	0.04902
P61923	8	COPZ1	0.337309	0.0488827
Q9NQG6	5	MIEF1	0.261544	0.048873
Q9NZE8	3	MRPL35	0.370828	0.0488197
Q9BV19	4	C1orf50	0.225473	0.0487211
Q7Z2K8	10	GPRIN1	0.25758	0.0486894
Q9Y287	2	ITM2B	0.463342	0.0485757
Q9NP79	8	VTA1	0.320402	0.0485503
Q99933	8	BAG1	0.181777	0.0483962
P35813	9	PPM1A	0.281945	0.0483822
Q9H063	3	MAF1	0.511291	0.0483614
Q15031	6	LARS2	0.0466189	0.0482527
Q9BRG1	12	VPS25	0.140038	0.0482109
O43164	5	PJA2	0.356329	0.0481812
Q8TB37	2	NUBPL	0.200685	0.0480788
P82930	7	MRPS34	0.173724	0.0480637
P51784	4	USP11	0.181143	0.0479042
Q96T76	9	MMS19	0.0869141	0.0478027
P49790	11	NUP153	0.179806	0.0477136
P51148	14	RAB5C	0.357773	0.0477051
P68400;Q8NEV1	8	CSNK2A1;CSNK2A3	0.273553	0.0476924
P35998	39	PSMC2	0.0459211	0.0476794
P15291	3	B4GALT1	0.305274	0.0476773
P10768	14	ESD	0.0229079	0.0476685
Q8WWC4	3	C2orf47	0.360316	0.0476537
Q13618	12	CUL3	0.00160217	0.0476315
Q8WVQ1	7	CANT1	0.324722	0.0475614
Q9Y2H0	7	DLGAP4	0.406169	0.0474729
P61421	14	ATP6V0D1	0.0864292	0.04746
P50454	18	SERPINH1	0.0867468	0.0474371
Q15942	17	ZYX	0.365252	0.0473678
P60983	8	GMFB	0.32078	0.0471508
O00232	35	PSMD12	0.0159304	0.0470772
Q9UHD1	19	CHORDC1	0.263217	0.0469968
P41214	4	EIF2D	0.0320487	0.0469838
P49207	8	RPL34	0.521506	0.0469409
O95817	5	BAG3	0.380677	0.0468905
Q02809	9	PLOD1	0.19646	0.0466819
Q04323	13	UBXN1	0.0789201	0.0464887
Q8TDQ7	6	GNPDA2	0.325232	0.0463716
P14324	20	FDPS	0.333181	0.0463043
O14880	2	MGST3	0.107427	0.0462896
P30566	8	ADSL	0.442085	0.0461627
P61962	4	DCAF7	0.456821	0.0461476
Q15172	9	PPP2R5A	0.0222707	0.0460613
P37108	12	SRP14	0.231319	0.045958
Q7Z434	11	MAVS	0.240111	0.045951
Q9NVS2	8	MRPS18A	0.0346128	0.0459371
P50416	6	CPT1A	0.342581	0.0459152
Q92616	120	GCN1L1	0.0352158	0.0458798
Q3SXM5	10	HSDL1	0.0780473	0.0458379
P98179	6	RBM3	0.131279	0.0458299
P41440	10	SLC19A1	0.0984344	0.0458101
Q5VVQ6	10	YOD1	0.168413	0.0457989
P33993	35	MCM7	0.295686	0.0457913
Q9C0F1	3	CEP44	0.540872	0.0456865
Q15642	2	TRIP10	0.396498	0.0456279
Q6P1Q9;Q96IZ6	6	METTL2B;METTL2A	0.222577	0.0456142
Q8N6H7	21	ARFGAP2	0.0401519	0.0456008
Q9Y2S7	6	POLDIP2	0.0720885	0.0455947
P49005	6	POLD2	0.162009	0.0454984
Q9H0W8	4	SMG9	0.453555	0.0453789
P62263	10	RPS14	0.276552	0.0452592
Q16186	14	ADRM1	0.158442	0.0452352
Q96S94	3	CCNL2	0.296576	0.0452314
Q53H12	14	AGK	0.0940185	0.0452142
Q14157	4	UBAP2L	0.416684	0.0452029
Q13488	2	TCIRG1	0.470609	0.0451877
Q8TCD5	9	NT5C	0.310632	0.0451872
Q15185	12	PTGES3	0.299344	0.0451523
P16949	27	STMN1	0.252546	0.0451154
O60503	2	ADCY9	0.459289	0.0450886
Q9NVZ3	10	NECAP2	0.197002	0.0450352
P55263	26	ADK	0.201514	0.0450114
Q8WY64	2	MYLIP	0.385736	0.0449705
P56715	2	RP1	0.500194	0.0447864
P54687	19	BCAT1	0.645163	0.0447261
Q9H4L5	3	OSBPL3	0.321997	0.0447209
P49257	19	LMAN1	0.253543	0.0447207
Q04637	55	EIF4G1	0.2042	0.0446277
Q9NTZ6	13	RBM12	0.283965	0.0444882
O94979	20	SEC31A	0.272833	0.044361
O94905	15	ERLIN2	0.0407336	0.0443128
P61024	2	CKS1B	0.5331	0.0442394
Q15006	2	EMC2	0.542122	0.0441735
P53992	20	SEC24C	0.209273	0.0441538
O60563	4	CCNT1	0.089635	0.0440976
Q96SZ5	10	ADO	0.0760866	0.044076
P32322	2	PYCR1	0.420991	0.0440301
Q8TCS8	44	PNPT1	0.00486053	0.04398
P08243	30	ASNS	0.0391687	0.0439767
Q9NUQ9	17	FAM49B	0.00646955	0.0439659
O94776	26	MTA2	0.151614	0.04394
P09001	11	MRPL3	0.23246	0.0438154
Q13596	16	SNX1	0.14721	0.0437665
P50336	13	PPOX	0.281453	0.0436387
Q86TU7	6	SETD3	0.246603	0.0436071
O43837	11	IDH3B	0.519425	0.0436017
P61163	13	ACTR1A	0.151762	0.0435417
O00231	31	PSMD11	0.076646	0.0434278
Q6IQ49	5	SDE2	0.244076	0.0434211
P31749	6	AKT1	0.0578718	0.0433798
Q8NEU8	2	APPL2	0.411864	0.0433502
Q86VU5	9	COMTD1	0.0686999	0.0432795
Q9UP83	11	COG5	0.143308	0.0431495
O95782	20	AP2A1	0.346133	0.0430893
Q9BT73	7	PSMG3	0.195124	0.0430665
Q12972	3	PPP1R8	0.394833	0.0428892
Q9Y291	2	MRPS33	0.192745	0.0427838
Q9H814	5	PHAX	0.286152	0.0427724
Q2TAL8	8	QRICH1	0.285342	0.0426791
P54136	32	RARS	0.0149416	0.0426142
Q9NVH1	23	DNAJC11	0.0970271	0.0425387
Q9GZU8	17	FAM192A	0.0440775	0.0425018
Q8WX92	7	NELFB	0.178259	0.0424066
P11182	3	DBT	0.131206	0.0423651
P32119	25	PRDX2	0.291355	0.0423195
O43396	19	TXNL1	0.0641695	0.0423178
P51452	5	DUSP3	0.209983	0.0422801
Q16181	9	2022-09-07	0.224913	0.0422415
Q8NFH4	6	NUP37	0.432243	0.0421994
Q7Z3C6	3	ATG9A	0.446483	0.0421332
Q86TB9	2	PATL1	0.384734	0.0418851
Q14318	14	FKBP8	0.213414	0.0416821
Q16342	9	PDCD2	0.21859	0.0416138
Q99640	5	PKMYT1	0.303394	0.0414186
O60493	13	SNX3	0.121478	0.0412224
P27540	5	ARNT	0.151538	0.0412125
Q9NT62	10	ATG3	0.182331	0.0411482
Q99439	23	CNN2	0.202557	0.0410284
Q13505	14	MTX1	0.227447	0.0408755
Q5BJH7	6	YIF1B	0.612832	0.04081
Q92543	5	SNX19	0.410259	0.0408081
P30153	33	PPP2R1A	0.126436	0.0407823
Q9BRT8;Q8IUF1;Q5RIA9;Q5JTY5;Q4V339	5	CBWD1;CBWD2;CBWD5;CBWD3;CBWD6	0.0475793	0.0407156
Q96IJ6	4	GMPPA	0.396107	0.0405985
P62136	19	PPP1CA	0.206121	0.0405108
Q02218	29	OGDH	0.0450932	0.0404564
Q16763	6	UBE2S	0.343216	0.040423
P07437	33	TUBB	0.246545	0.040343
Q6UB35	13	MTHFD1L	0.288658	0.0403144
P55010	27	EIF5	0.0150401	0.0402094
O14802	10	POLR3A	0.063788	0.0400625
P41567	7	EIF1	0.327373	0.0398995
Q9NQH7	2	XPNPEP3	0.266112	0.0398718
Q86UL3	5	AGPAT6	0.105763	0.0398512
O95757	61	HSPA4L	0.124047	0.0398275
Q93034	17	CUL5	0.134613	0.0397998
Q1KMD3	23	HNRNPUL2	0.0860237	0.0397899
Q9Y3B7	12	MRPL11	0.122903	0.0396577
P41240	5	CSK	0.417412	0.039641
O14524	2	TMEM194A	0.467708	0.0395635
O15247	19	CLIC2	0.0959022	0.039465
Q96AQ8	3	MCUR1	0.218363	0.0394537
Q13573	4	SNW1	0.662149	0.0391051
Q9Y3I1	4	FBXO7	0.183253	0.0390872
Q15392	9	DHCR24	0.2531	0.0389863
Q9BXV9	5	C14orf142	0.356088	0.0389836
Q6FI81	20	CIAPIN1	0.0649085	0.0389576
Q03169	3	TNFAIP2	0.147486	0.0388828
Q12983	2	BNIP3	0.408886	0.0388559
Q5TFE4	22	NT5DC1	0.0859614	0.0387664
P41227	17	NAA10	0.0027647	0.0387207
Q05519	8	SRSF11	0.344453	0.0386432
Q9Y490	52	TLN1	0.358093	0.038586
P58004	5	SESN2	0.305103	0.0385287
Q9Y2I1	3	NISCH	0.378361	0.0383438
Q86U44	2	METTL3	0.247625	0.0382565
P0DMU9;Q5DJT8;P0DMV2;P0DMV1;Q8NHU0;Q5HYN5;P0DMV0;P0DMU8;P0DMU7	8	CT45A10;CT45A2;CT45A9;CT45A8;CT45A3;CT45A1;CT45A7;CT45A5;CT45A6	0.0546172	0.0381434
Q71U36;P0DPH8;P0DPH7	39	TUBA1A	0.4065	0.0381419
Q13541	6	EIF4EBP1	0.167699	0.0381273
Q13155	2	AIMP2	0.448499	0.0379904
P56537	12	EIF6	0.0986581	0.0379722
P82663	9	MRPS25	0.425083	0.0378778
P45880	22	VDAC2	0.00793435	0.0378304
Q9H0D6	5	XRN2	0.40249	0.0377977
O00186	13	STXBP3	0.261999	0.0377883
P04080	7	CSTB	0.172545	0.0375488
P62195	39	PSMC5	0.0483069	0.0375063
P35221	8	CTNNA1	0.348279	0.0374263
O43447	14	PPIH	0.028703	0.0373271
Q5XKP0	7	QIL1	0.248657	0.0372622
P18433	5	PTPRA	0.203112	0.0371457
Q9HB90	6	RRAGC	0.454253	0.0370717
P36507	15	MAP2K2	0.277314	0.0370303
Q7Z4W1	16	DCXR	0.0135045	0.0368967
Q9H0V1	2	TMEM168	0.179074	0.036891
P22059	28	OSBP	0.19422	0.03688
O43823	3	AKAP8	0.115056	0.0368463
P78344	23	EIF4G2	0.254573	0.0367541
Q9NX40	10	OCIAD1	0.13894	0.0367153
Q9NRN7	12	AASDHPPT	0.239301	0.036662
P15880	23	RPS2	0.4144	0.0365748
P33991	29	MCM4	0.419115	0.0365102
Q5T653	11	MRPL2	0.00365256	0.0364802
Q6NYC1	9	JMJD6	0.324598	0.0363365
Q9Y6M9	12	NDUFB9	0.0686951	0.036216
Q52LJ0	2	FAM98B	0.533135	0.0361816
Q6IA86	5	ELP2	0.405332	0.0361112
Q9Y678	16	COPG1	0.573955	0.0360414
Q9NWU5	5	MRPL22	0.233265	0.0360291
Q8WYN0	3	ATG4A	0.24093	0.0359744
Q9BQ52	30	ELAC2	0.261636	0.0358245
P59998	11	ARPC4	0.263507	0.0357799
O14545	9	TRAFD1	0.346363	0.0357642
Q9UHG3	12	PCYOX1	0.481719	0.0357536
O75911	5	DHRS3	0.419054	0.0357407
P62701	32	RPS4X	0.468803	0.0356912
Q9UJX5	2	ANAPC4	0.307388	0.0356848
O75832	9	PSMD10	0.604742	0.0355309
Q9BZZ5	27	API5	0.0679759	0.0355075
A6NED2	9	RCCD1	0.355384	0.0354819
P33176	45	KIF5B	0.207717	0.0354153
Q6N063	4	OGFOD2	0.437003	0.0352868
P39880;Q13948	7	CUX1	0.478571	0.0352466
Q8NBU5	6	ATAD1	0.662489	0.0351892
Q9UII2	9	ATPIF1	0.074421	0.0351697
Q04446	2	GBE1	0.449166	0.0351056
Q99543	3	DNAJC2	0.388541	0.0350717
O75298	3	RTN2	0.478703	0.0350265
Q9Y673	8	ALG5	0.0985869	0.0350235
Q6IPR3	6	TYW3	0.465634	0.034796
P21266	5	GSTM3	0.544394	0.0346196
Q14126	11	DSG2	0.174839	0.0346064
O15397	12	IPO8	0.392049	0.0344918
P35914	4	HMGCL	0.168619	0.0344487
P17858	6	PFKL	0.248762	0.0344422
Q9H993	12	ARMT1	0.239735	0.0344409
O75794	14	CDC123	0.131039	0.0343014
Q15118	2	PDK1	0.374299	0.0342634
O75323	3	GBAS	0.481642	0.034177
Q86VP6	69	CAND1	0.00273007	0.034171
Q9P2R7	12	SUCLA2	0.0505151	0.034144
P63098	5	PPP3R1	0.56028	0.0340048
P17707	2	AMD1	0.391934	0.0339597
Q6P444	2	MTFR2	0.412443	0.0339416
P02100	19	HBE1	0.246527	0.0338585
Q6P9B6	2	TLDC1	0.0769358	0.0338116
P21281	37	ATP6V1B2	0.10031	0.0338006
P0DN79;P35520	35	CBS	0.26287	0.0337823
O75616	3	ERAL1	0.530145	0.0337409
P30520	25	ADSS	0.141421	0.033699
Q9BVI4	2	NOC4L	0.211375	0.0336113
Q9NX08	2	COMMD8	0.503644	0.0335903
Q9H9E3	6	COG4	0.4614	0.0335843
Q16134	13	ETFDH	0.133858	0.0335812
Q969T7	3	NT5C3B	0.0546748	0.0335784
P82909	5	MRPS36	0.196001	0.0335526
P06493	17	CDK1	0.103862	0.0335374
P62280	15	RPS11	0.569925	0.0334945
Q8N2F6	2	ARMC10	0.386016	0.0332201
Q66K14	2	TBC1D9B	0.370536	0.0331792
P25205	32	MCM3	0.368122	0.0331236
Q9UJ41	3	RABGEF1	0.513405	0.0331111
P57737	9	CORO7	0.245917	0.0329896
O43257	2	ZNHIT1	0.587013	0.0329439
O95870	15	ABHD16A	0.279631	0.032943
P52565	15	ARHGDIA	0.284833	0.0329073
Q7Z406	2	MYH14	0.264405	0.0329038
Q9H3U1	39	UNC45A	0.226569	0.0328925
O14521	2	SDHD	0.621016	0.0328282
Q9Y2U9	2	KLHDC2	0.454464	0.0328022
P45983	5	MAPK8	0.445405	0.0327574
Q9BTT0	9	ANP32E	0.148429	0.0327501
Q12906	32	ILF3	0.209539	0.032747
P61011	11	SRP54	0.200074	0.0327349
Q5R372	4	RABGAP1L	0.54439	0.032656
Q7Z3U7	8	MON2	0.549655	0.0326324
Q14232	18	EIF2B1	0.281273	0.0324704
P51665	18	PSMD7	0.317816	0.0323474
Q5RI15	6	COX20	0.280978	0.0321698
P62826	28	RAN	0.511942	0.0321659
O15144	14	ARPC2	0.462898	0.0321146
P29083	2	GTF2E1	0.309801	0.0321133
Q86U42	9	PABPN1	0.191876	0.0320618
P30050	11	RPL12	0.660607	0.0320428
Q58FF8	12	HSP90AB2P	0.310219	0.0320042
Q9Y2U8	4	LEMD3	0.412467	0.0319725
Q7L1Q6	28	BZW1	0.168854	0.0319625
O43242	44	PSMD3	0.158273	0.0319518
Q9NX58	7	LYAR	0.440413	0.0318656
Q5SWX8	2	ODR4	0.549027	0.031859
P56962	4	STX17	0.589321	0.031779
Q9BWJ5	2	SF3B5	0.505244	0.0317675
Q6RW13	3	AGTRAP	0.463115	0.031749
P20338	10	RAB4A	0.449852	0.0316047
Q12893	3	TMEM115	0.492901	0.0315961
Q14139	9	UBE4A	0.481914	0.0315924
P62829	12	RPL23	0.299056	0.0314884
P00558	41	PGK1	0.264573	0.0314452
Q12904	5	AIMP1	0.429546	0.0314267
P45954	3	ACADSB	0.226339	0.0313878
Q96I51	7	WBSCR16	0.306992	0.0313856
Q9BYC9	4	MRPL20	0.367886	0.031294
O94826	36	TOMM70A	0.0635154	0.0312909
Q8WUY8	3	NAT14	0.572861	0.0312255
Q9NYP9	2	MIS18A	0.516189	0.0311976
P18077	8	RPL35A	0.796577	0.0310814
P53004	15	BLVRA	0.134731	0.0310787
Q5VTR2	2	RNF20	0.294451	0.0310605
Q6PKG0	24	LARP1	0.186171	0.0309779
Q9Y5X1	8	SNX9	0.454835	0.0309581
Q9BTY7	22	HGH1	0.141661	0.0309476
Q9Y6N1	3	COX11	0.277378	0.0309467
Q9UL15	3	BAG5	0.601158	0.0308498
Q3KQV9	4	UAP1L1	0.541134	0.0308082
P06730	11	EIF4E	0.251887	0.0306843
P27361	10	MAPK3	0.588822	0.0305782
Q96EK5	6	KIAA1279	0.35077	0.0305382
Q14320	6	FAM50A	0.050429	0.0303963
O43395	6	PRPF3	0.577262	0.030337
Q8IVF4	2	DNAH10	0.86788	0.0303361
Q9Y294	6	ASF1A	0.46571	0.0302843
Q5MIZ7	17	SMEK2	0.499625	0.0302185
Q14739	15	LBR	0.417139	0.030197
Q14331	6	FRG1	0.545708	0.0301914
Q9Y4P3	2	TBL2	0.298787	0.030187
Q8WUX9	10	CHMP7	0.384518	0.0301472
P10398	2	ARAF	0.675807	0.0301022
Q9UGP8	9	SEC63	0.437791	0.0300075
Q12792	5	TWF1	0.529579	0.0299861
Q9NQZ5	5	STARD7	0.48926	0.0299524
P35580	3	MYH10	0.0131128	0.0299154
Q96KA5	4	CLPTM1L	0.193138	0.0298715
Q14008	15	CKAP5	0.383451	0.0297727
Q9Y3I0	13	RTCB	0.372332	0.0296879
Q6VMQ6	2	ATF7IP	0.339025	0.0296464
O60684	15	KPNA6	0.134528	0.0296367
P28161	8	GSTM2	0.376145	0.029626
Q9P0B6	2	CCDC167	0.593136	0.0295447
P60228	13	EIF3E	0.540339	0.0295362
Q8NCE0	2	TSEN2	0.628079	0.029462
Q8N9N7	3	LRRC57	0.185856	0.0294399
Q9P2W1	2	PSMC3IP	0.380746	0.029402
P55211	2	CASP9	0.176531	0.029384
Q96AE4	36	FUBP1	0.0273947	0.0293031
P49821	19	NDUFV1	0.168055	0.0292707
Q9BY50	2	SEC11C	0.432613	0.0292276
Q96A33	17	CCDC47	0.0964432	0.0291574
Q969Q5	5	RAB24	0.0735501	0.029133
Q9BUF5	22	TUBB6	0.051498	0.0291309
Q13442	20	PDAP1	0.521273	0.029054
Q92783	10	STAM	0.371393	0.029045
O15143	18	ARPC1B	0.325174	0.0289621
P35241	53	RDX	0.05224	0.028929
Q8WWH5	9	TRUB1	0.265917	0.0288743
O43390	31	HNRNPR	0.115777	0.0287938
P60842	44	EIF4A1	0.108064	0.02875
Q9P0J0	4	NDUFA13	0.274269	0.0287251
Q13084	12	MRPL28	0.437053	0.0286854
O43676	4	NDUFB3	0.0181137	0.0286667
P68363	39	TUBA1B	0.108661	0.0286278
Q9BPZ3	5	PAIP2	0.657631	0.0286109
O95396	2	MOCS3	0.413248	0.0285426
Q9Y2Q3	10	GSTK1	0.142178	0.0283814
O15439	9	ABCC4	0.521219	0.0283539
O95168	6	NDUFB4	0.185796	0.0283484
Q9UBF8	5	PI4KB	0.613116	0.0283016
Q9Y4W6	30	AFG3L2	0.00948837	0.0281228
Q9UJ70	2	NAGK	0.498063	0.0281086
Q53H82	14	LACTB2	0.135592	0.0279259
Q14160	11	SCRIB	0.306125	0.0279001
Q9UNH7	19	SNX6	0.536786	0.0277769
Q99496	2	RNF2	0.588748	0.0277425
Q5T440	4	IBA57	0.396373	0.0275373
P37268	19	FDFT1	0.350776	0.027518
P68371	35	TUBB4B	0.130696	0.0275094
O60499	6	STX10	0.434878	0.0275
O95336	15	PGLS	0.0352106	0.0274755
Q14011	12	CIRBP	0.274029	0.0273233
Q9P0L0	25	VAPA	0.425882	0.0272703
Q92922	7	SMARCC1	0.310556	0.027211
Q8WZ42	3	TTN	0.843551	0.0270109
P46736	2	BRCC3	0.679505	0.02701
Q5R3I4	5	TTC38	0.484487	0.0267692
Q96DA6	4	DNAJC19	0.471211	0.0267075
Q92499	19	DDX1	0.383957	0.0266188
Q9H3R5	11	CENPH	0.490197	0.0265519
Q8WWY3	4	PRPF31	0.6644	0.0265514
P56937	4	HSD17B7	0.599262	0.0265015
Q9UEE9	11	CFDP1	0.0796798	0.0264198
O95684	12	FGFR1OP	0.268617	0.026407
Q96RD7	3	PANX1	0.687917	0.0263782
Q9H3H3	4	C11orf68	0.496072	0.0262872
Q9NRH3;P23258	6	TUBG2;TUBG1	0.701623	0.0260532
A8MXV4	6	NUDT19	0.475415	0.0260356
Q99611	10	SEPHS2	0.610593	0.0259597
Q96A57	3	TMEM230	0.732649	0.0258345
Q96KR1	3	ZFR	0.383566	0.025792
Q13595	3	TRA2A	0.589988	0.0257231
Q16795	14	NDUFA9	0.146168	0.0256662
Q9H2V7	3	SPNS1	0.615232	0.0256416
Q9BRP8	13	WIBG	0.527735	0.0255771
P42677	5	RPS27	0.61485	0.0255075
Q9Y6A4	6	CFAP20	0.235355	0.0255024
P30154	24	PPP2R1B	0.223497	0.0254415
Q92538	17	GBF1	0.134055	0.0254318
P35237	28	SERPINB6	0.281958	0.0253631
O60502	20	MGEA5	0.469038	0.0253526
P31948	65	STIP1	0.274334	0.0252976
O15382	14	BCAT2	0.620806	0.0252458
P42330;P17516	17	AKR1C3;AKR1C4	0.518094	0.0251529
Q15796;P84022;Q99717;Q15797;O15198	2	SMAD2;SMAD3;SMAD5;SMAD1;SMAD9	0.802337	0.0250565
Q7LG56	11	RRM2B	0.336969	0.0249296
Q49AR2	13	C5orf22	0.384058	0.0248311
Q5VV42	12	CDKAL1	0.593468	0.0248112
Q13131	2	PRKAA1	0.676459	0.0247959
Q9ULV4	20	CORO1C	0.201367	0.024733
Q9NZM3	2	ITSN2	0.686009	0.0247176
Q13057	6	COASY	0.411309	0.0247046
P62277	18	RPS13	0.577005	0.024689
Q9NUG6	6	PDRG1	0.50679	0.0246148
P61247	31	RPS3A	0.524247	0.0246116
Q96GG9	13	DCUN1D1	0.257224	0.0245647
P62917	16	RPL8	0.776841	0.024537
Q14738	12	PPP2R5D	0.412701	0.024458
Q9BTU6	13	PI4K2A	0.456123	0.0244251
P54920	26	NAPA	0.042062	0.0243827
Q16643	4	DBN1	0.614165	0.0243755
Q99442	6	SEC62	0.293321	0.0242659
O75608	10	LYPLA1	0.188328	0.0242156
P31947	16	SFN	0.125661	0.0240831
Q9BU61	5	NDUFAF3	0.488996	0.0240546
P25788	26	PSMA3	0.483559	0.0240291
Q9Y230	27	RUVBL2	0.443627	0.0240087
O95299	6	NDUFA10	0.66238	0.0239442
O43237	6	DYNC1LI2	0.247392	0.0239382
Q92508	8	PIEZO1	0.67039	0.0239195
Q9NX47	5	2022-03-05	0.719607	0.023885
O43314;Q6PFW1	2	PPIP5K2;PPIP5K1	0.357072	0.0238073
O00560	10	SDCBP	0.516457	0.0237911
P51178	23	PLCD1	0.365817	0.0237215
P61964	4	WDR5	0.350104	0.0237171
Q12962	5	TAF10	0.616344	0.0236994
P15260	2	IFNGR1	0.190509	0.0236396
P05976	3	MYL1	0.51845	0.0235957
Q6P1L8	4	MRPL14	0.578863	0.0235781
Q9NX02	2	NLRP2	0.304964	0.0235242
P37235;P84074	6	HPCAL1;HPCA	0.586729	0.0235171
Q13435	10	SF3B2	0.326304	0.0234557
Q9NR30	16	DDX21	0.610964	0.0233938
Q8NE71	8	ABCF1	0.738844	0.0233405
Q9NRZ7	4	AGPAT3	0.660497	0.0233259
P50453	25	SERPINB9	0.169991	0.0232815
P43686	31	PSMC4	0.289462	0.0232537
Q4ZIN3	4	TMEM259	0.392081	0.0232526
O76070	13	SNCG	0.514854	0.0231235
O95182	4	NDUFA7	0.690479	0.0231161
Q9NX62	3	IMPAD1	0.58374	0.0231086
Q8IXH7	5	NELFCD	0.604834	0.0230903
Q9H078	3	CLPB	0.710269	0.0230608
Q15005	17	SPCS2	0.227811	0.0230386
P19623	19	SRM	0.181642	0.0230249
P04150	2	NR3C1	0.140278	0.0230228
P33992	22	MCM5	0.62703	0.0230148
O75882	3	ATRN	0.647557	0.0230117
Q9BUH6	4	C9orf142	0.290645	0.0229498
P24928	18	POLR2A	0.618524	0.0229256
Q7Z6B0	5	CCDC91	0.617181	0.0229236
P28482	18	MAPK1	0.244422	0.0229104
O75475	5	PSIP1	0.298656	0.0229026
Q9UN36	6	NDRG2	0.732936	0.0228963
O95372	10	LYPLA2	0.151002	0.0228314
Q7L775	3	EPM2AIP1	0.533599	0.0228198
O43464	5	HTRA2	0.558943	0.0227648
Q14839	7	CHD4	0.719485	0.022684
P50225;P50226	9	SULT1A1;SULT1A2	0.519763	0.0226378
Q9UKL6	11	PCTP	0.674299	0.0225655
Q9ULC4	10	MCTS1	0.435464	0.0225216
Q9H3S4	2	TPK1	0.65364	0.0224745
Q13356	3	PPIL2	0.727821	0.0224702
Q9NR33	4	POLE4	0.728404	0.0224225
O94830	8	DDHD2	0.557523	0.0223951
P55036	19	PSMD4	0.168028	0.0223731
Q13451	38	FKBP5	0.405913	0.0223702
P07384	39	CAPN1	0.0309251	0.0223592
P07814	68	EPRS	0.457184	0.022339
Q9BZ23	7	PANK2	0.611268	0.0223009
Q8WUH1	3	CHURC1	0.222725	0.0222841
Q15070	5	OXA1L	0.592066	0.0222721
Q9H0U3	3	MAGT1	0.73299	0.0222537
Q8TDN6	4	BRIX1	0.707803	0.0221966
P49189	28	ALDH9A1	0.291512	0.0221115
P56945	4	BCAR1	0.365533	0.0221073
Q9NW68	17	BSDC1	0.354927	0.0220437
Q7RTP6	3	MICAL3	0.632897	0.0220301
Q8NCG7	5	DAGLB	0.719418	0.0220206
Q9Y3D8	5	AK6	0.430528	0.0220088
Q8NBQ5	8	HSD17B11	0.573744	0.0219208
Q6GMV3	6	PTRHD1	0.558103	0.0218258
Q8NE86	13	MCU	0.256002	0.0218024
Q13277	10	STX3	0.453553	0.0217915
Q658P3	5	STEAP3	0.643468	0.0216912
Q13492	26	PICALM	0.112162	0.0216746
P62834	18	RAP1A	0.515412	0.0216672
Q969N2	9	PIGT	0.362496	0.0215966
Q9HA47	3	UCK1	0.539245	0.0215318
O14976	3	GAK	0.711122	0.0215266
P55735	9	SEC13	0.564577	0.0215186
Q9Y5B9	3	SUPT16H	0.571118	0.0215126
Q6P1N9	13	TATDN1	0.71889	0.021432
P53990	11	IST1	0.23195	0.0214214
P53007	11	SLC25A1	0.274558	0.021412
Q9UL25	15	RAB21	0.55672	0.0213945
Q8NFF5	8	FLAD1	0.647789	0.0213575
Q5RKV6	2	EXOSC6	0.507467	0.0213506
P62847	11	RPS24	0.752022	0.0212311
Q32P41	18	TRMT5	0.425671	0.0212086
P51811	2	XK	0.649529	0.0211726
P40616	9	ARL1	0.54609	0.0211356
P62851	11	RPS25	0.750232	0.0211294
Q02978	5	SLC25A11	0.667681	0.0210601
Q13070;Q13069	4	GAGE6;GAGE5	0.73787	0.0210068
O00442	14	RTCA	0.443771	0.0209309
Q96NB3	5	ZNF830	0.806925	0.0208684
Q96C01	11	FAM136A	0.594827	0.0207513
Q9BUJ2	27	HNRNPUL1	0.251224	0.0207343
Q8TCA0	3	LRRC20	0.670191	0.0207204
P19367	16	HK1	0.726701	0.0206524
Q15543	2	TAF13	0.67609	0.0206216
Q9NVP1	4	DDX18	0.771408	0.0205059
Q9UM00	2	TMCO1	0.128943	0.0203531
A5PLL7	2	TMEM189	0.064008	0.0203338
Q13371	2	PDCL	0.674857	0.0202239
O75431	6	MTX2	0.535409	0.020215
Q6P996	19	PDXDC1	0.575992	0.0201849
O75414	3	NME6	0.403327	0.0201626
Q96BW5	12	PTER	0.574681	0.0201598
Q9BZK7	2	TBL1XR1	0.591559	0.0201562
Q9Y3E1	3	HDGFRP3	0.434592	0.0200603
O75746	15	SLC25A12	0.36125	0.0200559
Q12907	14	LMAN2	0.24556	0.0199522
Q8N5S9	2	CAMKK1	0.533519	0.0198983
Q9Y255	3	PRELID1	0.754399	0.0198021
Q16543	37	CDC37	0.260333	0.0196903
P08047	8	SP1	0.687451	0.0196783
P49755	10	TMED10	0.386669	0.0196574
P35606	19	COPB2	0.64608	0.0196223
Q9H0L4	23	CSTF2T	0.781034	0.0196036
P15056	5	BRAF	0.322942	0.0195922
Q9Y613	8	FHOD1	0.692948	0.0195633
Q8IXU6	5	SLC35F2	0.675671	0.0195528
Q9BRQ8	13	AIFM2	0.502395	0.0195448
O43324	5	EEF1E1	0.7146	0.0195429
P61081	12	UBE2M	0.465149	0.0195372
Q96CD2	5	PPCDC	0.606042	0.019501
Q9NYB0	12	TERF2IP	0.0201855	0.019497
Q00403	11	GTF2B	0.411859	0.0194151
Q9Y275	2	TNFSF13B	0.88138	0.019393
P54252	4	ATXN3	0.480662	0.0193044
O94903	11	PROSC	0.327256	0.0192946
Q9H7F0	2	ATP13A3	0.777702	0.0192412
P49736	30	MCM2	0.532444	0.0192123
P35658	37	NUP214	0.467401	0.0192046
Q9P032	6	NDUFAF4	0.444493	0.0191801
Q8WW59	8	SPRYD4	0.568515	0.0190777
P23284	18	PPIB	0.341221	0.0190733
Q96FZ7	7	CHMP6	0.62795	0.019025
Q9NUW8	6	TDP1	0.535971	0.018972
Q9BRX5	7	GINS3	0.603292	0.0188452
Q9C004	3	SPRY4	0.681402	0.0188196
P61313	8	RPL15	0.86331	0.0187808
P28288	11	ABCD3	0.308713	0.0187436
O77932	4	DXO	0.725532	0.0187046
Q9BYD1	8	MRPL13	0.634223	0.0186977
P23434	5	GCSH	0.664687	0.0186743
P60891;P21108	6	PRPS1;PRPS1L1	0.57206	0.0186551
Q969V3	13	NCLN	0.448416	0.0185802
O00165	9	HAX1	0.390463	0.0185037
P62256	5	UBE2H	0.593276	0.0185035
Q96BP3	21	PPWD1	0.46642	0.0183659
O60506	39	SYNCRIP	0.325251	0.0183543
Q9UH62	3	ARMCX3	0.625752	0.0183406
P30825	3	SLC7A1	0.666748	0.0183282
P34913	19	EPHX2	0.292415	0.0182512
P84101	5	SERF2	0.315883	0.0181919
Q9Y624	14	F11R	0.52915	0.0181548
Q7Z5K2	3	WAPAL	0.56814	0.0181411
Q71UI9;P0C0S5	5	H2AFV;H2AFZ	0.613106	0.018077
O60216	2	RAD21	0.699248	0.0180187
Q8N2Z9	3	APITD1	0.722342	0.0179919
Q96E11	11	MRRF	0.372945	0.0179756
P00390	28	GSR	0.615492	0.0179603
Q6GQQ9	5	OTUD7B	0.607645	0.0179052
Q14790	7	CASP8	0.746062	0.0178336
Q13263	46	TRIM28	0.629158	0.0178022
Q9NNW7	19	TXNRD2	0.68422	0.0177274
Q9GZN1	3	ACTR6	0.521325	0.0176482
O95825	6	CRYZL1	0.423927	0.0175612
Q09328	2	MGAT5	0.629961	0.0174976
P57740	2	NUP107	0.816841	0.0174308
Q86V81	9	ALYREF	0.704093	0.0174206
P62306	5	SNRPF	0.334171	0.0173654
P38606	42	ATP6V1A	0.186873	0.0173618
O43292	4	GPAA1	0.546352	0.0173394
Q12982	7	BNIP2	0.601255	0.0173242
Q6XR72	3	SLC30A10	0.603204	0.0172741
Q12931	44	TRAP1	0.298203	0.0172547
Q8NHH9	10	ATL2	0.762145	0.0172109
Q6UWU4	2	C6orf89	0.542833	0.0172041
P33316	16	DUT	0.532138	0.0172024
P23381	33	WARS	0.651591	0.0171755
Q9UBU8	2	MORF4L1	0.756835	0.0171358
Q05048	5	CSTF1	0.531349	0.0170625
Q9BZX2	10	UCK2	0.670362	0.0170253
P06280	13	GLA	0.380512	0.0169558
O76094	13	SRP72	0.536802	0.0169448
Q6UX07	3	DHRS13	0.535155	0.0169382
O95747	15	OXSR1	0.525166	0.016917
Q9BZG8	10	DPH1	0.470952	0.0168938
Q8N5N7	9	MRPL50	0.571328	0.0168846
P53041	24	PPP5C	0.383189	0.0168707
Q8TF71	2	SLC16A10	0.659973	0.0168138
P55039	17	DRG2	0.535322	0.0167776
Q9Y680	5	FKBP7	0.584933	0.0167529
P49711	2	CTCF	0.775105	0.0167361
Q92575	12	UBXN4	0.184289	0.0167091
Q9BWH6	3	RPAP1	0.171571	0.0167069
Q6NUK1	21	SLC25A24	0.407855	0.0166975
P05161	2	ISG15	0.618578	0.0165995
O15182	3	CETN3	0.712486	0.0165697
Q9Y5K6	22	CD2AP	0.600425	0.0164792
Q9C0C4	2	SEMA4C	0.662019	0.016426
Q6ZXV5	4	TMTC3	0.825189	0.0164232
P17980	36	PSMC3	0.103556	0.0164024
Q96CX6	4	LRRC58	0.744154	0.0163435
Q9NRX4	5	PHPT1	0.375108	0.0163074
Q6ZT12	10	UBR3	0.75305	0.0162918
Q8TCG1	3	KIAA1524	0.674685	0.0162438
Q9Y6E2	30	BZW2	0.50599	0.0162164
Q9BRT2	8	UQCC2	0.700561	0.0161637
Q9ULA0	3	DNPEP	0.699215	0.0161573
Q9Y2S6	4	TMA7	0.61378	0.0161111
P62861	4	FAU	0.806765	0.0160692
Q9Y265	23	RUVBL1	0.649447	0.0160602
Q9BV57	10	ADI1	0.41834	0.0160413
P56645	5	PER3	0.649861	0.0160207
Q9UJA5	12	TRMT6	0.461431	0.0160163
Q9H2W6	9	MRPL46	0.633353	0.0159901
Q9Y606	16	PUS1	0.604801	0.0159556
Q9ULV3	4	CIZ1	0.575176	0.0159527
P28331	28	NDUFS1	0.200787	0.0159049
Q9BVM2	2	DPCD	0.636058	0.0158593
Q9UL33	4	TRAPPC2L	0.781449	0.0158116
Q99729	20	HNRNPAB	0.311644	0.0156725
P41236	9	PPP1R2	0.711905	0.0156675
P52701	12	MSH6	0.745632	0.0156416
A3KN83	33	SBNO1	0.561331	0.0156337
P17655	12	CAPN2	0.429223	0.0155722
O15400	11	STX7	0.612294	0.0155405
Q9H9V9	2	JMJD4	0.740946	0.0155367
Q9Y281	12	CFL2	0.585473	0.0155053
P58107	9	EPPK1	0.716604	0.0154371
Q9Y4E8	60	USP15	0.418537	0.0154307
P48147	40	PREP	0.196375	0.0154147
P20248	5	CCNA2	0.605574	0.0153714
P09105	6	HBQ1	0.645373	0.0153479
P11388	3	TOP2A	0.809115	0.0153251
Q96NT0	5	CCDC115	0.744388	0.0152917
P61960	5	UFM1	0.583709	0.0152569
Q06203	28	PPAT	0.472592	0.0151691
Q96MW1	11	CCDC43	0.363852	0.0151546
Q9BPX7	3	C7orf25	0.845357	0.0151147
Q16363	2	LAMA4	0.788012	0.0150187
O43148	17	RNMT	0.116435	0.0150138
P21283	26	ATP6V1C1	0.421928	0.0149896
Q9NQG5	15	RPRD1B	0.589851	0.0149853
P62491	14	RAB11A	0.585851	0.0149152
O43826	3	SLC37A4	0.515856	0.0148828
Q16851	4	UGP2	0.689001	0.0148468
Q93050	26	ATP6V0A1	0.365895	0.0147833
Q99747	19	NAPG	0.586644	0.014774
P52298	3	NCBP2	0.636447	0.0147494
Q9C0E2	9	XPO4	0.627254	0.0147439
P52594	12	AGFG1	0.507566	0.0147192
O95249	8	GOSR1	0.632152	0.0146665
Q6YHU6	7	THADA	0.607638	0.0145139
Q9NPD8	6	UBE2T	0.489051	0.0144791
O14763	4	TNFRSF10B	0.866783	0.014411
Q96SU4	9	OSBPL9	0.675089	0.0143314
Q16385	10	SSX2	0.62733	0.0143147
P05141	30	SLC25A5	0.290167	0.0143135
Q99986	4	VRK1	0.778055	0.0142804
Q8WWZ3	2	EDARADD	0.763273	0.0142427
Q99541	10	PLIN2	0.583171	0.0142205
P50995	29	ANXA11	0.393174	0.0141631
Q9UK41	5	VPS28	0.749317	0.0141366
Q5VZ89	3	DENND4C	0.598478	0.014121
P15954	3	COX7C	0.846572	0.0141072
O95999	6	BCL10	0.677411	0.0140946
Q5H9R7	15	PPP6R3	0.57017	0.0140865
P25490;Q96MM3	2	YY1;ZFP42	0.811728	0.0140754
O75081;Q06455;O43439	3	CBFA2T3;RUNX1T1;CBFA2T2	0.730643	0.0140216
Q96EK6	11	GNPNAT1	0.823469	0.0140024
P04843	45	RPN1	0.486477	0.0139809
Q9Y6A9	2	SPCS1	0.589031	0.0139781
P16435	40	POR	0.155809	0.0139233
Q9BPY3	7	FAM118B	0.449476	0.0139159
Q9NXH8	2	TOR4A	0.815585	0.0138486
Q8WWB7	2	GLMP	0.822064	0.0137861
Q9Y3U8	6	RPL36	0.866507	0.0137746
Q9H3K2	12	GHITM	0.288857	0.0137226
P23443	3	RPS6KB1	0.764291	0.0137089
Q93045	6	STMN2	0.873546	0.0136876
Q96S52	8	PIGS	0.655186	0.0136382
Q15029	17	EFTUD2	0.654457	0.0136331
Q13308	2	PTK7	0.658167	0.0136317
Q14651	20	PLS1	0.721376	0.0136298
O75348	10	ATP6V1G1	0.67738	0.0135794
P62333	33	PSMC6	0.512534	0.0135563
Q92947	3	GCDH	0.634379	0.0135532
Q5T1C6	3	THEM4	0.82954	0.0135236
Q86VS8	6	HOOK3	0.814205	0.0134838
Q9NP73	3	ALG13	0.778218	0.0134511
Q8NBW4	2	SLC38A9	0.67039	0.013428
P27348	30	YWHAQ	0.592542	0.0132242
Q14964	3	RAB39A	0.828687	0.0131672
P31321	12	PRKAR1B	0.705679	0.0131472
O95273	6	CCNDBP1	0.876386	0.0130702
P02750	3	LRG1	0.725877	0.0130274
Q9Y4X5	3	ARIH1	0.766427	0.0130203
P30084	19	ECHS1	0.616389	0.0129746
P55884	46	EIF3B	0.440742	0.0129745
Q5JPI9	3	METTL10	0.726961	0.0129574
Q9NP61	19	ARFGAP3	0.709305	0.012933
Q9H9T3	2	ELP3	0.731146	0.0128754
O14717	6	TRDMT1	0.72467	0.012851
P09669	8	COX6C	0.558702	0.0128106
O75695	4	RP2	0.752746	0.0127916
Q86W56	7	PARG	0.701484	0.0127837
P11177	11	PDHB	0.347949	0.0126908
Q96BN8	4	OTULIN	0.809202	0.012566
Q6ZN17	11	LIN28B	0.681078	0.0124558
O95900	2	TRUB2	0.682456	0.0124151
Q96R06	2	SPAG5	0.701672	0.0123014
P11532	3	DMD	0.789016	0.012151
Q9Y6I9	6	TEX264	0.634457	0.0121173
Q7Z4Q2	2	HEATR3	0.755633	0.0120837
Q9BSH4	2	TACO1	0.546831	0.0120368
P24752	30	ACAT1	0.387647	0.0119163
P00918	3	CA2	0.642229	0.0118254
Q9GZL7	20	WDR12	0.545075	0.0117323
Q9UJ83	12	HACL1	0.715013	0.0116538
Q9H6T3	10	RPAP3	0.654967	0.0116491
Q8N9F7	10	GDPD1	0.804816	0.0116043
P02549	16	SPTA1	0.788313	0.0115759
Q96AJ9	3	VTI1A	0.816896	0.0115577
Q7L1T6	6	CYB5R4	0.768716	0.0115455
O43172	5	PRPF4	0.779989	0.0115183
Q96TC7	15	RMDN3	0.715399	0.0114214
Q96S59	4	RANBP9	0.751711	0.011396
Q10567	24	AP1B1	0.769224	0.0113766
Q8N5I9	2	C12orf45	0.779841	0.0113669
Q08345	2	DDR1	0.867917	0.0113634
P13224	4	GP1BB	0.830671	0.0113526
Q9BUB7	2	TMEM70	0.547545	0.011339
Q96CP7	2	TLCD1	0.741283	0.0112755
P49247	16	RPIA	0.526586	0.0112277
Q9BPX3	3	NCAPG	0.611527	0.0111832
Q9UJU6	8	DBNL	0.660958	0.0111736
Q9NZD8	2	SPG21	0.761569	0.0111167
O00429	26	DNM1L	0.587224	0.0110979
P18669	28	PGAM1	0.788311	0.0110388
P30740	28	SERPINB1	0.519317	0.0109219
Q96A26	6	FAM162A	0.739057	0.0109186
Q9BT67	2	NDFIP1	0.850708	0.0107376
Q96DB5	11	RMDN1	0.670735	0.0107364
Q9BQG2	2	NUDT12	0.67795	0.0107317
O14681	3	EI24	0.841804	0.0107169
O96019	17	ACTL6A	0.715047	0.010705
Q9BRG2	2	SH2D3A	0.679344	0.0106985
P31946	28	YWHAB	0.432018	0.0106765
Q8N1Q1	2	CA13	0.769958	0.010657
Q14681	2	KCTD2	0.818459	0.0106367
O75600	2	GCAT	0.320252	0.0105547
Q8WVC6	3	DCAKD	0.643059	0.0104761
Q8WVJ2	7	NUDCD2	0.75256	0.0104184
Q9UHJ6	9	SHPK	0.791494	0.0103183
O00505	11	KPNA3	0.861842	0.0102392
O43583	11	DENR	0.823825	0.0101592
Q8IZA0	4	KIAA0319L	0.540884	0.0100947
O14776	34	TCERG1	0.431062	0.0100747
P67775	12	PPP2CA	0.75925	0.0100595
O95379	2	TNFAIP8	0.56665	0.0100211
P60866	12	RPS20	0.814595	0.00994429
Q8N573	4	OXR1	0.828263	0.00993364
P19387	8	POLR2C	0.580923	0.00990447
Q8N511	4	TMEM199	0.763854	0.00989678
O15031	14	PLXNB2	0.749436	0.00974672
O60884	17	DNAJA2	0.666844	0.00970201
Q9UPN9	11	TRIM33	0.794718	0.00951715
O95749	6	GGPS1	0.755311	0.00950812
P18124	19	RPL7	0.894256	0.00946756
Q9UHX1	26	PUF60	0.674939	0.00944545
P54760	14	EPHB4	0.80738	0.00940806
P10809	67	HSPD1	0.770856	0.00940466
O75886	2	STAM2	0.782218	0.00936674
Q9NVI7	2	ATAD3A	0.84442	0.00934101
Q05086	31	UBE3A	0.49793	0.00930099
Q15649	2	ZNHIT3	0.891648	0.0092957
Q9UK23	2	NAGPA	0.81443	0.00925965
Q9NSY0	2	NRBP2	0.887548	0.00922044
Q9H2U2	6	PPA2	0.787823	0.00921212
O95861	23	BPNT1	0.671546	0.00915029
P21333	21	FLNA	0.813131	0.00914787
Q9BSU3	9	NAA11	0.832637	0.00911302
O95433	23	AHSA1	0.690091	0.00910829
P15941	2	MUC1	0.887107	0.0091035
Q6IN85	13	SMEK1	0.75934	0.00910077
Q8IV38	10	ANKMY2	0.723498	0.00907814
P14868	18	DARS	0.861515	0.00902471
P18440	3	NAT1	0.879678	0.00902203
Q9Y639	4	NPTN	0.856263	0.00897826
Q96J01	10	THOC3	0.82853	0.00895747
Q9UJY5	8	GGA1	0.851359	0.00894949
O43493	11	TGOLN2	0.660191	0.0089314
Q71SY5	5	MED25	0.874987	0.0089237
Q9H0A8	4	COMMD4	0.802855	0.00886566
Q9H0R4	9	HDHD2	0.768585	0.00886146
Q13838	31	DDX39B	0.378144	0.0087891
Q92667	8	AKAP1	0.810347	0.00875082
Q8TDP1	9	RNASEH2C	0.803098	0.00871847
Q86UP2	2	KTN1	0.835802	0.00865014
Q5VWZ2	3	LYPLAL1	0.77314	0.00863277
Q96HV5	3	TMEM41A	0.867669	0.00855908
Q9UJX3	6	ANAPC7	0.80537	0.00855207
P16219	7	ACADS	0.820672	0.00854723
P52657	4	GTF2A2	0.850597	0.00847437
Q9UKN8	2	GTF3C4	0.738307	0.00835303
Q58WW2	6	DCAF6	0.774032	0.00833307
Q96QU8	13	XPO6	0.764321	0.00826374
Q32P28	9	LEPRE1	0.821423	0.00821164
Q969U7	13	PSMG2	0.842217	0.00818434
Q9NXR1	4	NDE1	0.840093	0.00811251
Q96K76	44	USP47	0.728256	0.00808528
P48357	3	LEPR	0.874494	0.00807107
A2VDF0	4	FUOM	0.721312	0.00807088
Q7L8L6	3	FASTKD5	0.889101	0.00804906
P43355	3	MAGEA1	0.85591	0.00803958
Q14980	3	NUMA1	0.881855	0.00799676
P62873	12	GNB1	0.818543	0.00794323
Q9Y487	14	ATP6V0A2	0.859272	0.00784887
O14579	13	COPE	0.789598	0.00782841
Q9GZY8	9	MFF	0.795313	0.00781578
O95155	22	UBE4B	0.760197	0.00781219
Q6P1M0	10	SLC27A4	0.732424	0.00780473
Q8WXD5	4	GEMIN6	0.740725	0.0077936
Q8WWV3	15	RTN4IP1	0.809295	0.00771644
O94925	14	GLS	0.699285	0.00768475
Q15393	25	SF3B3	0.789151	0.0076797
Q9P2J5	28	LARS	0.80564	0.00765923
P49006	13	MARCKSL1	0.881028	0.00763619
P62888	9	RPL30	0.919975	0.00759655
Q9GZU1	2	MCOLN1	0.90078	0.00755386
Q99961	12	SH3GL1	0.709563	0.0075369
P46781	23	RPS9	0.855773	0.00748685
Q8TEX9	27	IPO4	0.751179	0.00748282
Q6P161	2	MRPL54	0.883731	0.00745438
P36405	16	ARL3	0.841423	0.00740375
Q9P287	18	BCCIP	0.607302	0.00740061
P30086	16	PEBP1	0.827751	0.00735015
P15153	8	RAC2	0.885244	0.00724623
P32929	8	CTH	0.964989	0.00717643
Q9UGV2	5	NDRG3	0.844865	0.00715146
P82979	13	SARNP	0.489278	0.00714283
Q15437	2	SEC23B	0.886191	0.0071161
P39687	18	ANP32A	0.862586	0.00711157
P20962	7	PTMS	0.817019	0.00708878
Q99460	53	PSMD1	0.641238	0.00705797
Q9UNI6	9	DUSP12	0.719047	0.00704939
Q6FI13;Q16777	7	HIST2H2AA3;HIST2H2AC	0.855494	0.00702046
Q9UNS2	18	COPS3	0.847579	0.00700256
Q93084	15	ATP2A3	0.793964	0.00698972
Q9UIM3	7	FKBPL	0.807786	0.00695534
P36543	19	ATP6V1E1	0.525491	0.00694955
Q14691	7	GINS1	0.860197	0.0069472
Q6AI08	2	HEATR6	0.890231	0.00692689
P50395	66	GDI2	0.616448	0.00692367
Q13907	16	IDI1	0.860475	0.00690462
Q96HR8	3	NAF1	0.850185	0.00688658
Q9BW91	13	NUDT9	0.669148	0.0068458
Q9BRP4	14	PAAF1	0.682423	0.00684151
Q96CS3	16	FAF2	0.776118	0.00682494
Q9NX61	7	TMEM161A	0.903237	0.0067397
O60869	13	EDF1	0.615785	0.00673693
O43414	4	ERI3	0.856966	0.0067004
P53778	3	MAPK12	0.808511	0.00666404
Q8WXA9	5	SREK1	0.837235	0.00664075
Q02252	3	ALDH6A1	0.891907	0.00662311
P10620	5	MGST1	0.668786	0.00660668
Q8WXC6	2	MYEOV2	0.850395	0.00658709
Q9UFN0	3	NIPSNAP3A	0.812538	0.00655365
Q9NP72	11	RAB18	0.834425	0.0064041
Q9Y263	11	PLAA	0.860899	0.00640141
P61204	14	ARF3	0.886363	0.00639913
O60333	2	KIF1B	0.945697	0.00635641
Q6UW68	4	TMEM205	0.830844	0.00630662
P51606	7	RENBP	0.773316	0.00627712
Q99504	7	EYA3	0.870803	0.0061726
P49756	3	RBM25	0.909973	0.00613237
Q9H813	2	TMEM206	0.922634	0.00610081
P61158	23	ACTR3	0.745874	0.00606844
Q96NT1	3	NAP1L5	0.854518	0.00597308
Q5BJE1	3	CCDC178	0.89126	0.00595608
P30085	19	CMPK1	0.734371	0.00595121
Q9P289	20	STK26	0.679605	0.00594716
Q9Y285	9	FARSA	0.879339	0.00593612
Q9H6F5	6	CCDC86	0.897866	0.00593366
Q13404	13	UBE2V1	0.82174	0.00588729
P55008	2	AIF1	0.875237	0.00587498
Q8N3D4	35	EHBP1L1	0.733575	0.00584945
Q9NX76	2	CMTM6	0.914098	0.00583835
P04350	27	TUBB4A	0.849353	0.00580929
Q96EB6	17	SIRT1	0.779847	0.00580538
A4D0S4	2	LAMB4	0.855604	0.00576958
Q10471	26	GALNT2	0.674486	0.00570605
Q96EC8	5	YIPF6	0.91037	0.00570022
O60231	2	DHX16	0.92305	0.00558808
Q15404	3	RSU1	0.928413	0.0055323
Q9UKV5	11	AMFR	0.88149	0.00543459
Q9UHX3	3	EMR2	0.832997	0.00543146
Q9Y2Y6	2	TMEM98	0.946138	0.00541101
P10599	15	TXN	0.847461	0.00539583
P52434	6	POLR2H	0.847452	0.00538717
O14980	51	XPO1	0.858404	0.00534527
Q9NQA3	3	WASH6P	0.810371	0.00533462
P37837	34	TALDO1	0.854558	0.00532959
P30040	23	ERP29	0.784825	0.00530169
Q9UI12	14	ATP6V1H	0.821033	0.00528551
Q8IWZ8	4	SUGP1	0.882481	0.00526281
Q96EE3	2	SEH1L	0.913261	0.00524295
Q9BTX1	3	NDC1	0.946874	0.00513727
Q9H1H9	3	KIF13A	0.893597	0.0050734
Q9H6V9	7	C2orf43	0.833113	0.00499926
O75191	2	XYLB	0.845869	0.00497903
O15479	4	MAGEB2	0.944927	0.00497012
Q9Y520	4	PRRC2C	0.913801	0.00493907
P62424	19	RPL7A	0.957485	0.00491937
P29590	5	PML	0.869374	0.00489745
Q5VW32	14	BROX	0.831758	0.00487449
Q6P4F2	3	FDX1L	0.880575	0.00487204
Q13424	2	SNTA1	0.864865	0.0048575
P09211	20	GSTP1	0.587561	0.0048279
Q9H9J2	9	MRPL44	0.881913	0.00475816
Q9H479	10	FN3K	0.851365	0.00473086
O75410	2	TACC1	0.887888	0.00471779
Q9Y584	5	TIMM22	0.927609	0.00461982
P52655	4	GTF2A1	0.914388	0.00461793
Q9Y3B8	15	REXO2	0.883041	0.0045549
Q9NQ48	12	LZTFL1	0.791731	0.00452299
Q9UBC2	20	EPS15L1	0.895369	0.00452095
O75155	9	CAND2	0.748364	0.0045205
Q9HC35	9	EML4	0.894635	0.00443973
Q13686	3	ALKBH1	0.907406	0.00442595
P21291	3	CSRP1	0.963279	0.00439384
P13796	55	LCP1	0.928717	0.00438147
Q9Y697	5	NFS1	0.91377	0.0043536
Q9BYD6	14	MRPL1	0.776712	0.00434155
A6NDB9	6	PALM3	0.750505	0.00422566
P54578	43	USP14	0.866254	0.0041501
Q9UHR6	4	ZNHIT2	0.948959	0.00410095
P0DPB6	2	NA	0.923327	0.00406895
O60271	59	SPAG9	0.850713	0.00402629
O75170	3	PPP6R2	0.924874	0.00402154
Q16836	18	HADH	0.853561	0.00399905
P62993	23	GRB2	0.833537	0.00397912
O94992	9	HEXIM1	0.888436	0.00394126
Q9NX74	7	DUS2	0.94454	0.00389204
Q96S82	5	UBL7	0.926025	0.00382078
Q8TCC3	6	MRPL30	0.822635	0.00371344
Q9UI30	8	TRMT112	0.882047	0.00370424
Q92643	4	PIGK	0.94007	0.0036276
Q96G23	3	CERS2	0.914231	0.00356844
P0DP25;P0DP24;P0DP23	11	NA	0.982524	0.00356326
Q9Y3A5	15	SBDS	0.929204	0.00351468
Q92621	5	NUP205	0.909962	0.00350895
Q9Y2Z0	27	SUGT1	0.788148	0.00343836
P48444	22	ARCN1	0.90944	0.0033394
P51812;Q15349	2	RPS6KA3;RPS6KA2	0.922148	0.00330265
Q9BYT8	23	NLN	0.828246	0.00327962
Q9HCN8	7	SDF2L1	0.937701	0.00327035
Q9BVG9	2	PTDSS2	0.927243	0.00325331
P69849;Q5JPE7	36	NOMO3;NOMO2	0.844278	0.00323936
Q9NZD2	4	GLTP	0.918361	0.00322143
Q9UBE0	33	SAE1	0.83106	0.00321238
Q17RB0;A6ZKI3	2	FAM127C;FAM127A	0.892541	0.00314379
Q9Y244	9	POMP	0.907847	0.00311474
Q7L5Y1	2	ENOSF1	0.947936	0.00309776
Q8IYB8	2	SUPV3L1	0.948073	0.00309729
Q13620	33	CUL4B	0.883511	0.00306891
Q92785	3	DPF2	0.887723	0.00305749
Q99584	8	S100A13	0.836423	0.00301268
Q5T8P6	3	RBM26	0.944119	0.00293717
Q13509	20	TUBB3	0.909783	0.00293582
P60059	2	SEC61G	0.948531	0.00288599
P08238	94	HSP90AB1	0.894459	0.00285982
Q02790	51	FKBP4	0.792468	0.00280205
Q9UKK6	3	NXT1	0.933681	0.00279962
P23921	46	RRM1	0.887513	0.00274052
Q15836	8	VAMP3	0.964907	0.0027369
Q9BQE3	39	TUBA1C	0.935174	0.00271282
P61981	24	YWHAG	0.910955	0.00269766
P62318	6	SNRPD3	0.894152	0.00264845
Q96DX4	2	RSPRY1	0.920641	0.00261443
Q10469	4	MGAT2	0.951519	0.00258615
Q92968	2	PEX13	0.974814	0.00246394
Q9H3L0	3	MMADHC	0.975812	0.00245985
Q9HCN4	5	GPN1	0.947736	0.00242793
Q9NWU1	16	OXSM	0.962045	0.00242182
Q14197	8	ICT1	0.943142	0.00241334
P61077;P62837	6	UBE2D3;UBE2D2	0.968629	0.00237044
P62191	40	PSMC1	0.6918	0.0023565
P15531	14	NME1	0.936315	0.00234175
Q8IZV5	5	RDH10	0.95019	0.00233058
Q9BW27	2	NUP85	0.945499	0.00231286
Q9H299	6	SH3BGRL3	0.938885	0.0023111
Q9UL46	20	PSME2	0.863536	0.00222554
P63000	11	RAC1	0.890166	0.00222203
Q8TAF3	7	WDR48	0.945048	0.00218605
Q9Y3D6	8	FIS1	0.958781	0.0021577
Q969V5	2	MUL1	0.915532	0.00215393
P53597	8	SUCLG1	0.952278	0.00213366
Q8IWR1	2	TRIM59	0.962452	0.00211736
P41743	2	PRKCI	0.959449	0.00209669
Q06587	3	RING1	0.929129	0.00207442
P00403	8	MT-CO2	0.945988	0.00206435
B2RUZ4	2	SMIM1	0.93703	0.00206102
P27695	16	APEX1	0.890629	0.00205191
Q9Y547	4	HSPB11	0.948068	0.00203029
Q0VD83	12	APOBR	0.970826	0.00199547
Q7Z7M9	9	GALNT5	0.949345	0.00192485
P10124	3	SRGN	0.954342	0.00182824
Q96P48	7	ARAP1	0.969067	0.00182429
Q9NTJ5	21	SACM1L	0.903109	0.00181067
Q9GZT6	2	CCDC90B	0.975854	0.00178256
Q15003	2	NCAPH	0.954015	0.00177995
Q96LJ7	5	DHRS1	0.974827	0.00175221
Q7L8J4	4	SH3BP5L	0.948759	0.00164585
Q01844	7	EWSR1	0.98162	0.00162387
P16220	4	CREB1	0.963496	0.00161501
O43924	3	PDE6D	0.968552	0.00158827
Q5TBB1	13	RNASEH2B	0.958048	0.00158172
Q5JTZ9	20	AARS2	0.96168	0.00156559
Q9Y3A3	7	MOB4	0.983904	0.00155509
Q14683	6	SMC1A	0.982963	0.00154729
Q9UBU9	2	NXF1	0.978022	0.00151696
Q4J6C6	13	PREPL	0.944157	0.00151086
Q9NUQ2	2	AGPAT5	0.901835	0.00150122
Q99700	2	ATXN2	0.976189	0.00146126
P23634	12	ATP2B4	0.941151	0.00141572
Q15018	2	FAM175B	0.977212	0.00141337
Q9Y3T9	4	NOC2L	0.966297	0.00136689
Q6UWP7	5	LCLAT1	0.967743	0.00135001
Q9Y5Q9	5	GTF3C3	0.983314	0.00134731
P42892	5	ECE1	0.983196	0.0012622
Q86UY8	2	NT5DC3	0.955247	0.00122525
Q03167	2	TGFBR3	0.974695	0.00117263
Q9Y295	15	DRG1	0.964922	0.00115584
Q13045	5	FLII	0.987766	0.00114861
Q9H444	16	CHMP4B	0.966147	0.00109283
Q9UGM6	2	WARS2	0.974416	0.00108274
P50897	12	PPT1	0.979178	0.001016
O95169	6	NDUFB8	0.972907	0.000994013
Q9UBP0	6	SPAST	0.98479	0.000976928
Q9P215	3	POGK	0.975286	0.000930405
O75381	7	PEX14	0.984423	0.000929764
P63244	29	GNB2L1	0.972842	0.000927221
Q13015	4	MLLT11	0.97899	0.000918206
Q7Z7H8	4	MRPL10	0.973892	0.000873924
P32189;Q14409	6	GK;GK3P	0.942135	0.000839447
Q7L8W6	2	DPH6	0.990375	0.000806741
Q9BRK3	2	MXRA8	0.991615	0.000745306
Q5VYK3	64	ECM29	0.962959	0.000738731
O95208	3	EPN2	0.984248	0.000732831
Q14181	4	POLA2	0.991005	0.000683409
Q8TD55	2	PLEKHO2	0.993235	0.000660807
Q06136	7	KDSR	0.977239	0.000627529
P33121	7	ACSL1	0.985566	0.000617283
Q15043	5	SLC39A14	0.991899	0.000509486
P49458	10	SRP9	0.965355	0.000504811
O60476	3	MAN1A2	0.984355	0.000478242
P08237	2	PFKM	0.989578	0.000429175
Q16401	31	PSMD5	0.97872	0.000363661
Q96CP2	7	FLYWCH2	0.987238	0.000355277
Q9NP81	4	SARS2	0.995967	0.000314833
Q15631	21	TSN	0.988987	0.000248278
Q9P015	17	MRPL15	0.997442	0.000171828
Q9NUN5	3	LMBRD1	0.997037	0.000161943
Q96A54	2	ADIPOR1	0.997132	0.000161146
Q9Y5U8	2	MPC1	0.996648	0.000144619
Q6ZN18	2	AEBP2	0.996646	0.000117224
Q15555	15	MAPRE2	0.997984	0.000112645
Q9BVJ7	2	DUSP23	0.998155	0.00011054
O15305	9	PMM2	0.996834	4.29703e-05
Q9Y3L3	7	SH3BP1	0.999032	-6.92676e-05
Q69YU5	2	C12orf73	0.995509	-0.000123153
Q92786	2	PROX1	0.997274	-0.000250442
Q8ND76	4	CCNY	0.993054	-0.000252965
P32969	11	RPL9	0.996972	-0.000288523
Q7L2H7	18	EIF3M	0.989906	-0.000306513
P57081	11	WDR4	0.98785	-0.000348801
Q12974	9	PTP4A2	0.992943	-0.000394332
Q9NVV0	2	TMEM38B	0.993502	-0.000436191
Q9BSF0	2	C2orf88	0.991931	-0.000444288
Q86SX6	5	GLRX5	0.984888	-0.000494683
P49023	9	PXN	0.993035	-0.000499738
P50750	3	CDK9	0.987451	-0.000571827
Q8WTS1	2	ABHD5	0.980724	-0.000587046
Q14498	9	RBM39	0.99008	-0.000600731
Q8N0X7	14	SPG20	0.973532	-0.000611462
Q8NDI1	14	EHBP1	0.98503	-0.000666801
Q10713	19	PMPCA	0.966384	-0.000769216
Q9NS18	4	GLRX2	0.986452	-0.000793659
Q9UEU0	6	VTI1B	0.991932	-0.000821583
O43491	47	EPB41L2	0.959057	-0.000848842
Q9UBP6	9	METTL1	0.984855	-0.000958527
Q15019	5	2022-09-02	0.976267	-0.0010659
P56181	3	NDUFV3	0.980287	-0.00108986
Q9NVX2	8	NLE1	0.983092	-0.00110978
[truncated: 2,114 more rows]

## Sheet: Panobinostat_Cell
ID	Peptides	Gene names	p-value	log2 foldchange
Q13547	16	HDAC1	2.44397e-05	0.768862
Q16778;P33778;P23527;P06899	8	HIST2H2BE;HIST1H2BB;HIST1H2BO;HIST1H2BJ	3.32844e-05	0.494367
P62805	11	HIST1H4A	4.72448e-07	0.476728
Q96LJ7	5	DHRS1	0.00020311	0.44665
Q04637	55	EIF4G1	9.51737e-06	0.436912
P31350	25	RRM2	4.24986e-06	0.419389
O76021	14	RSL1D1	6.0934e-05	0.408651
Q6FI13;Q16777	7	HIST2H2AA3;HIST2H2AC	9.52352e-06	0.398054
Q504U0	2	C4orf46	0.00151146	0.379697
P06748	19	NPM1	0.0115919	0.37816
P52272	28	HNRNPM	8.89633e-05	0.369888
Q99880;Q96A08	8	HIST1H2BL;HIST1H2BA	0.00436413	0.365677
Q9NR30	16	DDX21	0.000212969	0.364017
P04920	11	SLC4A2	0.0856431	0.343954
P61313	8	RPL15	0.00521995	0.330448
Q02878	19	RPL6	0.000886182	0.322005
Q02543	12	RPL18A	0.00703804	0.318788
Q9P2E9	2	RRBP1	0.00322074	0.318586
P50914	8	RPL14	0.00704121	0.309766
Q07020	8	RPL18	0.00227385	0.309668
P61353	6	RPL27	0.0065657	0.308641
P62424	19	RPL7A	0.00543541	0.306944
Q8IWJ2	7	GCC2	0.0182203	0.297843
P78527	35	PRKDC	0.00335166	0.297299
Q99541	10	PLIN2	0.00029024	0.293692
Q9Y3U8	6	RPL36	0.00570447	0.293666
Q8TDN6	4	BRIX1	0.00715652	0.287682
P18077	8	RPL35A	0.017534	0.287177
Q92769	17	HDAC2	3.7828e-05	0.286606
Q5R3I4	5	TTC38	0.000157511	0.28512
O76080	2	ZFAND5	0.0109103	0.284498
P46778	9	RPL21	0.00366587	0.283208
P36578	24	RPL4	0.00164936	0.279635
O14545	9	TRAFD1	0.000361957	0.27328
P18124	19	RPL7	0.00571813	0.268157
P62910	8	RPL32	0.00732534	0.265392
Q99613;B5ME19	23	EIF3C;EIF3CL	0.00163943	0.262257
P84243	9	H3F3A	4.47022e-05	0.261907
Q15233	14	NONO	0.000114865	0.258651
P40429	12	RPL13A	0.0143017	0.2576
Q06587	3	RING1	0.00294928	0.256697
P62917	16	RPL8	0.0226896	0.256128
P10515	27	DLAT	3.2993e-05	0.255931
P30050	11	RPL12	0.000482436	0.25539
O43164	5	PJA2	0.000587304	0.253038
O15371	9	EIF3D	0.00597503	0.249332
P62906	14	RPL10A	0.00592143	0.248537
O60568	14	PLOD3	0.000362903	0.246605
P49207	8	RPL34	0.00560237	0.244235
Q9NZI8	20	IGF2BP1	0.0037926	0.243338
P00367;P49448	9	GLUD1;GLUD2	0.0014852	0.240413
P62888	9	RPL30	0.0102867	0.235288
P38919	8	EIF4A3	0.00959836	0.230958
P62328	6	TMSB4X	0.126286	0.230864
O60524	2	NEMF	0.000483149	0.229734
O00330	13	PDHX	0.00013766	0.22947
P43243	16	MATR3	0.000262183	0.229453
P29144	48	TPP2	6.96607e-05	0.228831
Q8WVV9	11	HNRNPLL	0.00264307	0.228023
P14415	3	ATP1B2	0.0569139	0.227004
P53999	5	SUB1	0.0438363	0.22662
O60841	4	EIF5B	0.00126146	0.226368
Q96DF8	11	DGCR14	0.000429764	0.226271
O00479	3	HMGN4	0.0456158	0.223129
Q14152	40	EIF3A	0.00275119	0.218934
P38159;Q96E39	19	RBMX;RBMXL1	4.77678e-05	0.215575
P14866	24	HNRNPL	0.000269095	0.213176
Q69YL0	3	NCBP2-AS2	0.00837178	0.21316
O14763	4	TNFRSF10B	0.0512866	0.211858
O43707	20	ACTN4	0.00709603	0.21108
P15260	2	IFNGR1	0.000515433	0.210288
P23246	13	SFPQ	0.00105156	0.210286
Q15386	3	UBE3C	0.00976674	0.210205
Q6P3W7	10	SCYL2	0.0942136	0.209218
Q07666	11	KHDRBS1	0.000898687	0.208779
Q9BRT9	9	GINS4	0.0164502	0.208388
Q99666;O14715;P0DJD0;P0DJD1;Q7Z3J3;A6NKT7	2	RGPD5;RGPD8;RGPD1;RGPD2;RGPD4;RGPD3	0.0725294	0.20837
P61244	4	MAX	0.00601892	0.207674
O60333	2	KIF1B	0.153596	0.207632
Q92890	19	UFD1L	2.18706e-05	0.207052
Q9NUG6	6	PDRG1	0.00329784	0.205574
P17844	27	DDX5	0.00432211	0.205095
O15372	11	EIF3H	0.00101464	0.204267
P32969	11	RPL9	0.0142393	0.20225
Q07955	12	SRSF1	0.00600293	0.20081
Q08945	3	SSRP1	0.00470154	0.200189
Q9H6K1	4	C6orf106	0.00213424	0.200087
P84103	8	SRSF3	0.00189275	0.199735
P35659	10	DEK	0.000767511	0.199469
P09651	25	HNRNPA1	0.00072035	0.199391
P51991	15	HNRNPA3	0.0109414	0.198451
P62854;Q5JNZ5	7	RPS26;RPS26P11	0.000291891	0.197462
Q6NZI2	13	PTRF	0.0036347	0.196234
Q9NVP1	4	DDX18	0.0201982	0.196189
Q9NX58	7	LYAR	0.00032621	0.195999
P41208;Q12798	4	CETN2;CETN1	0.00685045	0.193962
Q02809	9	PLOD1	0.000242996	0.191627
Q16629	4	SRSF7	0.00854436	0.190611
Q08211	19	DHX9	0.0022489	0.189599
Q07820	2	MCL1	0.00482673	0.189344
Q9P258	17	RCC2	0.00879682	0.186914
P18621	11	RPL17	0.00985871	0.186635
P0DN76;Q01081	7	U2AF1	0.00611534	0.186523
Q9Y255	3	PRELID1	0.00189959	0.186361
P26373	12	RPL13	0.0120053	0.185982
P61513	4	RPL37A	0.0010525	0.185841
Q13151	11	HNRNPA0	0.00134612	0.185045
P49327	91	FASN	0.00493348	0.184679
O95166;Q9H0R8	2	GABARAP;GABARAPL1	0.0117183	0.183234
Q96CX6	4	LRRC58	0.0208431	0.182858
Q3KQU3	7	MAP7D1	0.0011318	0.182503
Q9Y450	2	HBS1L	0.010516	0.181371
Q9BT67	2	NDFIP1	0.0350987	0.181282
Q6IA86	5	ELP2	0.020516	0.180497
Q8IVF4	2	DNAH10	0.44639	0.180255
Q9NYB0	12	TERF2IP	2.77304e-05	0.180165
P16401	16	HIST1H1B	0.0139038	0.179227
P58107	9	EPPK1	0.00345565	0.178677
Q15654	4	TRIP6	0.00829594	0.178674
Q99519	7	NEU1	0.00817512	0.178233
O75794	14	CDC123	6.08001e-05	0.177651
Q8NC51	19	SERBP1	0.0100599	0.176985
Q8IWS0	4	PHF6	0.00245856	0.17569
P62280	15	RPS11	0.00627614	0.17513
P62995	5	TRA2B	0.0015175	0.175002
P62979;P0CG47;P0CG48	18	RPS27A;UBB;UBC	0.0126153	0.174304
Q16763	6	UBE2S	0.0124263	0.173861
Q9H063	3	MAF1	0.0430874	0.173713
P47813;O14602	10	EIF1AX;EIF1AY	0.00529277	0.171941
Q71UI9;P0C0S5	5	H2AFV;H2AFZ	0.00368695	0.17054
P62081	20	RPS7	0.00287065	0.169936
Q00610	65	CLTC	0.0268575	0.16924
Q9ULX3	16	NOB1	0.00252664	0.168703
Q6FIF0	4	ZFAND6	0.00907636	0.167653
Q15276	11	RABEP1	0.0829426	0.166351
O14802	10	POLR3A	0.00532678	0.165993
Q9NVP2	4	ASF1B	0.0705086	0.165821
Q9UNZ5	3	C19orf53	0.0274814	0.165651
P41091;Q2VIR3	23	EIF2S3;EIF2S3L	7.08252e-05	0.164784
Q7L2H7	18	EIF3M	0.00125325	0.163736
O75683	4	SURF6	0.00677275	0.163672
Q92522	6	H1FX	0.011518	0.16343
P60660	7	MYL6	9.8918e-05	0.163236
Q9UKD2	11	MRTO4	0.0486277	0.162533
Q9Y262	19	EIF3L	0.00197196	0.162416
Q15011	2	HERPUD1	0.011072	0.162393
P06730	11	EIF4E	0.0068935	0.162393
Q9Y3S2	3	ZNF330	0.0375939	0.161346
Q13243	5	SRSF5	0.00166024	0.160908
Q29983	2	MICA	0.0178504	0.160756
O15479	4	MAGEB2	0.039236	0.160373
P46779	9	RPL28	0.0179457	0.159674
O43670	3	ZNF207	0.0706609	0.15942
P62277	18	RPS13	0.00404141	0.159291
P55081	3	MFAP1	0.0547367	0.158903
Q92499	19	DDX1	0.00110932	0.158858
Q8NC96	3	NECAP1	0.00568593	0.158653
Q14444	15	CAPRIN1	0.00100895	0.158049
Q29980	4	MICB	0.000932285	0.15778
P35790	4	CHKA	0.000339995	0.157279
P61247	31	RPS3A	0.00442908	0.157081
P62241	18	RPS8	0.0012562	0.155864
Q9H4M9	5	EHD1	0.000834838	0.155483
Q7Z2W4	12	ZC3HAV1	0.00265503	0.155288
P62861	4	FAU	0.0293879	0.155099
O95347	6	SMC2	0.0148787	0.153153
P62899	9	RPL31	0.00618202	0.151353
Q9Y314	7	NOSIP	0.0278777	0.151125
Q9Y3B4	3	SF3B6	0.0338447	0.1511
Q6PKG0	24	LARP1	0.00813646	0.150937
Q9H425	3	C1orf198	0.0609926	0.150256
P42766	7	RPL35	0.0163732	0.150217
P39748	7	FEN1	0.00270812	0.149607
Q86WX3	2	RPS19BP1	0.00267538	0.149326
O43776	8	NARS	0.0787859	0.149229
Q16891	39	IMMT	0.00380557	0.14893
O75643	5	SNRNP200	0.0236547	0.148842
P62263	10	RPS14	0.00569901	0.148772
P62701	32	RPS4X	0.00427118	0.148053
Q9NRX1	7	PNO1	0.000307683	0.147998
Q86V81	9	ALYREF	0.0266508	0.147636
P48651	3	PTDSS1	0.0324462	0.14763
P60228	13	EIF3E	0.00323947	0.147053
O14579	13	COPE	0.00368371	0.147043
P62633	10	CNBP	0.515797	0.146811
Q9UL33	4	TRAPPC2L	0.00493706	0.14675
P07948	12	LYN	0.017576	0.146722
O43318	4	MAP3K7	0.354604	0.146423
Q08170	9	SRSF4	0.00451917	0.146077
Q06609	6	RAD51	0.00166439	0.145545
O95429	8	BAG4	0.00478568	0.145135
Q9Y512	2	SAMM50	0.00707317	0.144971
Q9NTJ3	9	SMC4	0.0204585	0.143998
O75533	19	SF3B1	0.0435952	0.143331
O43414	4	ERI3	0.00825224	0.143006
P13498	2	CYBA	0.0338126	0.141884
Q9NX63	13	CHCHD3	0.00113905	0.141491
P15880	23	RPS2	0.0110599	0.141248
Q86UE4	8	MTDH	0.0123726	0.140614
Q9Y2Y6	2	TMEM98	0.0857955	0.140373
O75494	2	SRSF10	0.0121307	0.14035
O43709	6	WBSCR22	0.0266071	0.139921
P22626	28	HNRNPA2B1	0.000349351	0.13986
Q9UKB3	5	DNAJC12	0.0260966	0.139842
Q9Y3C1	3	NOP16	0.0850679	0.139761
P20336	5	RAB3A	0.079598	0.139755
Q01844	7	EWSR1	0.169069	0.139546
Q71DI3;Q16695;P68431	8	HIST2H3A;HIST3H3;HIST1H3A	0.0174805	0.139025
Q9NVU0	6	POLR3E	0.0119494	0.138427
O43719	6	HTATSF1	0.0232023	0.138153
P49756	3	RBM25	0.0228862	0.137854
P85037	15	FOXK1	0.0015629	0.13777
P31942	9	HNRNPH3	0.0142671	0.136815
O00541	11	PES1	0.00889281	0.136565
P18615	6	NELFE	0.0677763	0.136299
O76094	13	SRP72	0.00575563	0.136267
O43493	11	TGOLN2	0.0040005	0.135863
P17707	2	AMD1	0.0213506	0.135257
P62847	11	RPS24	0.0256087	0.134989
Q9BRS2	3	RIOK1	0.107637	0.134988
Q13405	4	MRPL49	0.0575586	0.134925
P46940	13	IQGAP1	0.0098233	0.133641
A6NCE7;Q9GZQ8	3	MAP1LC3B2;MAP1LC3B	0.00694559	0.133597
P26599	24	PTBP1	0.00898551	0.133393
Q6L8Q7	9	PDE12	0.198939	0.133385
P27708	18	CAD	0.0144708	0.13288
Q9BQI3	2	EIF2AK1	0.00708376	0.132554
P46776	4	RPL27A	0.0499296	0.132177
P63098	5	PPP3R1	0.0488156	0.13214
P21333	21	FLNA	0.0301356	0.131725
P62753	22	RPS6	0.0196333	0.131631
O43390	31	HNRNPR	0.00666011	0.131389
Q9Y2Q9	8	MRPS28	0.134859	0.130569
Q14320	6	FAM50A	0.00143389	0.129419
Q68D91	13	MBLAC2	0.00233616	0.129372
Q99986	4	VRK1	0.0680106	0.129351
Q9H6V9	7	C2orf43	0.0276014	0.12935
P23396	23	RPS3	0.000600159	0.12926
P46781	23	RPS9	0.00449933	0.12882
P17987	37	TCP1	0.00457767	0.128583
Q92817	2	EVPL	0.0256943	0.128447
Q6NZY4	10	ZCCHC8	0.0104542	0.12829
Q9Y2R9	4	MRPS7	0.0413731	0.128087
Q96DG6	20	CMBL	0.0925578	0.128061
Q9Y295	15	DRG1	0.0039565	0.12786
P30876	15	POLR2B	0.0278301	0.127793
P82933	10	MRPS9	0.0126341	0.127787
Q9GZL7	20	WDR12	0.00831278	0.127567
Q2NL82	26	TSR1	0.00213941	0.127287
P46783	16	RPS10	0.00762772	0.126962
P62841	7	RPS15	0.00675844	0.126778
Q10471	26	GALNT2	0.000811394	0.126633
Q9NY12	3	GAR1	0.00713163	0.126465
P17096	2	HMGA1	0.140687	0.126403
P61011	11	SRP54	0.0036188	0.12622
Q99848	3	EBNA1BP2	0.0191932	0.125883
P78395	9	PRAME	0.0101981	0.125728
P83731	15	RPL24	0.00465023	0.125498
Q8WUI4	9	HDAC7	0.0109876	0.125376
P10124	3	SRGN	0.0355713	0.125185
P63244	29	GNB2L1	0.000900236	0.124953
Q13155	2	AIMP2	0.0630465	0.124922
Q10570	7	CPSF1	0.0762256	0.124854
Q9NP81	4	SARS2	0.0691001	0.124778
Q00403	11	GTF2B	0.00104142	0.124697
Q9Y2H0	7	DLGAP4	0.0960999	0.124578
P62269	24	RPS18	0.00401682	0.124562
P43357	3	MAGEA3	0.0288649	0.124554
Q01813	11	PFKP	0.0133472	0.12407
Q9NRH3;P23258	6	TUBG2;TUBG1	0.130898	0.123779
Q8NE71	8	ABCF1	0.172717	0.123643
Q15036	6	SNX17	0.00543727	0.12313
P82675	10	MRPS5	0.00140736	0.122994
Q9Y6M5	10	SLC30A1	0.0196339	0.122633
Q15042	7	RAB3GAP1	0.0379371	0.122323
O95140	3	MFN2	0.0321218	0.121935
P02750	3	LRG1	0.00769937	0.121276
P62256	5	UBE2H	0.0155234	0.120459
O14925	7	TIMM23	0.000247885	0.120441
O75436	6	VPS26A	0.179237	0.119793
O60869	13	EDF1	0.000229662	0.119684
Q12874	8	SF3A3	0.145489	0.119478
Q8N163	44	CCAR2	0.000166502	0.119465
Q6PI48	11	DARS2	0.0330251	0.11942
Q8WWM7	8	ATXN2L	0.00571766	0.119415
Q9HB90	6	RRAGC	0.226093	0.119375
Q96EY7	18	PTCD3	0.00286701	0.119229
P0DSO3;P0CL82;P0CL81;P0CL80;O76087;P0DTW1;Q4V326	4	GAGE12I;GAGE12G;GAGE12F;GAGE7;GAGE2E	0.00815553	0.11909
P50579	13	METAP2	0.0348672	0.118602
Q13541	6	EIF4EBP1	0.0247062	0.118371
Q14137	8	BOP1	0.00746223	0.118169
P15104	5	GLUL	0.0424795	0.11816
P36915	4	GNL1	0.0940029	0.117927
Q9Y5B9	3	SUPT16H	0.0330709	0.117865
O14744	7	PRMT5	0.0143648	0.1177
E9PRG8	2	C11orf98	0.0748723	0.117645
Q9NXV2	5	KCTD5	0.0207968	0.117426
P78536	7	ADAM17	0.0035527	0.117369
Q9Y3T9	4	NOC2L	0.10617	0.117259
Q7RTV0	6	PHF5A	0.0103322	0.116989
Q00839	57	HNRNPU	0.00293222	0.116798
Q92665	11	MRPS31	0.0134402	0.116646
Q13247	7	SRSF6	0.072813	0.116604
Q5VUM1	2	SDHAF4	0.00145361	0.116554
P26368	9	U2AF2	0.040988	0.116216
Q9UEU5;Q6NT46;Q13066;Q4V321;A6NDE8;A1L429	4	GAGE2D;GAGE2A;GAGE2B;GAGE13;GAGE12H;GAGE12B	0.111234	0.116102
Q96TC7	15	RMDN3	0.0207937	0.115943
Q8ND56	5	LSM14A	0.000896185	0.11557
Q13610	6	PWP1	0.0263497	0.115393
P43365	3	MAGEA12	0.020021	0.115229
Q9BWF3;Q9BQ04	10	RBM4;RBM4B	0.0581365	0.115157
P62249	22	RPS16	0.0215952	0.11514
P54252	4	ATXN3	0.0089408	0.115104
P39023	28	RPL3	0.0174955	0.115054
P32322	2	PYCR1	0.0702982	0.115017
Q7L014	13	DDX46	0.118423	0.114234
O75400	3	PRPF40A	0.0276741	0.11402
O00483	5	NDUFA4	0.0257592	0.113582
P0DP25;P0DP24;P0DP23	11	NA	0.455505	0.113431
Q9Y605	3	MRFAP1	0.0273331	0.11328
O95870	15	ABHD16A	0.0108004	0.113079
P62266	9	RPS23	0.0525225	0.113001
Q14157	4	UBAP2L	0.0255152	0.112948
P25205	32	MCM3	0.0116067	0.112874
Q14331	6	FRG1	0.0968208	0.112656
Q96GA3	17	LTV1	0.0137622	0.112639
Q16204	4	CCDC6	0.0521599	0.112608
Q9UBR2	9	CTSZ	0.0117767	0.112513
P48506	6	GCLC	0.0023577	0.112232
Q8N6M0	5	OTUD6B	0.0230406	0.111862
P35269	3	GTF2F1	0.0850217	0.111838
Q9UHQ1	2	NARF	0.025797	0.111649
Q15019	5	2022-09-02	0.134269	0.111281
Q9H6U8	7	ALG9	0.00610694	0.111058
P21980	28	TGM2	0.000787482	0.111021
P48729	7	CSNK1A1	0.0680355	0.110782
P82663	9	MRPS25	0.0753601	0.11002
Q93008;O00507	3	USP9X;USP9Y	0.0796161	0.109645
P63173	8	RPL38	0.036712	0.109505
Q9NQ50	5	MRPL40	0.0428041	0.10941
Q9Y296	7	TRAPPC4	0.19317	0.108958
Q01581	23	HMGCS1	0.0179266	0.108668
Q9NPD8	6	UBE2T	0.00270274	0.108658
Q13636	7	RAB31	0.596764	0.108492
Q9NV96	5	TMEM30A	0.0093331	0.108391
P35240	3	NF2	0.232273	0.10829
P37268	19	FDFT1	0.0153697	0.10802
Q9P2N5	5	RBM27	0.0157348	0.107773
Q9Y608	3	LRRFIP2	0.230146	0.107123
Q9Y490	52	TLN1	0.0724118	0.106904
Q8IYB3	4	SRRM1	0.0587012	0.106375
Q9NPA0	3	EMC7	0.053775	0.10623
P62987	13	UBA52	0.0884171	0.106144
Q8TBX8	9	PIP4K2C	0.058957	0.106063
P82932	2	MRPS6	0.306679	0.105913
P35610	9	SOAT1	0.0206988	0.105843
Q5BJF2	2	TMEM97	0.108338	0.105764
Q99574	9	SERPINI1	0.00208291	0.105639
P17066	17	HSPA6	0.146954	0.105609
Q9UKG9	2	CROT	0.403568	0.105422
P12829	14	MYL4	0.00737776	0.105207
Q9Y3D9	5	MRPS23	0.137217	0.104805
Q8NBJ5	5	COLGALT1	0.0751805	0.104801
P43121	12	MCAM	0.0294662	0.104774
P45954	3	ACADSB	0.00250583	0.104699
P05388;Q8NHW5	16	RPLP0;RPLP0P6	0.0485027	0.10449
P50570	26	DNM2	0.0587843	0.104202
Q12996	6	CSTF3	0.0556604	0.103748
Q08J23	23	NSUN2	0.0357947	0.103477
P35606	19	COPB2	0.0597936	0.103413
P82912	5	MRPS11	0.0287836	0.103403
Q92841	23	DDX17	0.071944	0.10339
P62244	12	RPS15A	0.177225	0.102852
Q9NX18	2	SDHAF2	0.0847848	0.102776
P84090	7	ERH	0.149146	0.102655
P60510	13	PPP4C	0.0954148	0.102519
P41223	4	BUD31	0.0783567	0.102496
Q9H3S4	2	TPK1	0.0916584	0.102458
Q9BYN8	5	MRPS26	0.0201202	0.102364
Q5XKP0	7	QIL1	0.0206505	0.102108
Q9H4I3	6	TRABD	0.00294379	0.102103
Q10472	4	GALNT1	0.16756	0.102089
P19388	8	POLR2E	0.00205708	0.101864
P82673	5	MRPS35	0.102059	0.101486
Q8TEX9	27	IPO4	0.0322686	0.101342
Q8TCN5	3	ZNF507	0.413737	0.101014
A0FGR8	7	ESYT2	0.0210122	0.100784
Q9NRX5	4	SERINC1	0.00390892	0.100703
Q9UBF8	5	PI4KB	0.0533913	0.100146
Q9BUI4	5	POLR3C	0.125797	0.10014
Q7KZF4	34	SND1	0.0497687	0.100136
Q9UHG3	12	PCYOX1	0.113043	0.100113
P30566	8	ADSL	0.0487518	0.099852
Q9NW08	8	POLR3B	0.0198356	0.0997993
P51398	10	DAP3	0.00498155	0.0996472
P39019	21	RPS19	0.0412323	0.0994908
P00491	25	PNP	0.0469674	0.0994425
P58004	5	SESN2	0.131828	0.0992619
Q9NWQ9	4	C14orf119	0.0119045	0.0991601
Q9Y676	4	MRPS18B	0.0571638	0.0990806
Q9NVH0	2	EXD2	0.0520052	0.0988745
O95905	8	ECD	0.00051459	0.0988512
Q5T4S7	68	UBR4	0.017699	0.0987568
P25685	18	DNAJB1	0.0199114	0.098731
Q15029	17	EFTUD2	0.0696418	0.0986848
Q92974	9	ARHGEF2	0.191228	0.0983013
P60520	8	GABARAPL2	0.0427552	0.0980671
P51570	7	GALK1	0.126664	0.0973233
Q9UBV8	6	PEF1	0.120741	0.0973075
Q5VU43	8	PDE4DIP	0.132803	0.0970502
Q9H583	8	HEATR1	0.0483935	0.096892
P08708	15	RPS17	0.149527	0.0967253
P84101	5	SERF2	0.0137245	0.0965434
Q99447	9	PCYT2	0.0574786	0.0964807
O95067	2	CCNB2	0.0939842	0.096438
Q9P0R6	4	GSKIP	0.0040793	0.0964149
Q14534	9	SQLE	0.092446	0.0963701
P78371	54	CCT2	0.00661462	0.0962135
P31689	20	DNAJA1	0.00205007	0.096044
Q6UW56	2	ATRAID	0.129571	0.0958234
Q8IYS2	8	KIAA2013	0.119425	0.0958198
P05386	5	RPLP1	0.080002	0.0958155
P05198	13	EIF2S1	0.0052542	0.095705
Q13435	10	SF3B2	0.00301256	0.0955831
Q8WUA2	4	PPIL4	0.0462124	0.0955174
Q96CT7	15	CCDC124	0.0902868	0.095449
Q9Y508	9	RNF114	0.176845	0.0954166
O75122	3	CLASP2	0.00939232	0.094794
Q15543	2	TAF13	0.118775	0.0945963
Q969T9	8	WBP2	0.346212	0.0945749
Q6UXN9	4	WDR82	0.186777	0.0944781
P49069	4	CAMLG	0.111604	0.0938616
Q99933	8	BAG1	0.0172388	0.0934389
Q9UDY4	6	DNAJB4	0.137546	0.0933758
P62879	12	GNB2	0.0287487	0.0933213
O94766	6	B3GAT3	0.0629288	0.0929543
O75083	26	WDR1	0.0257805	0.0927004
Q66K14	2	TBC1D9B	0.0523799	0.0926429
P62829	12	RPL23	0.0364448	0.0926162
Q13572	3	ITPK1	0.52124	0.0925979
P42285	36	SKIV2L2	0.00199523	0.0921288
P29992	18	GNA11	0.0195827	0.0918634
Q9BZF1	2	OSBPL8	0.0107828	0.0918434
P82914	5	MRPS15	0.11416	0.0917036
Q4LE39	4	ARID4B	0.278588	0.0916658
P63146	3	UBE2B	0.149939	0.0915767
Q05655	14	PRKCD	0.00534149	0.0914881
O14530	3	TXNDC9	0.203831	0.0911229
Q13070;Q13069	4	GAGE6;GAGE5	0.00639024	0.0908809
Q99543	3	DNAJC2	0.131991	0.0908612
Q9GZN8	2	C20orf27	0.102802	0.0906918
O76031	8	CLPX	0.134105	0.0904664
Q96GC5	2	MRPL48	0.0151817	0.0904517
Q1KMD3	23	HNRNPUL2	0.00126855	0.0902761
Q9NZB2	4	FAM120A	0.353251	0.0900376
Q99816	6	TSG101	0.000400925	0.089746
Q8WWY3	4	PRPF31	0.294055	0.0895833
Q9P016	12	THYN1	0.129507	0.0894944
Q9NX70	5	MED29	0.0400722	0.089416
P50991	40	CCT4	0.0135188	0.0893976
Q96PU8	17	QKI	0.00961248	0.0892923
P28289	10	TMOD1	0.0506618	0.0888719
Q92552	10	MRPS27	0.00365018	0.0888305
Q9P2T1	4	GMPR2	0.169357	0.0886672
P16219	7	ACADS	0.0797136	0.0886244
Q9BYD3	10	MRPL4	0.0275695	0.0884665
Q6NVY1	12	HIBCH	0.0992228	0.0884441
Q8WUH1	3	CHURC1	0.0431501	0.0882724
Q96GS4	4	C17orf59	0.0537701	0.088115
Q92621	5	NUP205	0.0281405	0.0880446
Q86TM6	5	SYVN1	0.201738	0.0880277
O94979	20	SEC31A	0.0310069	0.0879401
P52789	18	HK2	0.00324166	0.0878461
O43395	6	PRPF3	0.119355	0.0876019
Q99595	4	TIMM17A	0.120393	0.0874742
Q9P0J7	7	KCMF1	0.0144624	0.0873582
Q96D46	3	NMD3	0.152196	0.0869527
P35268	7	RPL22	0.0799688	0.0868195
Q9Y4B6	8	VPRBP	0.112607	0.0867958
P62495	22	ETF1	0.0615722	0.0867352
O95816	11	BAG2	0.00319433	0.0865987
Q86TU7	6	SETD3	0.0494538	0.0865856
Q9Y316	2	MEMO1	0.0327659	0.0865505
P61978	33	HNRNPK	0.00312179	0.0865048
Q15545	2	TAF7	0.11365	0.0860117
P47897	7	QARS	0.150727	0.0859762
Q14BN4	10	SLMAP	0.21323	0.0859159
Q02750	12	MAP2K1	0.0518022	0.0856869
Q9Y6E0	8	STK24	0.148425	0.0856543
P27540	5	ARNT	0.00889495	0.0852148
P17900	4	GM2A	0.17575	0.0852063
P63279	10	UBE2I	0.411974	0.0851693
Q9H6F5	6	CCDC86	0.125699	0.0851152
Q6Y7W6	3	GIGYF2	0.0325664	0.0850864
P40227	42	CCT6A	0.0100282	0.0850131
Q16342	9	PDCD2	0.0335758	0.0849087
Q10567	24	AP1B1	0.0441809	0.0849021
Q86VM9	2	ZC3H18	0.262652	0.0848826
P14923	12	JUP	0.391966	0.0846554
P31943	17	HNRNPH1	0.0414914	0.0846518
P60866	12	RPS20	0.0525122	0.084553
P49368	40	CCT3	0.044773	0.0845202
Q71RG4	2	TMUB2	0.247813	0.0843822
P50990	51	CCT8	0.00172008	0.0842263
Q96CV9	4	OPTN	0.0156648	0.0841929
P48643	42	CCT5	0.0359203	0.0838754
P56211	4	ARPP19	0.095791	0.0835874
Q99829	4	CPNE1	0.0331931	0.0835544
P63272	4	SUPT4H1	0.185226	0.0835296
Q52LJ0	2	FAM98B	0.168503	0.0834618
Q9HD20	9	ATP13A1	0.0388514	0.0833439
Q3SXM5	10	HSDL1	0.00949118	0.0831911
O60762	6	DPM1	0.0225834	0.0831807
Q92786	2	PROX1	0.507523	0.0830937
Q8TCC3	6	MRPL30	0.0489035	0.0829724
P52294	14	KPNA1	0.130413	0.0829113
Q9Y294	6	ASF1A	0.0996597	0.082842
P50453	25	SERPINB9	0.00221806	0.082729
P48960	9	CD97	0.0175076	0.0826081
Q5SR56	2	HIATL1	0.160016	0.0824767
Q9BWW4	5	SSBP3	0.171949	0.0824301
Q8N1B4	2	VPS52	0.247319	0.0822595
Q5EBL8	3	PDZD11	0.100816	0.0822201
P63313	4	TMSB10	0.191982	0.0821911
Q9NVM6	10	DNAJC17	0.00987951	0.0821727
Q9UJX5	2	ANAPC4	0.0692113	0.0821575
P48449	21	LSS	0.00440406	0.0821014
P53618	16	COPB1	0.0984003	0.0820661
Q8IYI6	6	EXOC8	0.0225975	0.0816255
Q9NPQ8	8	RIC8A	0.296274	0.0814935
P16403	24	HIST1H1C	0.0878805	0.0814471
P40616	9	ARL1	0.0292684	0.0811981
P0CG08;B7ZAQ6	2	GPR89B;GPR89A	0.159539	0.0806894
O60234	4	GMFG	0.223228	0.0806169
Q9NP66	2	HMG20A	0.287172	0.0804357
P61024	2	CKS1B	0.208304	0.08015
P48723	7	HSPA13	0.102676	0.0801191
Q15642	2	TRIP10	0.112996	0.0800543
P42704	102	LRPPRC	0.0067954	0.0799922
Q9Y6M9	12	NDUFB9	0.0449298	0.0799237
P26196	15	DDX6	0.0884431	0.0798567
P61163	13	ACTR1A	0.0844612	0.07985
Q9BY44	4	EIF2A	0.162433	0.0798179
Q9C0C2	3	TNKS1BP1	0.2386	0.0796863
P51148	14	RAB5C	0.196917	0.0795406
Q9GZT3	11	SLIRP	0.235868	0.0794053
P47914	8	RPL29	0.117039	0.0792078
Q7Z2T5	10	TRMT1L	0.0318465	0.0790961
P61020	8	RAB5B	0.0439911	0.0790713
P09543	15	CNP	0.0376091	0.0789129
Q6UN15	2	FIP1L1	0.027414	0.0788445
Q15291	12	RBBP5	0.00825064	0.0785328
Q9H814	5	PHAX	0.075503	0.0784952
Q99653	9	CHP1	0.0548163	0.0783364
Q16512	10	PKN1	0.116324	0.078292
P62273	5	RPS29	0.101063	0.078211
Q13442	20	PDAP1	0.202547	0.0780623
O75431	6	MTX2	0.170303	0.0780577
Q8TCG1	3	KIAA1524	0.172295	0.0779735
Q6ZXV5	4	TMTC3	0.290258	0.0778551
Q9NUP9	7	LIN7C	0.0795772	0.0778455
P18031	16	PTPN1	0.0276719	0.0777171
O95168	6	NDUFB4	0.0464142	0.0776681
Q13310	41	PABPC4	0.178969	0.0775663
P20333	2	TNFRSF1B	0.025809	0.0773992
P49459	3	UBE2A	0.0736664	0.0773462
P0DMV9;P0DMV8	62	HSPA1B;HSPA1A	0.0406302	0.0773024
Q9P015	17	MRPL15	0.313644	0.0771761
P17858	6	PFKL	0.0460968	0.0771238
Q9H2C2	3	ARV1	0.246485	0.0771089
O95218	2	ZRANB2	0.123577	0.0770686
Q9Y3E1	3	HDGFRP3	0.136369	0.0770321
Q9H840	2	GEMIN7	0.074574	0.0769534
Q7Z2Z2	8	EFTUD1	0.120772	0.0769258
Q969S3	3	ZNF622	0.134747	0.0769048
Q13895	24	BYSL	0.051865	0.076762
Q9NZ43	4	USE1	0.171384	0.0766702
P14618	46	PKM	0.0109152	0.0766508
Q8N1G4	21	LRRC47	0.147222	0.0766034
P62487	8	POLR2G	0.000556712	0.0763545
P42025	8	ACTR1B	0.0182757	0.0762817
Q96EQ0	5	SGTB	0.136737	0.0761983
Q9NUQ8	8	ABCF3	0.109896	0.0760171
Q9UJC5	7	SH3BGRL2	0.0335977	0.0759822
P41252	28	IARS	0.0634233	0.0758898
Q13445	2	TMED1	0.234909	0.0757738
O94966	10	USP19	0.0469998	0.0757647
Q14738	12	PPP2R5D	0.00286073	0.0756677
Q9UJX3	6	ANAPC7	0.316956	0.0756612
Q86X29	14	LSR	0.0267643	0.0756361
Q9H6E4	3	CCDC134	0.180931	0.075314
Q9BTD8	9	RBM42	0.139878	0.0752404
O00425	20	IGF2BP3	0.0563763	0.0752389
P17568	4	NDUFB7	0.0708779	0.075191
P49711	2	CTCF	0.369864	0.0750289
P35221	8	CTNNA1	0.0960852	0.0750069
Q9BW72	4	HIGD2A	0.14287	0.0749475
Q8WX92	7	NELFB	0.109063	0.0749289
Q00796	18	SORD	0.0320009	0.0749274
Q0VD83	12	APOBR	0.183134	0.0748745
P11413	44	G6PD	0.0181829	0.0747606
Q9H3S7	5	PTPN23	0.195582	0.0747208
O95104	6	SCAF4	0.0637481	0.0746049
O00116	15	AGPS	0.0294863	0.0745631
O43676	4	NDUFB3	0.158917	0.0744621
Q14204	139	DYNC1H1	0.0752274	0.0744594
Q92504	3	SLC39A7	0.0706232	0.0743877
P05976	3	MYL1	0.234405	0.0743184
Q9UIQ6	10	LNPEP	0.22044	0.0741913
Q92643	4	PIGK	0.280687	0.0741738
P17483;P09016;P09017;Q00056	2	HOXB4;HOXD4;HOXC4;HOXA4	0.119171	0.0740629
Q02218	29	OGDH	0.000686924	0.0737586
P35637	11	FUS	0.111791	0.0735186
Q14247	26	CTTN	0.0383764	0.0734317
Q13422;Q9UKT9;Q9UKS7;Q9H2S9	2	IKZF1;IKZF3;IKZF2;IKZF4	0.0520264	0.0733068
Q13526	8	PIN1	0.0843065	0.0732735
Q86Y56	15	DNAAF5	0.0223987	0.0732329
Q96TA1	11	FAM129B	0.0324882	0.0730032
Q9HC07	4	TMEM165	0.0440682	0.0729811
P28288	11	ABCD3	0.00118619	0.0728241
Q86WQ0	2	NR2C2AP	0.0487966	0.0725518
P53621	25	COPA	0.0141493	0.0723187
Q14315	55	FLNC	0.0308882	0.0721957
Q9BUH6	4	C9orf142	0.0591587	0.0720712
Q6P1J9	5	CDC73	0.086475	0.0720231
O15160	8	POLR1C	0.00863977	0.0719044
Q9Y265	23	RUVBL1	0.0732363	0.0715992
Q96CW1	12	AP2M1	0.0279655	0.0712907
Q9Y680	5	FKBP7	0.0411315	0.0710773
Q9NZD8	2	SPG21	0.106033	0.0710329
P11940;Q9H361	41	PABPC1;PABPC3	0.0422595	0.070998
Q99832	44	CCT7	0.0259835	0.0708207
O95229	8	ZWINT	0.0886995	0.0707513
Q00013	19	MPP1	0.0445678	0.0705704
Q15388	5	TOMM20	0.13594	0.0705459
Q9NRP4	3	SDHAF3	0.0712282	0.070456
O95081	5	AGFG2	0.286003	0.0704383
P46782	21	RPS5	0.196366	0.0704351
Q9BS16	2	CENPK	0.119647	0.0704003
Q9BRX2	3	PELO	0.114336	0.0703305
P20042	12	EIF2S2	0.0885118	0.0700662
P63010	33	AP2B1	0.0459186	0.070035
O15347	14	HMGB3	0.144388	0.0697657
Q8WZ42	3	TTN	0.667254	0.069735
P10412	25	HIST1H1E	0.370852	0.0695638
Q13643	7	FHL3	0.16104	0.0695379
O60826	5	CCDC22	0.180161	0.069342
O43747	11	AP1G1	0.0664224	0.0687729
Q9NWU5	5	MRPL22	0.0634464	0.0686442
Q7Z401	4	DENND4A	0.0701366	0.0686034
O60884	17	DNAJA2	0.0761564	0.068567
Q969N2	9	PIGT	0.0266311	0.068493
Q96E22	5	NUS1	0.304545	0.0682092
Q13438	13	OS9	0.0854483	0.0681704
Q53EL6	5	PDCD4	0.212547	0.0679326
Q96I24	7	FUBP3	0.483352	0.0679262
Q9Y3I0	13	RTCB	0.020673	0.0678932
Q99735	2	MGST2	0.00505354	0.0678113
P09234	2	SNRPC	0.383664	0.0677986
Q14203	30	DCTN1	0.0999829	0.0676481
P24928	18	POLR2A	0.14828	0.0674875
P27635	12	RPL10	0.0123149	0.0673208
Q13190	4	STX5	0.29067	0.0672845
Q1ZZU3	2	SWI5	0.315635	0.0672219
Q8NC56	4	LEMD2	0.202092	0.0672148
O43684	12	BUB3	0.0289609	0.0672145
Q6P6C2	3	ALKBH5	0.268461	0.0671741
Q9NUM4	4	TMEM106B	0.0584767	0.0671327
A0A024RBG1;Q9NZJ9	7	NUDT4	0.0720712	0.067088
Q9UBU6	4	FAM8A1	0.314482	0.0670474
Q13951	5	CBFB	0.107987	0.0670056
O75503	4	CLN5	0.32871	0.0669798
O95297	5	MPZL1	0.246511	0.0669305
P82664	3	MRPS10	0.128437	0.066874
Q15392	9	DHCR24	0.0964721	0.0668603
Q15813	7	TBCE	0.0990804	0.0668243
Q8N954	4	GPATCH11	0.311235	0.0667226
O14975	7	SLC27A2	0.0396499	0.0666517
O75663	9	TIPRL	0.0322477	0.0666233
Q8WU90	17	ZC3H15	0.0159361	0.0665906
Q96CD2	5	PPCDC	0.116093	0.0664745
P60604	5	UBE2G2	0.0188595	0.0663901
Q15459	7	SF3A1	0.171007	0.0663385
P09874	13	PARP1	0.135023	0.0663186
Q9HC35	9	EML4	0.313086	0.066247
Q9BUF5	22	TUBB6	0.140865	0.0662032
Q9NYY8	4	FASTKD2	0.190266	0.0661551
Q14493	2	SLBP	0.107257	0.0661355
P12814	16	ACTN1	0.123414	0.0661269
O95071	8	UBR5	0.0941995	0.0660772
Q4J6C6	13	PREPL	0.00906945	0.066006
Q9Y6K9	8	IKBKG	0.0629654	0.0658203
Q96HR8	3	NAF1	0.101227	0.0657136
P32019	2	INPP5B	0.124282	0.065617
Q96HY6	11	DDRGK1	0.0278134	0.0655967
Q96J01	10	THOC3	0.230042	0.0655096
Q92615	5	LARP4B	0.43039	0.0652104
Q8WWZ3	2	EDARADD	0.152795	0.0650638
Q8N8Y2	2	ATP6V0D2	0.161932	0.0647491
Q9BRQ8	13	AIFM2	0.0503772	0.0647446
Q96EY4	2	TMA16	0.213566	0.0643802
P50750	3	CDK9	0.257401	0.0643296
Q7L9L4;Q9H8S9	8	MOB1B;MOB1A	0.0931184	0.0642651
Q96RT1	8	ERBB2IP	0.0108031	0.0642244
Q92922	7	SMARCC1	0.0977953	0.0641305
P19367	16	HK1	0.317127	0.0640537
Q9Y248	7	GINS2	0.113849	0.0640448
Q5T160	3	RARS2	0.2842	0.0639577
O00560	10	SDCBP	0.0309094	0.0638831
Q14498	9	RBM39	0.285639	0.0638138
Q16643	4	DBN1	0.221983	0.0637761
O43752	6	STX6	0.19879	0.0636692
Q92667	8	AKAP1	0.221543	0.0636504
Q9NWB6	2	ARGLU1	0.232324	0.0636371
O76071	9	CIAO1	0.338056	0.0635707
P60891;P21108	6	PRPS1;PRPS1L1	0.158856	0.0631907
Q96I51	7	WBSCR16	0.295476	0.0631384
P16402	22	HIST1H1D	0.124722	0.0631021
Q6P582;Q6NZ67	5	MZT2A;MZT2B	0.0207964	0.0630308
Q5W0Z9;Q9UIJ5	4	ZDHHC20;ZDHHC2	0.255642	0.0629973
P02549	16	SPTA1	0.358223	0.0629879
Q9UBS4	2	DNAJB11	0.292972	0.0629471
Q13823	3	GNL2	0.112396	0.0627225
O14657	8	TOR1B	0.0311032	0.0626469
Q8WY22;REV__Q96PE2	2	BRI3BP	0.304189	0.0624261
Q9UPT8	4	ZC3H4	0.0109142	0.0622358
P04899	11	GNAI2	0.113372	0.0622211
Q7Z7A4	3	PXK	0.105531	0.0620585
Q16630	8	CPSF6	0.248305	0.0620163
Q8TBF2	4	FAM213B	0.321508	0.0618334
Q8WUM9	4	SLC20A1	0.0195239	0.0617837
Q9UHQ9	16	CYB5R1	0.0251921	0.0617628
P27105	10	STOM	0.0967782	0.0616696
Q8WZA9	23	IRGQ	0.0626225	0.0615983
Q9UHA4	4	LAMTOR3	0.0796795	0.0613829
P19784	4	CSNK2A2	0.360988	0.0613412
P49406	12	MRPL19	0.0205876	0.0613023
Q9H0U6	4	MRPL18	0.0158027	0.0610943
Q8WVX9	6	FAR1	0.134597	0.0609568
Q09161	10	NCBP1	0.0319314	0.0609525
Q96EP5	9	DAZAP1	0.147743	0.0604662
P08754	17	GNAI3	0.0188909	0.0604242
Q03001	4	DST	0.604107	0.0603235
Q5SSJ5	5	HP1BP3	0.273161	0.0601879
P13987	3	CD59	0.0857325	0.060174
Q9HB40	6	SCPEP1	0.163883	0.0601631
Q9NX47	5	2022-03-05	0.44891	0.0600529
P24941	9	CDK2	0.0413293	0.0599629
Q9H3L0	3	MMADHC	0.457293	0.0599231
Q9Y678	16	COPG1	0.0508061	0.0599115
O60828	4	PQBP1	0.0558137	0.0599012
P42677	5	RPS27	0.234924	0.0598804
P35613	12	BSG	0.0442161	0.0598478
P51692	16	STAT5B	0.382563	0.05979
Q9UFN0	3	NIPSNAP3A	0.06749	0.0597313
O95232	13	LUC7L3	0.14511	0.0596796
Q12959	4	DLG1	0.0741914	0.0596287
Q96IJ6	4	GMPPA	0.176117	0.0595885
Q9NNW7	19	TXNRD2	0.142027	0.0595203
Q9H3Z4	4	DNAJC5	0.548823	0.0594588
P33993	35	MCM7	0.119321	0.0594225
P45973	6	CBX5	0.113959	0.059328
Q13426	9	XRCC4	0.0919288	0.0593228
P42229	19	STAT5A	0.301422	0.0592226
Q14240	39	EIF4A2	0.329831	0.0591654
P51571	6	SSR4	0.033658	0.0591141
Q9Y6A4	6	CFAP20	0.146411	0.0590664
Q9NVZ3	10	NECAP2	0.0696912	0.0589464
Q13283	12	G3BP1	0.0737463	0.0588959
Q9H974	9	QTRTD1	0.258745	0.05888
Q9H9J2	9	MRPL44	0.0911278	0.0583273
Q8IZA0	4	KIAA0319L	0.1479	0.0582498
Q8IV38	10	ANKMY2	0.271951	0.058223
P14868	18	DARS	0.21583	0.0582182
P35249	13	RFC4	0.0512017	0.0581677
Q9UHB6	6	LIMA1	0.121542	0.0580883
O94905	15	ERLIN2	0.0114053	0.0579501
P36776	25	LONP1	0.196347	0.0579255
Q9NZ45	7	CISD1	0.557199	0.0577172
P62070	9	RRAS2	0.0569943	0.0575954
Q13686	3	ALKBH1	0.438434	0.0575921
Q9UBV2	11	SEL1L	0.196614	0.0573177
Q15021	7	NCAPD2	0.388223	0.057204
Q8WXD2	5	SCG3	0.326094	0.0571988
Q9NS18	4	GLRX2	0.255118	0.0570862
Q9BV29	3	C15orf57	0.309746	0.0569949
O95817	5	BAG3	0.377011	0.0569262
Q16594	5	TAF9	0.111776	0.0567304
P18433	5	PTPRA	0.14193	0.0566508
Q96S59	4	RANBP9	0.127069	0.0565717
P61962	4	DCAF7	0.125856	0.0564746
O75175	4	CNOT3	0.282784	0.0564007
Q15428	3	SF3A2	0.387959	0.0563423
Q0VDG4	5	SCRN3	0.0440059	0.0563194
Q9UPU5	4	USP24	0.277414	0.0562905
Q16181	9	2022-09-07	0.0591326	0.0561766
Q6NYC8	6	PPP1R18	0.116588	0.0560781
O75477	10	ERLIN1	0.203615	0.0559707
Q96FJ2	4	DYNLL2	0.199588	0.0559698
P49407	11	ARRB1	0.202742	0.0559155
Q01085	9	TIAL1	0.0798719	0.0559084
Q7L523;Q5VZM2	4	RRAGA;RRAGB	0.336338	0.0558695
O60499	6	STX10	0.0936012	0.0558295
Q9Y3E5	7	PTRH2	0.33229	0.0557781
Q96NT1	3	NAP1L5	0.108544	0.0557454
Q9BPZ3	5	PAIP2	0.375263	0.0557181
O75934	3	BCAS2	0.0839685	0.0556915
Q7LG56	11	RRM2B	0.0714752	0.0556615
O95716	7	RAB3D	0.570077	0.0556542
Q9BUB7	2	TMEM70	0.0641913	0.0555641
Q9BTU6	13	PI4K2A	0.088857	0.0554896
Q96EK6	11	GNPNAT1	0.360255	0.0554714
Q13685	11	AAMP	0.0620133	0.0554611
P51687	14	SUOX	0.162804	0.0553391
Q86VN1	9	VPS36	0.41387	0.0552905
Q9Y2Q5	5	LAMTOR2	0.0718145	0.0552583
Q96LR5	5	UBE2E2	0.298344	0.0552409
P20248	5	CCNA2	0.00284512	0.0552257
Q9NXV6	5	CDKN2AIP	0.323645	0.0552166
P11717	60	IGF2R	0.000626682	0.055199
Q13137	7	CALCOCO2	0.306953	0.0550702
Q13409	10	DYNC1I2	0.196789	0.0549861
P19338	62	NCL	0.0729707	0.0548092
O94919	10	ENDOD1	0.124774	0.0547681
Q969E8	4	TSR2	0.0986316	0.0546575
Q9Y2U9	2	KLHDC2	0.340739	0.0544177
Q15003	2	NCAPH	0.369722	0.0544075
Q8NE86	13	MCU	0.14682	0.054264
O75534	21	CSDE1	0.075234	0.0541449
O60313	11	OPA1	0.223968	0.0540969
Q9Y285	9	FARSA	0.218297	0.054093
Q96A33	17	CCDC47	0.0399048	0.0539411
Q9BXP5	19	SRRT	0.108953	0.0539361
O14745	29	SLC9A3R1	0.0581085	0.0537926
Q9NZE8	3	MRPL35	0.317766	0.0536824
Q9BYD1	8	MRPL13	0.120845	0.053535
P55735	9	SEC13	0.0526487	0.0535103
P49840	13	GSK3A	0.262398	0.0534558
O15084	2	ANKRD28	0.299311	0.0534072
Q9UJZ1	23	STOML2	0.0342762	0.0533122
P40121	10	CAPG	0.0678974	0.0533036
P23284	18	PPIB	0.0726677	0.0532625
O14737	11	PDCD5	0.0142811	0.0531766
Q9UQ35	3	SRRM2	0.288797	0.0531703
P50053	5	KHK	0.159449	0.0530968
P58335	7	ANTXR2	0.366139	0.0530503
Q96CU9	3	FOXRED1	0.34828	0.0529568
O75153	10	CLUH	0.0957536	0.0528759
P62253	9	UBE2G1	0.318737	0.0528631
O00267	25	SUPT5H	0.0191888	0.05278
Q16851	4	UGP2	0.259113	0.0527578
Q7Z7K0	4	CMC1	0.505112	0.0525108
O00203	4	AP3B1	0.227132	0.0524562
O95169	6	NDUFB8	0.134543	0.0524167
Q96AJ9	3	VTI1A	0.143802	0.0523351
P41214	4	EIF2D	0.214683	0.0522456
Q9BYD2	13	MRPL9	0.112363	0.0521948
Q13907	16	IDI1	0.305014	0.0520619
Q92530	5	PSMF1	0.27679	0.0519948
P49427	14	CDC34	0.185382	0.0518715
Q9UJ14	2	GGT7	0.25773	0.0518617
Q96G74	5	OTUD5	0.151566	0.0518403
Q13492	26	PICALM	0.010495	0.05178
P63172	5	DYNLT1	0.0830729	0.0517088
P53365	10	ARFIP2	0.124477	0.0516563
P69849;Q5JPE7	36	NOMO3;NOMO2	0.00875383	0.0515383
P62873	12	GNB1	0.188159	0.0514804
P36507	15	MAP2K2	0.108688	0.0513931
P35998	39	PSMC2	0.0337924	0.0511589
Q9NP92	12	MRPS30	0.0777933	0.0510373
Q9Y4R8	8	TELO2	0.388735	0.0509798
O14561	5	NDUFAB1	0.393007	0.0508915
P20839	24	IMPDH1	0.254804	0.0506703
Q9H089	2	LSG1	0.199984	0.0506297
Q9BRJ2	14	MRPL45	0.168167	0.0505967
Q13057	6	COASY	0.270107	0.0504747
P48735	13	IDH2	0.294188	0.0503118
Q8N684	5	CPSF7	0.223261	0.0502075
Q53GS9	8	USP39	0.109568	0.050169
Q14694	17	USP10	0.204654	0.0501542
O43324	5	EEF1E1	0.207999	0.0501022
Q9H496	5	TOR1AIP2	0.141609	0.0499955
Q96AG4	14	LRRC59	0.190911	0.0499773
Q9HCN8	7	SDF2L1	0.310778	0.0499637
Q14119;P56270;Q9HBE1	2	VEZF1;MAZ;PATZ1	0.253904	0.0499536
P16157	23	ANK1	0.0412822	0.0499221
P05362	19	ICAM1	0.0448938	0.0498417
P61421	14	ATP6V0D1	0.17073	0.0498397
Q14980	3	NUMA1	0.224531	0.0497947
P82650	11	MRPS22	0.149175	0.0497832
Q8IXJ6	8	SIRT2	0.204027	0.0497374
Q02413	5	DSG1	0.763599	0.0496911
Q969Q5	5	RAB24	0.0169933	0.0494817
O75911	5	DHRS3	0.255783	0.0494064
Q12893	3	TMEM115	0.288652	0.0494037
O43583	11	DENR	0.409596	0.0493687
Q96RS6	26	NUDCD1	0.0864672	0.049358
Q14165	16	MLEC	0.0037175	0.0492589
Q8IV48	10	ERI1	0.116849	0.0492437
Q9Y3B3	8	TMED7	0.310009	0.0491293
Q8WWC4	3	C2orf47	0.217101	0.049084
O95163	4	IKBKAP	0.482314	0.0490105
P30711;P0CG30;P0CG29	2	GSTT1;GSTT2B;GSTT2	0.308064	0.0488267
Q9UGP8	9	SEC63	0.25902	0.0488237
Q9Y230	27	RUVBL2	0.249599	0.0487702
Q9BRP8	13	WIBG	0.0393018	0.0487123
P54760	14	EPHB4	0.0894717	0.0487059
P81877	5	SSBP2	0.52066	0.0486207
O14521	2	SDHD	0.454067	0.0486117
Q9NXH9	9	TRMT1	0.224584	0.0485914
Q86VR2	7	FAM134C	0.158992	0.0485696
P49137	4	MAPKAPK2	0.225313	0.0484811
O15397	12	IPO8	0.194691	0.0484486
Q9BY32	12	ITPA	0.286187	0.048448
Q9HBU6	2	ETNK1	0.185639	0.0483782
Q9H9P8	9	L2HGDH	0.189929	0.0482865
Q8NB46	2	ANKRD52	0.0678294	0.0481864
Q9Y282	3	ERGIC3	0.366865	0.0481718
Q5T1M5	2	FKBP15	0.324932	0.0481145
Q8NCC3	2	PLA2G15	0.320169	0.0480986
Q68DH5	2	LMBRD2	0.116318	0.0480827
Q16658	44	FSCN1	0.0294184	0.0480647
Q9HBM1	14	SPC25	0.313024	0.0479907
Q9NWT1	3	PAK1IP1	0.377704	0.047886
P53985	7	SLC16A1	0.512742	0.0478366
P78346	4	RPP30	0.228687	0.0477435
P50402	12	EMD	0.308227	0.0476069
Q9UMS4	3	PRPF19	0.352096	0.0475439
Q9UHJ6	9	SHPK	0.312133	0.047493
Q99496	2	RNF2	0.147117	0.0474109
O43143	7	DHX15	0.286624	0.0473642
O43257	2	ZNHIT1	0.306888	0.0473574
Q5T0F9	7	CC2D1B	0.219944	0.0473438
Q9ULR0	2	ISY1	0.237238	0.0472934
Q9Y547	4	HSPB11	0.467551	0.0472851
P35579	8	MYH9	0.320033	0.0472496
O14681	3	EI24	0.3783	0.0472244
Q9UFG5	5	C19orf25	0.359386	0.0471528
Q9H7F0	2	ATP13A3	0.565202	0.047119
Q9H0B6	6	KLC2	0.4579	0.0471182
Q9GZM5	4	YIPF3	0.0891518	0.0471171
Q96DH6	4	MSI2	0.142715	0.0471019
Q9Y365	3	STARD10	0.217797	0.0470605
P62750	11	RPL23A	0.191057	0.047059
Q86Y39	2	NDUFA11	0.160555	0.047038
P37840	5	SNCA	0.196127	0.0469986
Q9NZD2	4	GLTP	0.227597	0.0468677
Q96E09	3	FAM122A	0.202753	0.0467949
Q7Z3U7	8	MON2	0.289091	0.0467921
P09486	2	SPARC	0.406006	0.0466523
P43686	31	PSMC4	0.0500235	0.0466394
Q9BSF4	3	C19orf52	0.408038	0.0466052
Q9BRG1	12	VPS25	0.102137	0.0465631
Q9H4A3	9	WNK1	0.348758	0.0465137
Q8NHH9	10	ATL2	0.378935	0.0465053
P84085	14	ARF5	0.241193	0.0464988
Q96IK1;Q8IYS8	2	BOD1;BOD1L2	0.162568	0.0464848
Q15008	30	PSMD6	0.318616	0.0464362
Q86YP4	3	GATAD2A	0.362107	0.0463845
Q9P2J5	28	LARS	0.178107	0.0463769
Q6ZT12	10	UBR3	0.534127	0.0461872
Q9Y277	20	VDAC3	0.177938	0.0459472
P61927	6	RPL37	0.162005	0.0459354
Q96MU7	4	YTHDC1	0.30104	0.0457012
P07814	68	EPRS	0.113695	0.0456646
Q9H4L7	6	SMARCAD1	0.204435	0.0456454
Q9Y3A6	5	TMED5	0.302144	0.0455077
Q86TS9	3	MRPL52	0.274056	0.0454472
Q6PJW8	2	CNST	0.39109	0.0453835
Q15437	2	SEC23B	0.301173	0.0453777
Q9NXJ5	3	PGPEP1	0.386655	0.0453611
Q9H7D7	3	WDR26	0.407645	0.0453577
O75616	3	ERAL1	0.40644	0.0453566
Q9Y3D0	3	FAM96B	0.660486	0.0453289
Q15172	9	PPP2R5A	0.200272	0.0452628
P25398	16	RPS12	0.200025	0.0452476
Q9HC36	3	RNMTL1	0.391667	0.0451977
P62851	11	RPS25	0.515169	0.0450945
Q9H9E3	6	COG4	0.199496	0.0449671
Q96QK1	11	VPS35	0.159287	0.0449443
Q8WW59	8	SPRYD4	0.19054	0.0448027
O00461	9	GOLIM4	0.250985	0.0447951
P22694	13	PRKACB	0.243998	0.0447438
Q9NZ53	3	PODXL2	0.675308	0.0446759
P07858	13	CTSB	0.0579394	0.0446731
O00232	35	PSMD12	0.178705	0.0445693
O15530;Q6A1A2	2	PDPK1;PDPK2P	0.32987	0.0445548
P00374	12	DHFR	0.149675	0.0445287
P30419	22	NMT1	0.0601412	0.0444304
Q9GZT6	2	CCDC90B	0.350602	0.0443793
O75531	8	BANF1	0.0328067	0.0443767
Q6IAA8	9	LAMTOR1	0.397304	0.0443504
Q9H9A6	11	LRRC40	0.193754	0.0443377
P78540	3	ARG2	0.502179	0.0442425
O95433	23	AHSA1	0.0256948	0.0441893
Q96EK9	10	KTI12	0.0954281	0.0441659
P09001	11	MRPL3	0.144675	0.0441647
P08865	20	RPSA	0.214515	0.0441087
Q8NBI6	2	XXYLT1	0.0167026	0.0440709
O00487	17	PSMD14	0.140995	0.0440679
Q9Y2S7	6	POLDIP2	0.532376	0.0440479
Q9NQZ5	5	STARD7	0.378232	0.043837
Q4U2R6	4	MRPL51	0.204109	0.0437936
P62714	12	PPP2CB	0.220596	0.0437259
Q15125	2	EBP	0.275031	0.0436603
P04080	7	CSTB	0.356861	0.043621
O43264	9	ZW10	0.351434	0.0434737
Q9NVG8	13	TBC1D13	0.306243	0.0434062
Q0VDF9	7	HSPA14	0.389398	0.0433068
Q9GZZ1	15	NAA50	0.086497	0.0432909
P57076	13	C21orf59	0.149424	0.0432608
Q9NUT2	8	ABCB8	0.770073	0.0432593
Q9H074	12	PAIP1	0.480945	0.0432477
O60739	8	EIF1B	0.379354	0.0432384
P50148	15	GNAQ	0.641424	0.042992
Q9BVT8	6	TMUB1	0.226391	0.0429246
P11586	32	MTHFD1	0.0287759	0.0428884
Q9BVS4	5	RIOK2	0.0598136	0.0428803
P36404	6	ARL2	0.0890681	0.0427996
Q9NSE4	31	IARS2	0.225309	0.0427685
Q6GMV3	6	PTRHD1	0.275812	0.0427665
Q92797	21	SYMPK	0.111686	0.0427651
Q8TB03	3	CXorf38	0.396524	0.0427604
Q8N5S9	2	CAMKK1	0.260845	0.0424123
Q9BRV8	7	SIKE1	0.534252	0.0423139
O75369	46	FLNB	0.223862	0.0423083
Q9Y3A3	7	MOB4	0.396807	0.0422432
P50336	13	PPOX	0.28951	0.0421809
O95801	5	TTC4	0.262097	0.0421162
Q9UNF1	16	MAGED2	0.025482	0.0420874
P63092;Q5JWF2	11	GNAS	0.151781	0.0420661
Q9UI12	14	ATP6V1H	0.0820466	0.0418984
P78330	16	PSPH	0.279804	0.0418629
P57086	2	SCAND1	0.236862	0.0418483
Q92538	17	GBF1	0.0319079	0.0417746
Q14677	20	CLINT1	0.0523802	0.0417648
Q8NAF0	2	ZNF579	0.09005	0.0417059
Q9Y520	4	PRRC2C	0.399361	0.0415728
O43809	10	NUDT21	0.195925	0.0415655
Q9NX02	2	NLRP2	0.313843	0.0415189
Q9UL15	3	BAG5	0.515564	0.0415024
P02786	53	TFRC	0.054942	0.0414902
P61769	3	B2M	0.307525	0.0413885
P55822	2	SH3BGR	0.121147	0.0413219
Q8TC07	14	TBC1D15	0.195197	0.0411811
Q9Y530	6	OARD1	0.467457	0.0410511
Q96JM3	3	CHAMP1	0.354295	0.0410405
P50416	6	CPT1A	0.433855	0.0409469
Q9NPA8	3	ENY2	0.592373	0.0408082
O43736	2	ITM2A	0.400874	0.0407328
Q9Y584	5	TIMM22	0.356241	0.0406443
Q5JU69	3	TOR2A	0.274467	0.0406123
Q9Y291	2	MRPS33	0.297148	0.0405687
P49366	12	DHPS	0.124508	0.0404978
Q14011	12	CIRBP	0.10655	0.0403563
P42345	5	MTOR	0.241053	0.040354
P10746	5	UROS	0.55543	0.0402491
P51151	10	RAB9A	0.119404	0.0401937
O75027	7	ABCB7	0.277421	0.0401908
Q9BSR8	4	YIPF4	0.373269	0.0401512
Q8WXA9	5	SREK1	0.106565	0.0401087
Q9BPW8	3	NIPSNAP1	0.436825	0.0400088
Q14671;Q8TB72	6	PUM1;PUM2	0.296954	0.0400084
O75976	19	CPD	0.111789	0.0399911
P45880	22	VDAC2	0.165748	0.039979
Q9BQ15	5	NABP2	0.330328	0.039923
P49736	30	MCM2	0.399326	0.0397489
P42166	14	TMPO	0.261888	0.0396074
Q9UP83	11	COG5	0.383818	0.0395476
Q8N9N8	6	EIF1AD	0.261484	0.0395351
Q9H0P0	11	NT5C3A	0.38275	0.0395333
O75935	13	DCTN3	0.0385896	0.0395088
Q13885;Q9BVA1	32	TUBB2A;TUBB2B	0.386314	0.0395035
P19387	8	POLR2C	0.120548	0.0394934
P62314	4	SNRPD1	0.351188	0.0394325
Q8WWV3	15	RTN4IP1	0.299047	0.0393546
Q92882	3	OSTF1	0.181865	0.0393173
Q9NVA2	4	2022-09-11	0.355674	0.0393111
Q9Y6M0	2	PRSS21	0.38471	0.03925
Q6P4R8	2	NFRKB	0.26869	0.0391886
Q12913	2	PTPRJ	0.251917	0.0391646
P51812;Q15349	2	RPS6KA3;RPS6KA2	0.307362	0.0391635
P51965	8	UBE2E1	0.154537	0.0391139
O14672	6	ADAM10	0.112376	0.0390601
Q96MW5	2	COG8	0.0743562	0.0389732
Q15773	8	MLF2	0.243675	0.0389694
O15533	2	TAPBP	0.539838	0.0389454
Q7Z3D4	2	LYSMD3	0.408264	0.0389142
Q9HCE1	7	MOV10	0.0556227	0.0388282
O43252	12	PAPSS1	0.431751	0.0388217
Q8TB37	2	NUBPL	0.354475	0.0387854
Q9UPN6	6	SCAF8	0.311774	0.0386411
P63027	7	VAMP2	0.341476	0.0385076
Q9H875	5	PRKRIP1	0.357223	0.0384949
Q13363	4	CTBP1	0.459815	0.0383923
Q7Z2K6	13	ERMP1	0.209475	0.0383454
P53597	8	SUCLG1	0.250329	0.0382731
Q9H3U1	39	UNC45A	0.187626	0.038249
P31483	6	TIA1	0.134889	0.0381946
Q9BUR4	13	WRAP53	0.509803	0.0381496
P11234	17	RALB	0.267139	0.038114
Q9NRX2	12	MRPL17	0.18994	0.038097
P27144	16	AK4	0.0540005	0.038016
P62195	39	PSMC5	0.0313296	0.0379618
P36955	9	SERPINF1	0.596254	0.0379541
Q9UJY4	5	GGA2	0.47176	0.0378848
Q93034	17	CUL5	0.027616	0.0378106
Q9GZS3	9	WDR61	0.632858	0.0377619
Q9BWG4	6	SSBP4	0.338024	0.0376539
P33240	23	CSTF2	0.138487	0.0376345
P57054	2	PIGP	0.325761	0.0376322
Q9UNE7	15	STUB1	0.185523	0.0375592
Q96BN8	4	OTULIN	0.490728	0.0375252
O15173	11	PGRMC2	0.648482	0.0374751
O95999	6	BCL10	0.269319	0.0374271
Q96NB3	5	ZNF830	0.607989	0.0373701
P31749	6	AKT1	0.272276	0.0373613
P50454	18	SERPINH1	0.256949	0.037156
P12268	33	IMPDH2	0.644697	0.0369335
P32189;Q14409	6	GK;GK3P	0.221441	0.036912
P45984	6	MAPK9	0.286169	0.0368962
[truncated: 2,992 more rows]

## Sheet: IPISA_Dasatinib
ID	Peptides	Gene names	p-value	log2 foldchange
[truncated: 2,999 more rows]

[truncated: 2 more sheets: TPISA_Dasatinib, IPISA_SmallSampleAmount]
