# Supplementary material for: Ion-Based Proteome-Integrated Solubility Alteration Assays for Systemwide Profiling of Protein–Molecule Interactions
Source: Anal Chem. 2022 May 4;94(19):7066–74. doi: 10.1021/acs.analchem.2c00391 (PMC9118197; doi:10.1021/acs.analchem.2c00391)
Supplement: Supplementary file 3 — ac2c00391_si_003.xlsx [file ac2c00391_si_003.xlsx]

## Sheet: Info
Protein quantification in all T- and I-PISA experiments
ID	UniProt identified
Gene names	Gene names
Peptides	Number of quantified peptides
rSquared	R2 value comapring the fitted curve with the measurted data
Tm	Temperature at which 50% of the total protein amount is soluble
Im	Zinc ion concentration at which 50% of the total protein amount is soluble
plateau	Plateau value of the sigmoidal curve fit

## Sheet: TPP and IPP data
ID	Gene names	Peptides	temperature_repA_37	temperature_repA_42	temperature_repA_46	temperature_repA_50	temperature_repA_54	temperature_repA_58	temperature_repA_62	temperature_repA_67	temperature_repB_37	temperature_repB_42	temperature_repB_46	temperature_repB_50	temperature_repB_54	temperature_repB_58	temperature_repB_62	temperature_repB_67	Zinc_repA_0	Zinc_repA_150	Zinc_repA_250	Zinc_repA_350	Zinc_repA_450	Zinc_repA_550	Zinc_repA_650	Zinc_repA_800	Zinc_repB_0	Zinc_repB_150	Zinc_repB_250	Zinc_repB_350	Zinc_repB_450	Zinc_repB_550	Zinc_repB_650	Zinc_repB_800	temperature_repA_rSquared	temperature_repA_Tm	temperature_repA_plateau	temperature_repB_rSquared	temperature_repB_Tm	temperature_repB_plateau	Zinc_repA_rSquared	Zinc_repA_Im	Zinc_repA_plateau	Zinc_repB_rSquared	Zinc_repB_Im	Zinc_repB_plateau
A0A024RBG1	NUDT4	12	0.975911	0.733216	0.695793	0.400971	0.275839	0.165648	0.260047	0.133637	0.975911	0.715108	0.633372	0.377246	0.263243	0.188143	0.133155	0.1141	1	0.769087	0.582015	0.3586	0.33165	0.29515	0.252337	0.13376	1	0.699732	0.349804	0.243887	0.234127	0.205639	0.18843	0.182547	0.9641	48.2407	0.116656	0.987757	47.6227	0.0565106	0.977718	264.005	0	0.999435	191.202	0.144369
P0DPI2;A0A0B4J2D5	NA	14	0.975911	0.943464	0.842762	0.759814	0.747775	0.701741	0.559825	0.487782	0.975911	0.90297	0.80607	0.727807	0.692303	0.645391	0.575559	0.454802	1	1.11876	0.840581	0.614465	0.47471	0.374738	0.278968	0.221383	1	1.09685	0.797344	0.587048	0.46874	0.359011	0.271971	0.226153	0.969435	66.8669	0	0.977748	65.5102	0	0.977983	422.271	0.00855453	0.981295	407.559	0.00331761
A0A0B4J2F0	PIGBOS1	3	0.975911	0.890762	0.716023	0.655697	0.521884	0.342796	0.311891	0.273727	0.975911	0.893175	0.88857	0.74787	0.713261	0.462793	0.395095	0.279643	1	0.969338	0.937973	0.671696	0.838321	0.800113	0.826674	1.04229	1	1.08281	0.974068	0.855312	0.819638	0.738713	0.722265	0.895176	0.986276	53.6943	0.144132	0.977156	58.3118	0	NA	NA	NA	0.770362	NA	0.78957
A0AVT1	UBA6	63	0.975911	0.893123	0.762563	0.520004	0.335125	0.232561	0.144458	0.104778	0.975911	0.901825	0.737732	0.526716	0.32854	0.222024	0.14282	0.0931417	1	0.978692	0.689949	0.485365	0.368669	0.296204	0.224392	0.170973	1	0.924692	0.668449	0.47279	0.354526	0.287518	0.227374	0.184626	0.999045	50.5577	0.0549364	0.999768	50.4594	0.0413575	0.997424	339.654	0	0.998692	326.858	0
A0FGR8	ESYT2	23	0.975911	0.805573	0.590003	0.378042	0.237162	0.162079	0.125582	0.0921271	0.975911	0.84511	0.621951	0.418997	0.258355	0.192046	0.128362	0.111688	1	0.832248	0.3492	0.205883	0.157389	0.137466	0.111753	0.0972366	1	0.79147	0.382654	0.2381	0.173185	0.146871	0.133135	0.114494	0.999608	47.567	0.0692193	0.999441	48.2926	0.0821631	0.999656	209.806	0.0703389	0.99996	212.049	0.0453768
A0JLT2	MED19	2	0.975911	0.752885	0.576302	0.418882	0.346255	0.222285	0.180534	0.138493	0.975911	0.86876	0.668708	0.464594	0.313496	0.248882	0.192364	0.18086	1	0.574294	0.229631	0.22341	0.138953	0.100139	0.112969	0.12534	1	0.529	0.168192	0.0932999	0.0638319	0.0611677	0.0672873	0.0424418	0.992538	48.0904	0.0931895	0.999696	49.1931	0.153868	0.994163	162.857	0.0693475	0.999666	154.006	0.0251952
A0JNW5	UHRF1BP1L	2	0.975911	0.884483	0.768445	0.536853	0.42523	0.310278	0.257488	0.204559	0.975911	0.923819	0.685071	0.46916	0.340672	0.250228	0.165532	0.0984817	1	0.871086	0.48781	0.325382	0.270264	0.226728	0.235233	0.196379	1	0.717358	0.360297	0.212798	0.184047	0.126529	0.114499	0.118314	0.997415	51.5281	0.159903	0.993963	49.8849	0.081602	0.999358	245.624	0.146228	0.999001	198.285	0.010669
A0MZ66	KIAA1598	44	0.975911	0.922382	0.864282	0.711363	0.592836	0.515109	0.391678	0.314001	0.975911	0.900165	0.793973	0.685666	0.541834	0.472484	0.395058	0.303277	1	0.980362	0.83614	0.66751	0.520861	0.402554	0.317649	0.24485	1	0.96033	0.781499	0.604031	0.485918	0.39423	0.320354	0.235769	0.996318	57.6504	0.129556	0.997723	56.3027	0.158562	0.996703	448.761	0	0.995478	417.447	0
A0PJW6	TMEM223	2	0.975911	0.80557	0.584863	0.419655	0.302769	0.247283	0.185537	0.151236	0.975911	0.813601	0.509916	0.326264	0.238504	0.140437	0.124084	0.105375	1	0.966231	0.555893	0.435398	0.346913	0.267646	0.224014	0.242462	1	0.82101	0.470464	0.337043	0.244489	0.208376	0.205067	0.173228	0.997611	48.0723	0.135386	0.996612	46.5935	0.102372	0.991138	288.461	0.164553	0.999261	240.318	0.0552468
A1L0T0	ILVBL	13	0.975911	0.8475	0.667918	0.45071	0.299305	0.252369	0.190812	0.126157	0.975911	0.826852	0.530051	0.307809	0.185629	0.122186	0.0851879	0.0663856	1	0.887238	0.643497	0.488267	0.398752	0.339673	0.32589	0.255784	1	0.890236	0.533152	0.369447	0.296719	0.250222	0.205655	0.173763	0.997646	49.1368	0.110676	0.999149	46.6597	0.0634426	0.99868	337.817	0	0.998801	269.678	0.0545712
A2RRP1	NBAS	34	0.975911	0.690384	0.415276	0.245638	0.163412	0.120114	0.0953486	0.066166	0.975911	0.733739	0.440964	0.234474	0.161046	0.113829	0.0869866	0.0645884	1	0.615927	0.255062	0.162213	0.119614	0.102254	0.0969126	0.0848624	1	0.634446	0.230331	0.141557	0.112149	0.0918806	0.0847719	0.0719196	0.997194	44.824	0.078077	0.998722	45.2056	0.0727641	0.999958	170.367	0.0338326	0.999918	170.735	0.0438224
A2VDF0	FUOM	7	0.975911	0.879868	0.77419	0.590558	0.441471	0.359391	0.276319	0.282371	0.975911	1.01734	0.850732	0.746475	0.624169	0.455064	0.424544	0.359947	1	0.91554	0.726604	0.543432	0.448039	0.369278	0.360584	0.255363	1	0.950615	0.825688	0.618473	0.4863	0.396656	0.351711	0.271349	0.997113	52.3264	0.21793	0.98655	57.2518	0.311871	0.994803	386.234	0	0.997798	436.118	0
A3KMH1	VWA8	2	0.975911	0.74964	0.392306	0.40252	0.282169	0.0967633	0.109248	0.0551155	0.975911	0.705545	0.560189	0.29491	0.243704	0.160307	0.0924664	0.0867512	1	0.71638	0.269963	0.200623	0.173912	0.0977897	0.0550882	0.104978	1	0.64205	0.314518	0.265675	0.182374	0.138219	0.167015	0.146429	0.959598	46.2338	0.0348762	0.989568	46.432	0.0566768	0.993339	187.154	0.0437011	0.996177	181.737	0.0593698
A3KN83	SBNO1	39	0.975911	0.933914	0.778893	0.473846	0.243388	0.170744	0.138578	0.109246	0.975911	0.9224	0.751471	0.49951	0.260448	0.180308	0.128643	0.110477	1	0.95835	0.701058	0.492998	0.341989	0.248549	0.195454	0.164951	1	0.904031	0.662461	0.46789	0.329998	0.246889	0.193132	0.15754	0.998965	49.6005	0.105994	0.998968	49.7682	0.0879746	0.998487	334.723	0	0.995529	316.469	0
A4D0V7	CPED1	2	0.975911	0.771801	0.519029	0.346057	0.223412	0.20055	0.109467	0.0404458	0.975911	0.923237	0.747999	0.463538	0.455336	0.291771	0.192121	0.136657	1	0.639549	0.420061	0.319752	0.247781	0.145539	0.150335	0.109487	1	1.0868	0.77016	0.609183	0.616411	0.466636	0.357979	0.267488	0.991601	46.8345	0.047344	0.980273	51.1515	0.0821504	0.984894	197.592	0	0.948741	469.864	0
A4D126	ISPD	6	0.975911	1.02573	0.859039	0.736607	0.647146	0.425462	0.281881	0.230537	0.975911	0.905108	0.842605	0.71179	0.647183	0.489674	0.359696	0.206608	1	0.838752	0.536402	0.443647	0.33724	0.235825	0.236134	0.189181	1	0.883313	0.598061	0.421502	0.268746	0.221985	0.210098	0.136638	0.984805	56.2942	0.0761394	0.988346	57.0334	0	0.992572	277.318	0	0.995746	287.385	0
A4D1E9	GTPBP10	6	0.975911	0.751778	0.437688	0.2661	0.177224	0.122704	0.0948846	0.0852932	0.975911	0.780248	0.506446	0.27205	0.217342	0.148243	0.101097	0.083945	1	0.603585	0.205944	0.135256	0.0956796	0.0838599	0.0665424	0.0629077	1	0.578076	0.218997	0.134689	0.114605	0.0854848	0.0605214	0.0499635	0.998192	45.3878	0.0878894	0.996924	46.1322	0.0894205	0.999724	165.41	0.0341334	0.999287	163.072	0.00396019
A4D1P6	WDR91	9	0.975911	0.839263	0.768602	0.526885	0.388073	0.30739	0.259876	0.172518	0.975911	0.849261	0.73927	0.505582	0.378765	0.277323	0.193698	0.133662	1	0.769249	0.409142	0.270035	0.200907	0.175551	0.151534	0.127098	1	0.866307	0.472512	0.286684	0.247808	0.205696	0.193536	0.160023	0.992347	51.2226	0.120573	0.997163	50.7407	0.0587625	0.9999	216.616	0.0167515	0.999273	239.464	0.107888
A5D8V6	VPS37C	6	0.975911	0.998628	0.83107	0.750944	0.674332	0.541484	0.434256	0.394437	0.975911	0.970237	0.756833	0.68993	0.436548	0.443022	0.381309	0.31435	1	0.925211	0.597691	0.253575	0.18259	0.123656	0.0977372	0.0629016	1	1.00132	0.601415	0.352491	0.284172	0.23017	0.211399	0.194228	0.983235	59.6943	0.256626	0.974607	53.8348	0.306689	0.997093	268.926	0	0.99841	280.651	0.175514
A5PLL7	TMEM189	2	0.975911	0.850893	0.846636	0.660078	0.535312	0.466516	0.263508	0.112003	0.975911	0.997107	0.6488	0.652188	0.400581	0.377765	0.243928	0.159835	1	1.05785	0.824071	0.642456	0.52017	0.484604	0.529411	0.562155	1	0.795895	0.835059	0.620473	0.468	0.48839	0.466171	0.4664	0.972226	54.7272	0	0.953966	52.4484	0.0822632	0.973705	NA	0.512	0.905191	554.11	0
A5PLN9	TRAPPC13	7	0.975911	0.78494	0.605714	0.36508	0.266634	0.162551	0.14111	0.0944787	0.975911	0.826867	0.642105	0.395543	0.2878	0.176414	0.138371	0.0986033	1	0.585448	0.186814	0.129664	0.092908	0.0832835	0.0750712	0.0636364	1	0.648325	0.219608	0.15092	0.11542	0.0987852	0.0757645	0.0728085	0.997321	47.6226	0.0704906	0.998365	48.3514	0.0694371	0.999676	161.742	0.0485379	0.999331	171.816	0.0524465
A5YKK6	CNOT1	62	0.975911	0.783408	0.542078	0.3344	0.208218	0.140769	0.102015	0.0682894	0.975911	0.841757	0.587284	0.384431	0.203144	0.126978	0.0809917	0.0623582	1	0.767625	0.308734	0.191292	0.146357	0.12215	0.106558	0.0940331	1	0.844581	0.381189	0.261542	0.236405	0.198123	0.185623	0.195366	0.999186	46.7991	0.055706	0.999127	47.6533	0.0337865	0.999796	196.17	0.0617539	0.999347	213.998	0.169401
A6NCE7;Q9GZQ8	MAP1LC3B2;MAP1LC3B	6	0.975911	0.92776	0.871168	0.698687	0.55473	0.365229	0.161855	0.0981377	0.975911	0.930236	0.790385	0.664119	0.486188	0.318024	0.165548	0.0961783	1	0.979257	0.649237	0.550367	0.41187	0.347175	0.327347	0.283941	1	0.950841	0.703889	0.524678	0.40937	0.371294	0.332666	0.275292	0.992172	54.3585	0	0.995741	53.1641	0	0.990884	357.398	0.130834	0.999004	367.16	0.0982272
A6NDB9	PALM3	8	0.975911	0.943847	0.81125	0.694162	0.617968	0.537219	0.483402	0.362363	0.975911	0.978687	0.776656	0.66609	0.520058	0.483955	0.46253	0.398203	1	0.959977	0.820795	0.74306	0.544741	0.491904	0.472335	0.373554	1	0.955595	0.825747	0.672825	0.577423	0.564779	0.501545	0.493289	0.988398	59.2957	0.226008	0.986503	55.7337	0.410065	0.985524	549.508	0	0.995813	721.374	0.33986
A6NDG6	PGP	20	0.975911	0.946521	0.829301	0.714926	0.508143	0.194304	0.101045	0.0737376	0.975911	0.910667	0.785225	0.666945	0.476687	0.200657	0.110504	0.0848551	1	0.955928	0.808703	0.63483	0.539404	0.438832	0.302708	0.238227	1	0.948709	0.706377	0.56653	0.470855	0.38907	0.325127	0.24583	0.987736	53.1374	0	0.987037	52.4308	0	0.985405	443.597	0	0.993429	391.328	0
A6NDU8	C5orf51	15	0.975911	0.845002	0.74385	0.546794	0.393923	0.281099	0.177931	0.119762	0.975911	0.872447	0.711775	0.572546	0.370537	0.291971	0.201074	0.135729	1	0.835999	0.589559	0.419263	0.365049	0.347626	0.332677	0.302753	1	0.846743	0.584835	0.434264	0.352689	0.313973	0.305852	0.284458	0.998347	51.2745	0	0.9978	51.2162	0.0422241	0.997623	292.715	0.171715	0.999136	293.738	0.112863
A6NED2	RCCD1	7	0.975911	0.840417	0.695323	0.491563	0.360847	0.198405	0.154715	0.115437	0.975911	0.923708	0.755333	0.621768	0.320414	0.236627	0.143203	0.111939	1	0.86308	0.6042	0.470518	0.428707	0.37814	0.366269	0.370698	1	0.896315	0.728456	0.563883	0.466958	0.427119	0.405692	0.433234	0.997569	49.9463	0.0307996	0.993047	51.2151	0.0505807	0.998725	322.371	0.262283	0.989766	429.798	0.235341
A6NFQ2	TCAF2	6	0.975911	0.811259	0.538537	0.324871	0.188671	0.110225	0.0875748	0.0634612	0.975911	0.803274	0.551055	0.33197	0.208436	0.153959	0.0904573	0.063667	1	0.754466	0.415305	0.275378	0.221053	0.20886	0.182216	0.199215	1	0.802377	0.391325	0.260257	0.199939	0.161399	0.148349	0.123926	0.999479	46.7738	0.0502186	0.998679	46.9562	0.0548705	0.998806	211.816	0.109182	0.999601	216.337	0.0597746
A6NGH7	CCDC160	2	0.975911	0.979612	0.859953	0.777158	0.525308	0.327252	0.170229	0.130778	0.975911	0.762575	0.757353	0.637254	0.465517	0.260275	0.167226	0.11497	1	0.842329	0.349194	0.140738	0.0826198	0.0533933	0.0384622	0.0262944	1	0.801616	0.334351	0.144756	0.0881595	0.0602423	0.049528	0.0388463	0.99489	54.4507	0.0281586	0.968753	51.9118	0	0.999248	210.372	0	0.999343	203.236	0
A6NGU5;P19440;P36268	GGT3P;GGT1;GGT2	5	0.975911	0.903522	0.806855	0.708168	0.623316	0.564136	0.493715	0.402437	0.975911	0.908655	0.737757	0.65703	0.602912	0.561893	0.5061	0.387855	1	0.987606	0.84283	0.703433	0.629233	0.585023	0.673675	0.740831	1	0.986951	0.785363	0.608312	0.548822	0.485261	0.496515	0.560722	0.995495	60.731	0.227753	0.969607	59.9033	0.314946	0.917398	NA	0.659715	0.985435	NA	0.503175
A6NHL2	TUBAL3	8	0.975911	0.808358	0.836247	0.450628	0.268349	0.186765	0.281432	0.146432	0.975911	0.977495	0.765633	0.446328	0.343114	0.225714	0.138233	0.169086	1	0.736749	0.60532	0.473539	0.446163	0.401517	0.235784	0.286129	1	0.821558	0.551925	0.363752	0.286593	0.17918	0.229681	0.14861	0.953012	49.5953	0.17084	0.991337	49.7701	0.155176	0.957202	301.901	0	0.992136	261.346	0
A6NHR9	SMCHD1	28	0.975911	0.544056	0.314289	0.216643	0.155386	0.111187	0.0999491	0.0812038	0.975911	0.621568	0.424955	0.243287	0.177231	0.129215	0.0959103	0.0850292	1	0.368994	0.139062	0.128742	0.0912829	0.0840394	0.0799419	0.0684886	1	0.358318	0.122908	0.0887045	0.0728591	0.0648978	0.0636947	0.058747	0.988348	42.9996	0.107074	0.991608	44.4444	0.0860327	0.999107	129.26	0.0523093	0.999976	130.599	0.0448037
A6NIH7	UNC119B	7	0.975911	0.915491	0.891834	0.69826	0.451433	0.21671	0.147984	0.10736	0.975911	0.891316	0.756547	0.644103	0.401562	0.212927	0.149765	0.119073	1	0.945784	0.628716	0.375276	0.285665	0.220547	0.20924	0.196513	1	0.945534	0.602038	0.383172	0.265447	0.2205	0.184739	0.161317	0.994191	52.9392	0.0496003	0.992005	51.8237	0	0.999397	290.345	0.118961	0.99982	287.28	0.0590917
A6NJ78	METTL15	4	0.975911	0.726653	0.532937	0.319108	0.206557	0.204158	0.127737	0.0941864	0.975911	0.969019	0.611091	0.423883	0.322967	0.197549	0.175111	0.101765	1	0.782267	0.565983	0.385472	0.317778	0.286561	0.232269	0.169527	1	0.923334	0.58039	0.459452	0.392564	0.238319	0.22819	0.203755	0.993668	46.3192	0.0939849	0.981581	48.7554	0.127048	0.991675	265.451	0	0.988627	306.79	0
A6NKD9	CCDC85C	2	0.975911	0.963032	0.951275	0.736815	0.595146	0.62494	0.507547	0.470723	0.975911	0.830576	0.823815	0.643896	0.578517	0.47123	0.463886	0.398914	1	0.738217	0.431983	0.186281	0.103155	0.169982	0.173855	0.0786528	1	0.668216	0.409716	0.262953	0.156167	0.174372	0.172459	0.104631	0.964798	NA	0.493495	0.979235	57.7383	0.312365	0.982108	207.428	0	0.992789	197.429	0
A6NKT7	RGPD3	52	0.975911	0.692517	0.707356	0.503697	0.280927	0.213088	0.155088	0.112379	0.975911	0.877218	0.705013	0.526266	0.309931	0.219775	0.165724	0.132735	1	1.19528	0.703887	1.13953	0.656419	0.633524	0.580111	0.45274	1	0.792251	0.529096	0.422435	0.359197	0.348388	0.292618	0.256812	0.96827	49.1529	0	0.998436	50.0145	0.0814843	0.697831	NA	0.555216	0.997558	277.063	0.024117
Q17RB0;A6ZKI3	FAM127C;FAM127A	2	0.975911	0.817515	0.5561	0.352217	0.331679	0.233765	0.177873	0.156814	0.975911	0.771079	0.57232	0.438444	0.270541	0.244221	0.14907	0.0419531	1	0.777378	0.630483	0.383198	0.44579	0.382566	0.505199	0.537626	1	1.01696	0.576204	0.473743	0.464638	0.420981	0.535305	0.404315	0.990579	47.3555	0.164336	0.988565	48.2481	0	0.891151	320.101	0.43167	0.975833	281.666	0.457823
A8CG34;Q96HA1;A6NF01	POM121C;POM121;POM121B	6	0.975911	0.894255	0.803847	0.652725	0.631105	0.602264	0.491087	0.462819	0.975911	0.967402	0.76527	0.692617	0.515125	0.496635	0.461476	0.452306	1	0.902111	0.598634	0.552483	0.419989	0.373256	0.356766	0.370754	1	0.8713	0.570548	0.42569	0.372476	0.353135	0.336513	0.328266	0.97693	63.2042	0.398826	0.982994	56.8894	0.437888	0.987292	346.274	0.227524	0.999689	286.273	0.260775
A8MPS7	YDJC	8	0.975911	0.827544	0.688014	0.491614	0.260238	0.139861	0.103711	0.0709536	0.975911	0.865024	0.709097	0.499746	0.273005	0.168073	0.110541	0.0811602	1	0.792114	0.331413	0.186071	0.139155	0.122019	0.108647	0.0999604	1	0.751274	0.307576	0.188808	0.140697	0.121538	0.106141	0.0864434	0.995728	49.2147	0	0.998432	49.5976	0.0232493	0.999976	201.528	0.060662	0.999804	194.29	0.0508687
A8MT69	STRA13	3	0.975911	0.907603	0.87585	0.706358	0.601462	0.316356	0.22207	0.191145	0.975911	0.839644	0.808099	0.649015	0.504621	0.403467	0.312473	0.179647	1	0.911996	0.683125	0.4356	0.423369	0.394883	0.425449	0.378428	1	0.790659	0.569225	0.44858	0.353991	0.320558	0.293242	0.358735	0.983608	54.7436	0.0383387	0.991801	54.3497	0	0.985001	335.313	0.34154	0.987395	284.372	0.133231
A8MXV4	NUDT19	11	0.975911	0.888788	0.82943	0.665746	0.469425	0.250361	0.1627	0.121961	0.975911	0.935533	0.793788	0.651002	0.410448	0.195766	0.14202	0.0957031	1	0.953225	0.653611	0.44322	0.299915	0.221776	0.18788	0.164661	1	0.892977	0.5995	0.386759	0.225261	0.191257	0.162926	0.144565	0.993469	52.8912	0	0.995193	52.0694	0.0118634	0.999226	311.756	0	0.996744	280.614	0
A9UHW6	MIF4GD	8	0.975911	0.956044	0.764362	0.578449	0.356275	0.178005	0.122999	0.0909311	0.975911	0.859847	0.768044	0.573845	0.402478	0.217743	0.13278	0.0750414	1	0.984924	0.88646	0.664999	0.576716	0.469193	0.427743	0.420118	1	0.909448	0.764333	0.57331	0.499133	0.413795	0.35103	0.35073	0.997238	51.0487	0.03488	0.995858	51.2725	0	0.996434	515.568	0.319012	0.994001	429.272	0
B2RBV5	LOC93622	3	0.975911	0.840732	0.737075	0.620534	0.498652	0.470653	0.373595	0.332893	0.975911	0.846477	0.866133	0.640921	0.587523	0.344568	0.398027	0.328879	1	0.986592	0.758482	0.601842	0.451797	0.342387	0.281378	0.228943	1	1.08603	1.01672	0.664328	0.402622	0.312635	0.301801	0.39796	0.993663	54.6756	0.246346	0.9539	55.1999	0.237403	0.996175	396.843	0	0.982018	386.448	0.339404
B2RUZ4	SMIM1	3	0.975911	0.958253	0.873456	0.725781	0.78054	0.754965	0.594141	0.528896	0.975911	0.924265	0.728097	0.702743	0.558056	0.577155	0.572491	0.60413	1	0.973249	0.841931	0.673347	0.602209	0.529518	0.448962	0.480358	1	1.00225	0.766871	0.628416	0.534259	0.521297	0.42165	0.447828	0.909323	NA	0.0870246	0.961472	NA	0.575378	0.991868	615.832	0.302554	0.989406	518.797	0.347628
P0CG08;B7ZAQ6	GPR89B;GPR89A	2	0.975911	0.778241	0.501617	0.281449	0.227064	0.13122	0.0880163	0.0284902	0.975911	0.738827	0.480717	0.261565	0.198722	0.102222	0.0706099	0.0317573	1	0.8074	0.471726	0.415035	0.284703	0.279561	0.285546	0.224256	1	0.871694	0.534209	0.370965	0.275992	0.209922	0.214464	0.175934	0.993477	46.3145	0.0433152	0.995971	45.8018	0.0335503	0.992048	249.1	0.126011	0.999039	266.206	0.0283902
C9J7I0	UMAD1	2	0.975911	0.827492	0.90365	0.814185	0.573329	0.701675	0.472371	0.475218	0.975911	0.902966	0.996196	0.765143	0.668495	0.59879	0.71552	0.472762	1	0.983009	0.737655	0.336081	0.226477	0.162645	0.138199	0.128244	1	1.0475	0.705578	0.390941	0.343475	0.272196	0.253282	0.302231	0.854604	64.0407	0.105619	NA	NA	NA	0.999432	300.733	0.1067	0.992905	300.724	0.269229
C9JLW8	FAM195B	6	0.975911	0.952039	0.822509	0.720444	0.68043	0.592826	0.521145	0.492213	0.975911	0.972294	0.818493	0.7156	0.650971	0.640637	0.582093	0.514818	1	0.945209	0.924267	0.867426	0.803066	0.712352	0.711701	0.769433	1	0.994853	0.780058	0.685649	0.655273	0.614448	0.560951	0.64707	0.988238	65.956	0.417398	0.972601	NA	0.523358	0.901955	NA	0.641405	0.974439	NA	0.594695
E9PAV3;Q13765	NACA	10	0.975911	0.999184	0.837697	0.789537	0.863781	0.899293	0.697592	0.727215	0.975911	0.951821	0.743194	0.747105	0.73525	0.75492	0.688081	0.648444	1	1.07407	0.913601	0.709905	0.69006	0.538964	0.356708	0.28133	1	1.51816	1.31229	1.07265	0.978428	0.829182	0.556912	0.416743	0.63091	NA	0.45407	0.912349	NA	0.713589	0.961337	538.019	0	0.598524	684.71	0.383321
E9PRG8	C11orf98	8	0.975911	0.899657	0.808496	0.667396	0.531208	0.466653	0.368751	0.357994	0.975911	0.918818	0.863914	0.692251	0.540117	0.438507	0.391344	0.341546	1	0.796022	0.615587	0.408643	0.299711	0.249137	0.189838	0.154867	1	0.855414	0.671109	0.488425	0.353253	0.280916	0.219556	0.194593	0.997151	55.619	0.278243	0.996899	55.6045	0.295376	0.983825	277.404	0	0.988511	320.632	0
L0R6Q1	SLC35A4	7	0.975911	0.903982	0.690079	0.553989	0.378712	0.259033	0.19971	0.150284	0.975911	0.95812	0.939294	0.702852	0.585338	0.42177	0.313234	0.203005	1	0.890553	0.7403	0.576416	0.79538	1.00371	0.962056	1.36855	1	0.871474	0.769135	0.742291	0.646289	0.68471	0.811127	0.94216	0.9969	50.8086	0.0863875	0.991388	55.7994	0.0993277	NA	NA	NA	0.485487	NA	0.765929
L0R819	ASNSD1	3	0.975911	0.850151	0.847688	0.868638	0.909831	0.99757	0.878278	0.742925	0.975911	0.895691	0.815955	0.79059	0.764062	0.870985	0.843862	0.815918	1	0.762493	0.398268	0.341271	0.260758	0.202121	0.208899	0.227182	1	0.588539	0.346228	0.234838	0.183707	0.171721	0.155631	0.160902	0.131213	NA	0.694903	0.756294	NA	0.815734	0.994484	214.987	0.142573	0.998859	174.095	0.00925532
L0R8F8	SMCR7L	5	0.975911	0.90268	0.728804	0.547205	0.448292	0.338502	0.206367	0.161682	0.975911	0.858808	0.71012	0.53943	0.396251	0.319575	0.224856	0.174746	1	0.947752	0.745305	0.563936	0.444618	0.373355	0.33169	0.304551	1	0.989811	0.698689	0.530159	0.426634	0.359213	0.318489	0.277966	0.994248	51.9905	0.0490283	0.998746	51.1467	0.0961946	0.99958	395.901	0.053341	0.996903	366.117	0.140234
O00115	DNASE2	7	0.975911	0.951524	0.862018	0.718072	0.695777	0.749198	0.601413	0.510296	0.975911	0.935541	0.843946	0.773674	0.608788	0.607299	0.572383	0.465803	1	0.989197	0.771864	0.756089	0.667874	0.634982	0.644809	0.671883	1	0.995692	0.846557	0.722695	0.664527	0.681205	0.700052	0.763287	0.90971	NA	0.223176	0.976217	65.9667	0.415196	0.969411	NA	0.633916	0.955111	NA	0.70437
O00116	AGPS	32	0.975911	0.847333	0.535331	0.278304	0.164529	0.10726	0.0733611	0.0547248	0.975911	0.817785	0.551235	0.295486	0.182498	0.114883	0.079015	0.0541559	1	0.825665	0.422248	0.233873	0.16722	0.128345	0.103172	0.0900194	1	0.870405	0.433725	0.254623	0.180091	0.135128	0.109745	0.0896067	0.999206	46.5835	0.059097	0.999485	46.7267	0.0504138	0.999887	223.69	0	0.999722	232.694	0.0166868
O00124	UBXN8	3	0.975911	0.89388	0.730608	0.468806	0.335872	0.29244	0.203483	0.142544	0.975911	0.839913	0.75252	0.422463	0.319451	0.226595	0.152125	0.113893	1	0.848392	0.634252	0.491665	0.419012	0.374217	0.339629	0.306824	1	0.831198	0.649616	0.433132	0.403688	0.358528	0.391625	0.283362	0.994224	50.016	0.139388	0.989661	49.5137	0.0835479	0.999646	342.755	0	0.983295	329.322	0.0327567
O00139	KIF2A	17	0.975911	0.819254	0.519886	0.363441	0.263507	0.175501	0.136044	0.119924	0.975911	0.857579	0.610117	0.386699	0.314631	0.224488	0.178095	0.13746	1	0.558752	0.270842	0.18534	0.15796	0.123032	0.117246	0.108755	1	0.632303	0.316646	0.241684	0.186496	0.16463	0.141886	0.131598	0.995187	46.9994	0.113668	0.995684	48.1664	0.140291	0.999814	162.301	0.0258198	0.999437	180.199	0.0385139
O00148	DDX39A	34	0.975911	0.854076	0.611543	0.437644	0.28251	0.180795	0.1262	0.0986826	0.975911	0.831195	0.693212	0.451895	0.370587	0.220361	0.154774	0.110707	1	0.826513	0.56605	0.368434	0.298311	0.242122	0.187076	0.139873	1	0.842841	0.559085	0.40353	0.308682	0.242189	0.200797	0.175581	0.998263	48.5367	0.0597148	0.995245	49.7479	0.0340191	0.994608	267.443	0	0.997756	274.409	0
O00151	PDLIM1	29	0.975911	0.887559	0.845302	0.739196	0.744547	0.823808	0.665906	0.601801	0.975911	0.966122	0.792452	0.795404	0.608129	0.703911	0.675593	0.676214	1	0.975516	0.791051	0.715844	0.582883	0.484036	0.403796	0.350742	1	0.965796	0.846725	0.73582	0.601491	0.515042	0.450211	0.369264	0.82163	NA	0.265818	0.893345	NA	0.66885	0.988201	519.417	0	0.995468	562.53	0
O00154	ACOT7	22	0.975911	0.912053	0.669848	0.559941	0.461749	0.327015	0.209548	0.103	0.975911	0.860787	0.719204	0.532488	0.475093	0.390333	0.234205	0.11361	1	0.756867	0.472723	0.285986	0.240411	0.193037	0.147559	0.121513	1	0.913129	0.537163	0.364074	0.292221	0.247324	0.194095	0.168806	0.98504	51.8548	0	0.982214	52.2867	0	0.996318	226.269	0	0.9982	270.738	0.0750081
O00159	MYO1C	4	0.975911	0.764964	0.540273	0.336373	0.247517	0.168095	0.149111	0.106183	0.975911	0.969913	0.658778	0.466394	0.307769	0.23926	0.190064	0.13058	1	0.715563	0.329364	0.172134	0.154658	0.143749	0.121363	0.120163	1	0.721284	0.388923	0.297223	0.220304	0.196681	0.197394	0.165513	0.997953	46.7247	0.101843	0.989359	49.3014	0.148254	0.998712	190.233	0.0670794	0.999006	206.429	0.0705499
O00161	SNAP23	23	0.975911	0.896069	0.831575	0.731611	0.730583	0.766892	0.641207	0.589646	0.975911	0.916813	0.75984	0.712527	0.582446	0.58451	0.569768	0.513471	1	0.984366	0.799343	0.728617	0.660723	0.611378	0.645654	0.736155	1	0.974379	0.812457	0.673893	0.626704	0.565337	0.556915	0.643865	0.907929	NA	0.451801	0.980731	NA	0.516855	0.934815	NA	0.658818	0.971477	NA	0.574275
O00165	HAX1	11	0.975911	0.80646	0.672155	0.515766	0.408125	0.339406	0.285214	0.259453	0.975911	0.883973	0.659243	0.517456	0.386432	0.330001	0.29619	0.268399	1	0.859589	0.490079	0.326419	0.243885	0.207177	0.181429	0.146351	1	0.859072	0.519749	0.363272	0.279238	0.22786	0.197142	0.169976	0.99776	50.5001	0.212996	0.997508	50.0962	0.257158	0.999707	248.977	0.0384957	0.99973	262.319	0.00820048
O00170	AIP	23	0.975911	0.895795	0.750282	0.58083	0.299269	0.16261	0.110441	0.0822426	0.975911	0.897953	0.709459	0.56286	0.280235	0.167266	0.111816	0.0887446	1	0.929422	0.508089	0.287615	0.215172	0.159395	0.124761	0.105958	1	0.877293	0.512122	0.313444	0.234658	0.181137	0.14028	0.1132	0.995132	50.5678	0.0149755	0.994084	50.1376	0.0227805	0.999385	254.784	0.041073	0.999582	254.363	0
O00178	GTPBP1	17	0.975911	0.885961	0.657347	0.395145	0.209423	0.129979	0.105441	0.0976628	0.975911	0.876883	0.694113	0.385002	0.256549	0.176381	0.142603	0.114917	1	0.719126	0.507383	0.29592	0.223145	0.188608	0.159692	0.127107	1	0.732116	0.467219	0.320467	0.223909	0.169715	0.143482	0.116091	0.999553	48.2188	0.0749322	0.997995	48.5025	0.109122	0.988806	223.882	0	0.993054	222.007	0
O00186	STXBP3	24	0.975911	0.802386	0.555215	0.336464	0.193493	0.123764	0.0859422	0.0653459	0.975911	0.798363	0.642601	0.362835	0.236089	0.14019	0.0915803	0.0612419	1	0.865736	0.469992	0.322845	0.249401	0.206903	0.177467	0.153425	1	0.929757	0.506494	0.385947	0.305235	0.251212	0.215583	0.176219	0.999738	46.9463	0.045778	0.997057	47.8726	0.0245065	0.999192	244.436	0.0715487	0.994039	267.183	0.122834
O00193	SMAP	9	0.975911	0.94299	0.849641	0.795529	0.784299	0.858447	0.696751	0.706841	0.975911	0.946331	0.795729	0.788627	0.631526	0.72429	0.665928	0.670307	1	1.00299	0.623527	0.513317	0.351884	0.270553	0.1847	0.151342	1	0.978456	0.651689	0.486113	0.390458	0.299574	0.223507	0.184823	0.806524	NA	0.66009	0.912912	NA	0.668575	0.985157	326.627	0	0.993482	334.936	0
O00203	AP3B1	45	0.975911	0.849564	0.629218	0.431528	0.272991	0.163798	0.119431	0.0941218	0.975911	0.836088	0.678411	0.453689	0.321042	0.206113	0.140404	0.107396	1	0.69027	0.372985	0.224843	0.1759	0.144997	0.12625	0.109671	1	0.702515	0.372226	0.239453	0.173997	0.143618	0.125746	0.107209	0.999397	48.53	0.0526319	0.999037	49.3104	0.0480133	0.999471	195.911	0	0.999681	198.589	0
O00214	LGALS8	4	0.975911	0.879162	0.680201	0.446297	0.288323	0.200291	0.161613	0.127345	0.975911	0.963358	0.675668	0.438779	0.240862	0.187304	0.151856	0.132825	1	0.862245	0.557738	0.353603	0.263497	0.262282	0.256772	0.25421	1	0.776596	0.471788	0.322538	0.256237	0.24349	0.236546	0.212849	0.999906	49.0498	0.10676	0.996005	48.7812	0.132936	0.994913	261.897	0.155814	0.998881	231.034	0.105673
O00217	NDUFS8	12	0.975911	0.842983	0.630546	0.454192	0.330714	0.280629	0.21127	0.189169	0.975911	0.833616	0.621825	0.457281	0.336864	0.267613	0.225972	0.183942	1	0.877138	0.504649	0.310999	0.232883	0.204966	0.161682	0.137352	1	0.903354	0.525332	0.343369	0.269511	0.21591	0.174448	0.144791	0.998348	48.9368	0.169938	0.998634	48.9019	0.166497	0.999629	251.773	0.0374693	0.998982	264.252	0.0400399
O00220	TNFRSF10A	7	0.975911	0.909825	0.795895	0.725278	0.648226	0.649075	0.555883	0.514208	0.975911	0.884283	0.706872	0.604636	0.534028	0.455087	0.431659	0.373027	1	0.926824	0.61197	0.495887	0.398699	0.366052	0.400311	0.421149	1	1.04277	0.630066	0.429839	0.34181	0.296466	0.270739	0.278971	0.982168	NA	0.44908	0.992817	54.7565	0.355916	0.99071	318.306	0.357126	0.992645	297.619	0.257777
O00221	NFKBIE	3	0.975911	0.930582	0.725893	0.64516	0.438055	0.292919	0.211882	0.153856	0.975911	0.770426	0.702282	0.521253	0.380028	0.242472	0.153535	0.0705218	1	0.890644	0.627994	0.390608	0.347934	0.277344	0.253405	0.194753	1	0.949566	0.427858	0.226913	0.162901	0.127352	0.119718	0.104259	0.992846	52.4652	0.0351604	0.989186	50.1656	0	0.996423	301.453	0.00123107	0.999564	235.6	0.0909195
O00231	PSMD11	39	0.975911	0.823421	0.573597	0.345026	0.193076	0.124109	0.0853068	0.0564426	0.975911	0.859985	0.5878	0.371532	0.199789	0.130759	0.0880822	0.0588219	1	0.923496	0.4852	0.327915	0.214628	0.164434	0.125679	0.0838684	1	0.96936	0.554805	0.351728	0.259126	0.206994	0.155426	0.111983	0.999812	47.2197	0.0409733	0.999027	47.6168	0.0456586	0.996748	255.575	0	0.996508	276.027	0.0433786
O00232	PSMD12	38	0.975911	0.90961	0.652585	0.40488	0.231039	0.164636	0.0968256	0.0654713	0.975911	1.00127	0.606789	0.466452	0.222577	0.151661	0.104352	0.0817248	1	0.980004	0.602737	0.323624	0.243865	0.200288	0.157234	0.117339	1	1.00273	0.646308	0.392446	0.307037	0.226051	0.179228	0.143174	0.998206	48.4923	0.0599312	0.980493	48.7177	0.0755901	0.998471	279.732	0.082173	0.996709	303.341	0.0643187
O00233	PSMD9	11	0.975911	0.868978	0.694619	0.696713	0.773439	0.82516	0.677553	0.610001	0.975911	0.864047	0.709542	0.673803	0.646478	0.673576	0.634597	0.59007	1	0.995685	0.513652	0.281412	0.182869	0.136505	0.0896341	0.0750121	1	0.938446	0.52943	0.284991	0.191683	0.140879	0.101791	0.0831564	0.707981	NA	0.712918	0.969782	NA	0.631176	0.996918	259.131	0.0435387	0.999766	259.647	0.00681717
O00244	ATOX1	11	0.975911	0.953487	0.825583	0.772245	0.757343	0.84174	0.656884	0.601918	0.975911	0.93402	0.757632	0.760119	0.549619	0.655862	0.633773	0.627317	1	1.06984	0.80478	0.851524	0.754218	0.669655	0.717394	0.870851	1	1.00498	0.783537	0.6357	0.625494	0.593674	0.59869	0.722418	0.817746	NA	0.258279	0.897295	NA	0.618221	0.738091	NA	0.771045	0.947433	NA	0.635161
O00264	PGRMC1	12	0.975911	0.959472	0.902704	0.812917	0.758497	0.667413	0.504997	0.467021	0.975911	0.97302	0.704679	0.776987	0.578349	0.52712	0.453302	0.4172	1	1.23091	0.919738	0.940278	0.747075	0.670017	0.672411	0.713084	1	1.17196	0.928037	0.747772	0.706358	0.667123	0.641017	0.701096	0.986259	64.3556	0.126487	0.933549	59.1588	0.328063	0.775182	NA	0.682802	0.874934	NA	0.667586
O00267	SUPT5H	46	0.975911	0.911463	0.768807	0.535192	0.266501	0.178673	0.139866	0.106907	0.975911	0.881326	0.82665	0.543585	0.318018	0.206144	0.15027	0.119434	1	0.87414	0.398873	0.205848	0.139659	0.115837	0.105227	0.0989709	1	0.885111	0.374486	0.178178	0.124133	0.101427	0.0992247	0.0878009	0.997275	50.1325	0.0809431	0.994064	50.7416	0.0869843	0.999882	222.444	0.0522706	0.999864	218.742	0.0563577
O00268	TAF4	7	0.975911	0.880283	0.713409	0.437487	0.357463	0.297291	0.22169	0.168688	0.975911	1.00618	0.872049	0.662992	0.492166	0.414597	0.32976	0.253042	1	0.885997	0.622562	0.502213	0.420275	0.318404	0.314947	0.291155	1	0.902768	0.675094	0.513268	0.466535	0.397619	0.407285	0.41799	0.992285	49.6688	0.172193	0.991747	54.0348	0.250491	0.996285	337.654	0	0.994608	378.382	0.306797
O00273	DFFA	25	0.975911	0.872667	0.821212	0.694781	0.64006	0.647244	0.516941	0.472723	0.975911	0.891154	0.781836	0.663574	0.580813	0.561132	0.514673	0.474165	1	0.983797	0.773946	0.685338	0.543064	0.493517	0.457077	0.437082	1	0.985422	0.71998	0.564956	0.485474	0.457723	0.409163	0.38643	0.970691	65.1715	0.313191	0.996301	63.8721	0.458865	0.992785	550.24	0.217993	0.997227	417.902	0.322758
O00291	HIP1	16	0.975911	0.914009	0.709507	0.539918	0.377762	0.259725	0.191511	0.149813	0.975911	0.838713	0.718554	0.530196	0.38594	0.310469	0.211076	0.202431	1	0.820878	0.368209	0.229755	0.168775	0.154741	0.142101	0.129761	1	0.798709	0.438519	0.28981	0.207098	0.186805	0.182132	0.161576	0.998258	50.7773	0.0964109	0.99725	50.8264	0.123823	0.999905	211.033	0.0918002	0.999373	224.875	0.0658979
O00299	CLIC1	29	0.975911	0.883855	0.766671	0.588134	0.307849	0.201195	0.134653	0.0901019	0.975911	0.942926	0.728255	0.612116	0.26529	0.184417	0.125706	0.096876	1	1.05569	0.806136	0.720821	0.547823	0.489877	0.430552	0.398913	1	1.14433	0.906021	0.7423	0.643529	0.571039	0.506427	0.452414	0.995122	50.8284	0.0259817	0.987531	50.5787	0.0512558	0.980343	530.06	0.171412	0.94726	668.673	0.319254
O00303	EIF3F	18	0.975911	0.915065	0.61037	0.394686	0.24201	0.15686	0.100729	0.0790134	0.975911	0.799333	0.576437	0.331766	0.253885	0.151528	0.0979222	0.0580648	1	0.896127	0.427321	0.226341	0.209328	0.199311	0.186911	0.194447	1	0.795566	0.2914	0.183163	0.150413	0.127408	0.113608	0.116373	0.995881	48.1701	0.0729542	0.99661	47.2959	0.0429203	0.998391	225.873	0.163749	0.999784	195.15	0.0967391
O00308	WWP2	6	0.975911	1.11951	0.774074	0.389887	0.300037	0.141298	0.162717	0.0670219	0.975911	0.927653	0.599105	0.416179	0.27673	0.212142	0.154725	0.159135	1	0.849321	0.442332	0.281685	0.23566	0.147514	0.231341	0.180638	1	0.678202	0.416751	0.302542	0.195692	0.166796	0.170961	0.183032	0.968588	49.1407	0.1322	0.992552	48.1828	0.154435	0.993314	228.649	0.131706	0.994688	203.173	0
O00330	PDHX	18	0.975911	0.939283	0.788731	0.685387	0.54031	0.364863	0.176416	0.084233	0.975911	0.953641	0.848027	0.675834	0.532623	0.373433	0.175793	0.0849102	1	0.794693	0.485269	0.382273	0.305971	0.25621	0.250271	0.19252	1	0.76914	0.475525	0.404421	0.350998	0.307039	0.266744	0.227219	0.987712	53.8902	0	0.992886	54.0984	0	0.99795	252.09	0	0.995365	254.399	0.00949948
O00399	DCTN6	7	0.975911	0.859612	0.766977	0.602194	0.497362	0.370857	0.241973	0.141425	0.975911	0.863858	0.865214	0.698822	0.51427	0.390151	0.258403	0.130776	1	0.906442	0.526826	0.413199	0.298944	0.264219	0.208335	0.187636	1	0.859959	0.547951	0.372596	0.294541	0.238506	0.194458	0.159932	0.994735	53.1671	0	0.989476	54.53	0	0.995474	276.465	0.0606863	0.999216	270.16	0
O00400	SLC33A1	2	0.975911	0.733303	0.506976	0.297432	0.184115	0.145902	0.11538	0.0724996	0.975911	0.742416	0.410514	0.240536	0.130889	0.133512	0.107351	0.0881865	1	0.836661	0.564736	0.337827	0.2433	0.276485	0.268618	0.222169	1	0.731262	0.525664	0.443264	0.281398	0.305862	0.228427	0.169297	0.997658	45.9986	0.0730532	0.998461	44.9555	0.0976831	0.989084	259.551	0.117448	0.97835	251.321	0
O00401	WASL	7	0.975911	0.947462	0.725184	0.500001	0.323373	0.197534	0.147386	0.098574	0.975911	0.814535	0.775526	0.5057	0.327657	0.22645	0.166896	0.122418	1	1.05278	0.88389	0.644277	0.499609	0.339723	0.263759	0.194314	1	1.04588	0.924479	0.691836	0.461964	0.352857	0.254045	0.188545	0.997774	50.0924	0.0774873	0.989362	50.3114	0.0516125	0.993985	429.631	0	0.996839	434.888	0.0332359
O00410	IPO5	63	0.975911	0.833013	0.606329	0.403131	0.243931	0.154391	0.104149	0.0759871	0.975911	0.859103	0.614189	0.422921	0.262188	0.162524	0.109561	0.0727251	1	0.980532	0.723363	0.530331	0.453965	0.416075	0.376768	0.331659	1	0.979661	0.757633	0.570717	0.486414	0.436511	0.390934	0.36375	0.99962	48.0281	0.0420203	0.998752	48.4013	0.040054	0.997984	383.275	0.26197	0.999234	422.287	0.256732
O00411	POLRMT	12	0.975911	0.794417	0.595988	0.413954	0.268403	0.193261	0.163881	0.128138	0.975911	0.861613	0.624797	0.421948	0.297556	0.204629	0.150219	0.121147	1	0.586742	0.296275	0.190909	0.158583	0.132274	0.1299	0.131223	1	0.54209	0.276144	0.173891	0.139789	0.113676	0.106802	0.084162	0.998908	47.8948	0.0987224	0.998591	48.5509	0.0990399	0.999472	168.512	0.0454205	0.999614	159.832	0
O00418	EEF2K	20	0.975911	0.794885	0.539208	0.347422	0.227607	0.159759	0.111817	0.088038	0.975911	0.781513	0.578123	0.355342	0.233343	0.158113	0.112479	0.08029	1	0.787525	0.339427	0.187889	0.134392	0.123351	0.109417	0.087968	1	0.812967	0.311318	0.16611	0.118352	0.095622	0.083146	0.0723259	0.998739	46.9272	0.0755	0.9989	47.2592	0.0566257	0.999822	202.655	0.0463302	0.999971	201.729	0.0421701
O00422	SAP18	4	0.975911	1.20117	1.31695	1.13872	0.800628	0.596398	0.430323	0.355697	0.975911	1.22778	1.28009	0.95892	0.705216	0.509277	0.370829	0.293587	1	0.524374	0.195031	0.130264	0.089277	0.0744908	0.0618049	0.0567591	1	0.562791	0.271333	0.193691	0.147843	0.122061	0.122366	0.101899	0.815367	59.3152	0.367453	0.86237	57.5227	0.311552	0.999806	153.899	0.0096453	0.999776	163.265	0.0165675
O00425	IGF2BP3	32	0.975911	0.799372	0.466519	0.281543	0.177845	0.111723	0.0896535	0.0750132	0.975911	0.821404	0.535978	0.306411	0.200835	0.137124	0.0990146	0.0769365	1	0.622607	0.280989	0.159806	0.128085	0.103574	0.0796385	0.0608142	1	0.624057	0.299727	0.196985	0.151152	0.117857	0.0898139	0.0729053	0.997866	45.9146	0.0772733	0.999078	46.6797	0.077323	0.999507	173.945	0	0.999052	176.63	0
O00429	DNM1L	52	0.975911	0.89749	0.588242	0.274763	0.16359	0.104235	0.0729932	0.0572604	0.975911	0.891484	0.617973	0.308191	0.206721	0.129464	0.0931135	0.0682915	1	0.929656	0.417924	0.219133	0.162849	0.134798	0.109389	0.0906521	1	0.938459	0.459315	0.259096	0.19872	0.168316	0.139378	0.123783	0.998798	47.0371	0.0666897	0.997939	47.4685	0.0781402	0.999462	232.181	0.0764916	0.999397	241.642	0.10397
O00442	RTCA	21	0.975911	0.960362	0.711384	0.554123	0.425721	0.308501	0.247416	0.209272	0.975911	0.8762	0.755354	0.583893	0.575951	0.419474	0.336767	0.252109	1	0.884914	0.699469	0.480529	0.396946	0.342693	0.30826	0.297212	1	0.943519	0.727002	0.517436	0.387414	0.306409	0.266351	0.24478	0.991392	51.3358	0.181138	0.984993	54.8053	0.0431717	0.995004	349.117	0.021938	0.999127	357.641	0.0150963
O00459	PIK3R2	16	0.975911	0.787076	0.547096	0.312609	0.205616	0.134304	0.108089	0.0746956	0.975911	0.760299	0.555695	0.302459	0.206737	0.132891	0.106736	0.0840992	1	0.628027	0.305527	0.193545	0.141683	0.130751	0.116139	0.107246	1	0.649906	0.257335	0.15624	0.125856	0.0987548	0.0923707	0.0840183	0.999232	46.6809	0.0676978	0.99782	46.5568	0.0674713	0.99978	176.979	0.0178316	0.999936	175.103	0.041528
O00461	GOLIM4	14	0.975911	0.87814	0.72503	0.535842	0.419508	0.328122	0.260848	0.207427	0.975911	0.88865	0.768765	0.557982	0.497478	0.325754	0.219883	0.178062	1	0.971648	0.641922	0.41664	0.281842	0.236973	0.209899	0.190314	1	0.878913	0.628846	0.447733	0.345717	0.295215	0.270179	0.268275	0.998868	51.3534	0.158372	0.992416	52.632	0.0352597	0.999385	300.999	0.108221	0.997939	309.727	0.0509098
O00462	MANBA	17	0.975911	0.910685	0.831131	0.64115	0.463611	0.258209	0.190187	0.135336	0.975911	0.902775	0.801186	0.622502	0.513404	0.305489	0.204293	0.14169	1	0.912815	0.741465	0.576393	0.545781	0.543382	0.543369	0.55765	1	0.92481	0.728648	0.558955	0.4901	0.438313	0.445413	0.468848	0.996839	52.7715	0.0374765	0.995597	53.2104	0	0.984513	NA	0.494997	0.991221	448.429	0.369994
O00470;O14770	MEIS1;MEIS2	3	0.975911	0.906667	0.709903	0.635459	0.498933	0.31343	0.236606	0.227239	0.975911	0.989021	0.702152	0.74945	0.506807	0.382857	0.259382	0.2507	1	1.36702	1.61924	2.03267	2.15158	1.78331	1.3896	1.13618	1	1.18239	1.85149	2.47216	2.77089	3.10023	2.22836	2.22259	0.98669	52.8677	0.0844518	0.957391	54.3704	0.109868	NA	NA	NA	NA	NA	NA
O00471	EXOC5	16	0.975911	0.693095	0.453035	0.252207	0.151026	0.100352	0.077189	0.0520699	0.975911	0.815612	0.487343	0.313015	0.187819	0.134429	0.102131	0.0854739	1	0.740441	0.298331	0.19334	0.141082	0.122417	0.111944	0.0993151	1	0.793729	0.396708	0.263101	0.197396	0.175552	0.161117	0.130357	0.997456	45.1754	0.0478809	0.997318	46.2857	0.0872146	0.999809	191.349	0.0643342	0.999696	215.725	0.0672242
O00479	HMGN4	6	0.975911	0.951174	0.845193	0.754564	0.692877	0.465398	0.401061	0.367926	0.975911	0.905668	0.88038	0.709311	0.649631	0.41085	0.320751	0.277647	1	0.808465	0.596306	0.533779	0.538037	0.542523	0.621182	0.722597	1	0.776363	0.594789	0.579833	0.534209	0.556031	0.636762	0.747752	0.980662	58.471	0.205817	0.982836	56.472	0.0880153	0.860253	NA	0.592366	NA	NA	NA
O00483	NDUFA4	7	0.975911	0.858816	0.582728	0.400537	0.273132	0.178507	0.141059	0.124538	0.975911	0.802241	0.548589	0.371677	0.24642	0.176924	0.137339	0.0976136	1	0.825439	0.546865	0.306496	0.314017	0.274962	0.259429	0.249009	1	0.834347	0.492977	0.355227	0.273068	0.230525	0.181821	0.151938	0.997376	47.906	0.106918	0.998212	47.228	0.088466	0.990916	252.735	0.153467	0.998708	252.453	0
O00487	PSMD14	20	0.975911	0.986806	0.6178	0.42004	0.2306	0.125219	0.10347	0.0827586	0.975911	0.829277	0.710701	0.39848	0.292186	0.165449	0.118528	0.0807464	1	0.82922	0.578442	0.284059	0.229117	0.17632	0.121402	0.0868617	1	0.866446	0.517789	0.33274	0.244169	0.177667	0.124735	0.0927767	0.988126	48.4201	0.0793891	0.993753	48.8797	0.0419936	0.988522	256.536	0	0.996972	255.712	0
O00488	ZNF593	3	0.975911	0.950885	0.873713	0.696823	0.632577	0.544636	0.508816	0.419714	0.975911	0.93788	0.817643	0.626636	0.51173	0.481958	0.428501	0.419521	1	0.956569	0.672924	0.522003	0.404772	0.308841	0.240559	0.304681	1	0.934324	0.602085	0.499974	0.32108	0.23621	0.238552	0.187912	0.988671	60.5935	0.383772	0.997238	54.9356	0.413632	0.989242	346.561	0.0943731	0.990695	311.805	0
O00505	KPNA3	19	0.975911	0.880719	0.624747	0.368335	0.2071	0.13484	0.101028	0.0730852	0.975911	0.854241	0.619299	0.367579	0.2218	0.141383	0.101446	0.0735818	1	0.776811	0.527284	0.28086	0.208338	0.149322	0.112243	0.0840122	1	0.827896	0.553858	0.325097	0.240796	0.159672	0.125311	0.0929467	0.999676	47.8708	0.0660018	0.999859	47.8244	0.0591729	0.987384	235.785	0	0.991909	255.266	0
O00506	STK25	8	0.975911	0.664077	0.365091	0.193275	0.0987895	0.0719681	0.0520718	0.03559	0.975911	0.714463	0.552033	0.362067	0.246604	0.18815	0.153527	0.120482	1	0.939652	0.384998	0.183074	0.0818974	0.098093	0.0449079	0.0431069	1	0.803046	0.348676	0.197897	0.138251	0.0958539	0.0844933	0.0755891	0.998026	44.1972	0.0410374	0.99489	46.7462	0.0977791	0.998426	228.126	0.025426	0.999812	207.846	0.0128151
O00534	VWA5A	4	0.975911	0.957972	0.912251	0.692012	0.426606	0.235054	0.209721	0.155219	0.975911	0.96177	0.798654	0.614378	0.334463	0.256983	0.188802	0.184262	1	0.874303	0.639392	0.432376	0.380111	0.287349	0.294952	0.237565	1	0.934758	0.795539	0.567816	0.418879	0.374572	0.341488	0.299509	0.997516	52.7038	0.143543	0.995822	51.2895	0.15479	0.996225	315.012	0	0.995104	394.719	0.156439
O00541	PES1	24	0.975911	0.824142	0.505404	0.312195	0.2131	0.152526	0.117981	0.105177	0.975911	0.855277	0.547982	0.340055	0.233674	0.171168	0.123529	0.100399	1	0.744853	0.399114	0.231108	0.15307	0.117548	0.0981509	0.085096	1	0.795746	0.420042	0.271358	0.187338	0.146347	0.118347	0.101293	0.997832	46.4428	0.108734	0.997022	47.1062	0.107427	0.998112	207.235	0	0.999473	221.919	0
O00559	EBAG9	3	0.975911	1.0487	0.94908	0.781149	0.78639	0.753207	0.647553	0.556629	0.975911	0.910123	0.702967	0.776399	0.554944	0.545465	0.549934	0.476429	1	1.00978	0.937282	0.655943	0.642267	0.516689	0.45129	0.456932	1	0.93976	0.889525	0.660739	0.551386	0.508535	0.436117	0.437911	0.916921	NA	0.414768	0.918044	65.2104	0.447552	0.978174	585.984	0.392239	0.988806	527.189	0.365768
O00560	SDCBP	12	0.975911	0.925647	0.813157	0.639181	0.354508	0.158811	0.115911	0.0866199	0.975911	0.823877	0.815825	0.647444	0.385086	0.189586	0.124111	0.0808845	1	0.762619	0.629686	0.437555	0.364575	0.293694	0.23354	0.179991	1	0.93239	0.772312	0.578784	0.478579	0.389258	0.320123	0.268589	0.995012	51.5534	0.0278093	0.981561	51.725	0	0.9734	285.643	0	0.996604	409.777	0
O00566	MPHOSPH10	6	0.975911	0.918977	0.836828	0.695039	0.474008	0.388482	0.339153	0.279976	0.975911	0.909986	0.969257	0.647142	0.533559	0.39782	0.339406	0.273025	1	0.626462	0.337901	0.220052	0.181295	0.156748	0.141243	0.116393	1	0.62147	0.326595	0.214193	0.161325	0.134301	0.121782	0.105616	0.995047	54.1079	0.235638	0.972922	54.3702	0.265352	0.999776	181.023	0	0.999734	178.699	0
O00567	NOP56	18	0.975911	0.892034	0.692506	0.538768	0.407689	0.301511	0.269907	0.256381	0.975911	0.959507	0.801885	0.524035	0.399536	0.303923	0.235776	0.207048	1	0.536284	0.236882	0.149962	0.101191	0.084562	0.0706672	0.0582955	1	0.585555	0.271472	0.185441	0.146667	0.119894	0.100784	0.087511	0.997879	50.7259	0.218555	0.995585	51.0775	0.205644	0.999605	157.345	0	0.999794	167.621	0
O00571;O15523	DDX3X;DDX3Y	44	0.975911	0.724952	0.379927	0.24239	0.155569	0.0990086	0.0812667	0.0748986	0.975911	0.778168	0.482598	0.282112	0.215479	0.140847	0.104347	0.0892186	1	0.494845	0.179052	0.113375	0.0856857	0.0674398	0.0564474	0.0458571	1	0.507316	0.191787	0.131632	0.0998131	0.0811418	0.0689064	0.057963	0.996564	44.7463	0.0810565	0.997345	45.9796	0.0935086	0.999872	149.049	0.00590961	0.99974	151.042	0.01697
O00584	RNASET2	10	0.975911	0.920708	0.887091	0.801716	0.758569	0.748722	0.584942	0.510915	0.975911	0.894807	0.841956	0.767304	0.652583	0.60913	0.526801	0.462756	1	0.966888	0.723969	0.625139	0.482846	0.430582	0.414909	0.411379	1	0.993735	0.751556	0.58069	0.518636	0.452176	0.444135	0.427042	0.966212	NA	0.0501946	0.995633	64.0618	0.245025	0.992223	447.12	0.261648	0.997986	452.104	0.376835
O00625	PIR	12	0.975911	0.94122	0.891494	0.665021	0.492021	0.353249	0.211198	0.149814	0.975911	0.910397	0.797567	0.65876	0.387692	0.273732	0.177441	0.122289	1	0.972158	0.832326	0.708215	0.582521	0.487679	0.441474	0.413493	1	0.972292	0.81207	0.671414	0.574069	0.475953	0.415749	0.418689	0.996354	53.8755	0.0587917	0.995687	52.288	0.0373998	0.997375	556.804	0.0147014	0.995611	530.539	0.0974751
O00628	PEX7	3	0.975911	0.971136	0.806341	0.539001	0.375351	0.297225	0.232855	0.140688	0.975911	0.887487	0.805641	0.55329	0.422981	0.282277	0.248454	0.157731	1	0.819376	0.604026	0.568303	0.368176	0.30267	0.236989	0.240772	1	0.855139	0.645859	0.447902	0.341438	0.267501	0.279137	0.213926	0.992927	51.2539	0.157	0.994546	51.8182	0.109463	0.966425	315.667	0	0.994004	308.613	0
O00629	KPNA4	23	0.975911	0.957587	0.727243	0.57896	0.294058	0.153909	0.116174	0.105434	0.975911	0.870958	0.734916	0.561459	0.341432	0.188754	0.147243	0.104227	1	0.82727	0.656456	0.317889	0.264299	0.25661	0.241155	0.158412	1	0.828694	0.598816	0.359862	0.247088	0.232003	0.240324	0.160771	0.992247	50.4283	0.0542357	0.996844	50.6191	0.0214234	0.974792	279.682	0	0.989871	270.956	0
O00635	TRIM38	3	0.975911	0.828136	0.563202	0.294437	0.185501	0.0937694	0.080795	0.0686162	0.975911	0.800364	0.716511	0.341041	0.269363	0.152604	0.097905	0.0648635	1	0.67641	0.234158	0.161137	0.104894	0.0932821	0.0815947	0.0743117	1	0.663775	0.298986	0.172691	0.1458	0.0997335	0.122705	0.104991	0.999293	46.8146	0.0550704	0.98448	48.3506	0.033528	0.999398	176.695	0.047447	0.998885	180.742	0.042643
O00716	E2F3	2	0.975911	0.833549	0.829608	0.550148	0.469165	0.319852	0.217357	0.153964	0.975911	0.91849	0.729763	0.507256	0.329832	0.378133	0.279469	0.255123	1	0.92104	0.354331	0.22188	0.172359	0.18459	0.20519	0.128522	1	0.880004	0.576268	0.437873	0.344572	0.338669	0.322507	0.289973	0.983827	52.5644	0	0.988504	50.0676	0.269316	0.996565	216.505	0.158794	0.998734	290.973	0.204998
O00743	PPP6C	20	0.975911	0.842743	0.666641	0.578797	0.553173	0.489998	0.386968	0.328731	0.975911	0.80906	0.640116	0.517669	0.530414	0.466475	0.387608	0.267483	1	0.732197	0.433169	0.294267	0.224919	0.18245	0.154673	0.125474	1	0.786981	0.491665	0.343052	0.254046	0.204162	0.162398	0.122164	0.971876	54.7455	0.25875	0.953094	52.9951	0.235528	0.998525	216.217	0	0.996003	240.282	0
O00748	CES2	2	0.975911	0.866518	0.758531	0.602386	0.491961	0.236355	0.157206	0.125508	0.975911	0.989769	0.813793	0.666176	0.516025	0.260345	0.201325	0.144808	1	1.02251	0.779564	0.846193	0.579332	0.601858	0.505523	0.68488	1	0.863254	0.765971	0.520752	0.505504	0.474355	0.426728	0.478591	0.987214	52.1195	0	0.9907	53.3246	0.0526691	0.819734	NA	0.523464	0.961405	483.149	0.264018
O00754	MAN2B1	20	0.975911	0.866344	0.788866	0.646525	0.579225	0.537706	0.472796	0.449604	0.975911	0.905237	0.806374	0.679064	0.594627	0.509647	0.470652	0.444127	1	0.994174	0.834459	0.715375	0.617591	0.582565	0.596133	0.636085	1	0.981877	0.892155	0.738116	0.614968	0.589114	0.592749	0.592195	0.994985	59.7863	0.403746	0.999339	59.278	0.392817	0.983062	NA	0.583444	0.993369	NA	0.558657
O00764	PDXK	23	0.975911	0.95895	0.879151	0.722071	0.44214	0.177827	0.119527	0.0911336	0.975911	0.927918	0.889301	0.735195	0.505361	0.219833	0.138923	0.116792	1	0.947082	0.82609	0.638747	0.542687	0.459168	0.366635	0.293865	1	0.967988	0.74338	0.594099	0.479677	0.404204	0.348039	0.265392	0.995415	52.8518	0.0412737	0.991611	53.5085	0.0427957	0.993552	469.199	0	0.996206	415.314	0
O00767	SCD	7	0.975911	0.769048	0.463927	0.242175	0.141882	0.0835029	0.0664354	0.0496426	0.975911	0.682631	0.436866	0.230608	0.157801	0.0989654	0.0652879	0.0325647	1	0.9791	1.06383	0.561663	0.645594	0.636174	0.496469	0.425658	1	0.911596	0.736761	0.626717	0.534971	0.456617	0.414435	0.439493	0.999615	45.5971	0.0476176	0.996093	44.9665	0.0394674	0.909987	NA	0.550971	0.992283	502.944	0.0246646
O14497	ARID1A	28	0.975911	0.738805	0.602066	0.479085	0.365033	0.277306	0.200213	0.16145	0.975911	0.749396	0.61549	0.492902	0.366225	0.279628	0.218666	0.164822	1	0.688903	0.289014	0.202853	0.155558	0.128484	0.112259	0.105499	1	0.719624	0.277612	0.176241	0.13769	0.119417	0.0992576	0.092053	0.990455	49.0695	0.0777829	0.992076	49.3687	0.0832548	0.999503	184.279	0.0593738	0.99977	186.034	0.0624784
O14508	SOCS2	7	0.975911	0.982172	0.693405	0.485493	0.28147	0.146113	0.112432	0.0815305	0.975911	0.878104	0.785551	0.464587	0.36931	0.177713	0.138673	0.0897508	1	0.951782	0.750402	0.600113	0.502553	0.406489	0.371582	0.3692	1	0.985218	0.828922	0.63368	0.548091	0.44395	0.435256	0.449308	0.993312	49.5737	0.0628805	0.990676	50.3122	0.0411234	0.996899	436.679	0.103245	0.994531	493.955	0.362192
O14519;O75956	CDK2AP1;CDK2AP2	4	0.975911	0.794659	0.693976	0.745177	0.7388	0.66641	0.569854	0.568124	0.975911	0.886548	0.79712	0.770931	0.74189	0.684419	0.625557	0.570491	1	0.746521	0.312296	0.181106	0.163881	0.149468	0.135195	0.130254	1	0.705505	0.29308	0.191582	0.154075	0.127018	0.12012	0.115102	0.834556	NA	0.476168	0.974442	NA	0.344856	0.999633	191.282	0.101791	0.999899	185.681	0.0754061
O14521	SDHD	3	0.975911	0.856181	0.719004	0.489316	0.355321	0.255004	0.201775	0.162166	0.975911	0.901448	0.697406	0.531118	0.383103	0.270464	0.205691	0.16366	1	0.933014	0.69128	0.529161	0.419849	0.428116	0.435512	0.362645	1	0.894712	0.742347	0.564498	0.445022	0.387307	0.398521	0.376447	0.99884	50.0941	0.11845	0.998285	50.6722	0.112218	0.992716	377.764	0.306263	0.989503	410.943	0.117112
O14523	C2CD2L	16	0.975911	0.837287	0.70633	0.557962	0.430352	0.310472	0.235849	0.135431	0.975911	0.859164	0.708991	0.536767	0.372638	0.264275	0.175571	0.126345	1	0.899891	0.697802	0.463887	0.385362	0.34469	0.303755	0.232496	1	0.925303	0.652468	0.47563	0.365138	0.299619	0.250543	0.223445	0.997721	51.6679	0	0.999642	50.7678	0.0301196	0.995233	343.09	0	0.999645	328.114	0
O14524	TMEM194A	6	0.975911	0.839497	0.579244	0.377851	0.224036	0.159391	0.117622	0.0860056	0.975911	0.906849	0.613118	0.382693	0.264082	0.180399	0.142108	0.0951827	1	0.90415	0.833128	0.451125	0.397738	0.34724	0.329918	0.258713	1	0.859473	1.01123	0.545321	0.482855	0.390491	0.423172	0.312112	0.999125	47.5627	0.0736121	0.995702	48.1008	0.107467	0.977589	342.43	0.288031	0.941084	371.986	0.390015
O14526	FCHO1	16	0.975911	0.928676	0.670587	0.456063	0.311624	0.225594	0.161782	0.125755	0.975911	0.889846	0.663744	0.462042	0.289872	0.202887	0.147428	0.121868	1	0.702473	0.328768	0.21306	0.151799	0.12163	0.103692	0.0854138	1	0.751818	0.374258	0.237436	0.181209	0.154229	0.131675	0.114294	0.996151	49.3164	0.118317	0.999211	49.1369	0.093474	0.999819	192.56	0	0.99996	206.183	0.0272409
O14530	TXNDC9	16	0.975911	0.909807	0.830829	0.69687	0.378773	0.223228	0.156334	0.117557	0.975911	0.926047	0.817845	0.656738	0.388345	0.209517	0.150915	0.114568	1	0.954856	0.35064	0.159037	0.104709	0.0835151	0.071108	0.0636012	1	0.94088	0.338804	0.15064	0.088415	0.0683945	0.0571562	0.045654	0.99123	52.3041	0.0584129	0.996008	52.0338	0.0510184	0.99963	223.34	0.0607093	0.999643	220.528	0.0399778
O14545	TRAFD1	22	0.975911	0.917222	0.836903	0.720397	0.671522	0.701166	0.577352	0.557793	0.975911	0.924695	0.832913	0.745664	0.654974	0.623869	0.602118	0.581963	1	0.860482	0.625662	0.412769	0.312771	0.255258	0.233393	0.237579	1	0.900956	0.633338	0.433443	0.299299	0.238195	0.200756	0.18118	0.960005	NA	0.512115	0.998421	NA	0.561428	0.995303	295.256	0	0.998409	301.919	0
O14548	COX7A2L	5	0.975911	0.82102	0.675142	0.458506	0.286447	0.207462	0.137667	0.0924422	0.975911	0.833212	0.665676	0.438422	0.340257	0.22711	0.18839	0.135011	1	0.959854	0.608987	0.550833	0.400884	0.369946	0.357986	0.344471	1	1.01095	0.80856	0.685508	0.614705	0.543886	0.530386	0.546769	0.99857	49.1319	0.035682	0.997765	49.1646	0.101064	0.986337	339.811	0.267254	0.991781	NA	0.479555
O14561	NDUFAB1	6	0.975911	0.958621	0.919307	0.832012	0.788226	0.762944	0.529606	0.470425	0.975911	0.94612	0.701429	0.764577	0.601643	0.613313	0.515047	0.452794	1	0.941093	0.645359	0.483523	0.466541	0.46487	0.476728	0.52478	1	0.815848	0.661566	0.5175	0.470571	0.440094	0.433975	0.453516	0.958088	65.5973	0	0.919201	63.6166	0.360457	0.985018	391.613	0.466843	0.989896	413.971	0.25589
O14562	UBFD1	17	0.975911	0.885597	0.79171	0.656506	0.496535	0.303339	0.18494	0.133714	0.975911	0.928859	0.779104	0.686576	0.446697	0.282764	0.183165	0.139716	1	1.01501	0.835404	0.819941	0.741801	0.698602	0.738598	0.819428	1	0.991308	0.810939	0.698147	0.622495	0.587026	0.607743	0.681297	0.995002	53.1355	0	0.994301	52.9266	0.0165847	0.887384	NA	0.754016	0.966563	NA	0.617411
O14576	DYNC1I1	2	0.975911	0.767047	0.726665	0.563926	0.483994	0.240598	0.146839	0.0969824	0.975911	0.872625	0.834168	0.72492	0.429393	0.331017	0.167578	0.0964981	1	0.814537	0.363846	0.339604	0.144735	0.147772	0.0916779	0.129745	1	0.569574	0.329597	0.179794	0.123197	0.112497	0.0910233	0.0518323	0.970312	51.1667	0	0.985849	53.3401	0	0.983704	219.971	0.00899225	0.993489	168.627	0
O14578	CIT	10	0.975911	0.869835	0.648204	0.331145	0.203226	0.124311	0.109473	0.0820177	0.975911	0.84392	0.717025	0.339671	0.210004	0.142474	0.0834462	0.0626189	1	0.430151	0.141877	0.108592	0.094269	0.0753352	0.0624435	0.0494328	1	0.403603	0.0927605	0.0599978	0.0475466	0.0447673	0.0366126	0.0324261	0.99871	47.7128	0.0788291	0.991859	48.2203	0.0533463	0.999216	139.717	0.0391642	0.999929	139.467	0.0291467
O14579	COPE	21	0.975911	0.86451	0.680624	0.606786	0.504951	0.293631	0.202898	0.160928	0.975911	0.804136	0.693188	0.554906	0.505425	0.313399	0.216964	0.153314	1	0.581952	0.347335	0.23638	0.199658	0.186114	0.167269	0.149661	1	0.649067	0.352964	0.26248	0.21664	0.186361	0.172022	0.157075	0.984378	52.2642	0	0.984589	51.875	0	0.999524	173.16	0	0.99987	187.812	0.0481485
O14617	AP3D1	17	0.975911	0.741981	0.495796	0.328923	0.234695	0.184351	0.154693	0.115602	0.975911	0.870412	0.61457	0.418837	0.297001	0.247245	0.186631	0.146699	1	0.725537	0.308278	0.221609	0.157907	0.126949	0.109448	0.0875994	1	0.770392	0.340628	0.221657	0.159145	0.126733	0.0996907	0.0868463	0.99723	46.1377	0.122307	0.996827	48.4049	0.149849	0.998673	193.354	0.0340224	0.999347	203.759	0.0223145
O14618	CCS	15	0.975911	0.921583	0.777333	0.682414	0.581376	0.521325	0.384718	0.31081	0.975911	0.818164	0.777855	0.630627	0.547522	0.468875	0.378171	0.292823	1	0.995956	0.766462	0.663026	0.573676	0.484279	0.494348	0.507399	1	1.14899	0.91245	0.772096	0.70861	0.657692	0.637662	0.66297	0.990922	57.3029	0.0697295	0.99028	55.9011	0.037516	0.987515	669.16	0.418405	0.904924	NA	0.63241
O14641	DVL2	6	0.975911	0.796618	0.626611	0.46044	0.373602	0.349723	0.259924	0.210746	0.975911	0.828413	0.72799	0.535548	0.394982	0.288531	0.255119	0.229554	1	0.84911	0.477996	0.339071	0.271097	0.233514	0.202238	0.208603	1	0.898702	0.579645	0.403728	0.334863	0.28899	0.284738	0.255645	0.99158	49.3328	0.198947	0.996144	50.8363	0.164255	0.999371	243.929	0.121303	0.999706	284.669	0.170175
O14653	GOSR2	9	0.975911	0.869331	0.775169	0.502857	0.291996	0.169206	0.132491	0.0934809	0.975911	0.856058	0.733007	0.51363	0.308014	0.20468	0.144538	0.109896	1	0.795871	0.422909	0.278126	0.194567	0.171681	0.143581	0.120901	1	0.821335	0.467812	0.319823	0.24375	0.208042	0.167001	0.147338	0.996084	50.0357	0.0534595	0.99802	50.0403	0.0489889	0.999771	223.395	0.00700732	0.999634	240.397	0.00458698
O14656	TOR1A	12	0.975911	0.923515	0.681202	0.452653	0.297805	0.219521	0.163855	0.132851	0.975911	0.901969	0.78272	0.467937	0.318267	0.212474	0.136664	0.102351	1	0.973212	0.790024	0.63673	0.527349	0.515114	0.513333	0.508677	1	0.905103	0.707311	0.536529	0.462157	0.414266	0.414547	0.400651	0.998004	49.2213	0.126172	0.996073	50.0644	0.0829528	0.995906	744.549	0.465597	0.996372	402.854	0.255658
O14657	TOR1B	5	0.975911	0.987929	0.677356	0.42418	0.282486	0.189325	0.160223	0.0880263	0.975911	0.898952	0.787681	0.4804	0.284447	0.201456	0.152683	0.109793	1	0.898225	0.720905	0.508943	0.43736	0.390752	0.329093	0.298636	1	0.832281	0.69955	0.54181	0.428414	0.382798	0.359344	0.30741	0.989951	48.9779	0.118838	0.996821	49.9193	0.101632	0.99608	377.49	0	0.988533	371.837	0
O14662	STX16	7	0.975911	0.824063	0.564965	0.363152	0.23462	0.161711	0.106143	0.070761	0.975911	0.874054	0.629673	0.402703	0.235222	0.161235	0.112327	0.0780893	1	0.895365	0.434578	0.236217	0.159802	0.124273	0.0940266	0.0802078	1	0.891911	0.476635	0.251739	0.169452	0.134651	0.115515	0.0914283	0.99844	47.407	0.0589601	0.999405	48.2394	0.0637575	0.999811	233.882	0.0249249	0.99988	241.674	0.0183876
O14672	ADAM10	16	0.975911	0.937309	0.757626	0.608577	0.447733	0.274394	0.201805	0.166419	0.975911	0.834774	0.761955	0.542277	0.459363	0.264233	0.178858	0.14951	1	0.87632	0.611107	0.49474	0.442028	0.389796	0.400085	0.401918	1	1.0468	0.78179	0.62216	0.532047	0.485411	0.456454	0.485447	0.996495	52.1964	0.0772213	0.990497	51.6718	0	0.997713	337.177	0.316471	0.987846	526.644	0.440053
O14681	EI24	3	0.975911	0.794244	0.476083	0.252667	0.142617	0.0977052	0.0758176	0.0511112	0.975911	0.807865	0.461972	0.248383	0.155539	0.116834	0.0651253	0.0411092	1	0.794505	0.358416	0.257721	0.182154	0.162217	0.13203	0.120018	1	0.843373	0.454897	0.328981	0.262	0.220105	0.204285	0.168693	0.999501	45.823	0.0565972	0.997102	45.8001	0.0599758	0.998597	209.607	0.0704003	0.998819	238.817	0.0992479
O14686	KMT2D	15	0.975911	0.817404	0.751902	0.606002	0.458722	0.39274	0.313073	0.260795	0.975911	0.857979	0.745371	0.59389	0.441681	0.360201	0.311813	0.245262	1	0.899415	0.455417	0.254396	0.179269	0.137406	0.126441	0.096735	1	0.928348	0.579239	0.379313	0.26629	0.20054	0.174531	0.149408	0.993959	53.1663	0.137248	0.998454	52.5059	0.173769	0.99984	238.49	0.044965	0.999616	282.08	0.0129025
O14717	TRDMT1	4	0.975911	0.867869	0.630018	0.465061	0.324639	0.304807	0.207024	0.204345	0.975911	0.815814	0.754638	0.463632	0.406456	0.366147	0.2107	0.166653	1	0.864486	0.788875	0.575315	0.436254	0.435054	0.362514	0.341725	1	0.933441	0.821684	0.677415	0.422714	0.409743	0.413413	0.417057	0.99478	49.0311	0.189058	0.975452	51.0211	0.0819377	0.976739	422.21	0	0.9673	438.299	0.326762
O14727	APAF1	10	0.975911	0.797145	0.569604	0.366343	0.208429	0.144109	0.105819	0.085164	0.975911	0.840449	0.649715	0.412144	0.293241	0.167906	0.123745	0.0978916	1	0.760797	0.325326	0.221344	0.177558	0.184094	0.156563	0.16924	1	0.713407	0.332116	0.212029	0.146661	0.127425	0.149119	0.133324	0.999371	47.2191	0.0586289	0.998758	48.5903	0.0570195	0.99947	194.241	0.138464	0.998529	191.39	0.0709151
O14730	RIOK3	10	0.975911	0.819525	0.633703	0.452103	0.319296	0.193922	0.135445	0.112645	0.975911	0.860645	0.631524	0.49826	0.303565	0.216501	0.162609	0.14473	1	0.793373	0.453518	0.328973	0.257664	0.204229	0.166993	0.134337	1	0.80974	0.436264	0.302114	0.240292	0.202605	0.174488	0.162442	0.998431	48.9084	0.0447334	0.996204	49.227	0.0929428	0.998275	234.806	0	0.99968	228.593	0.0700247
O14733	MAP2K7	7	0.975911	0.722719	0.466506	0.298594	0.214805	0.143832	0.187445	0.101391	0.975911	0.809246	0.543279	0.305521	0.204141	0.151825	0.110028	0.0957038	1	0.666897	0.371906	0.22281	0.186058	0.137019	0.122796	0.0895817	1	0.673796	0.349697	0.24023	0.147096	0.12073	0.102695	0.0770141	0.993446	45.5442	0.126644	0.999411	46.6462	0.0922943	0.997801	191.67	0	0.997251	190.579	0
O14734	ACOT8	3	0.975911	0.959562	0.734974	0.502931	0.357905	0.241402	0.174886	0.107775	0.975911	0.836918	0.685633	0.485013	0.349218	0.212621	0.143928	0.0849439	1	0.931516	0.621461	0.453055	0.354226	0.282522	0.291822	0.265576	1	0.911559	0.54931	0.35131	0.356134	0.198762	0.199259	0.177873	0.99481	50.4955	0.0948932	0.999006	49.874	0	0.998342	308.58	0.158298	0.98965	275.211	0.0551033
O14737	PDCD5	14	0.975911	0.945819	0.821368	0.775598	0.746984	0.825874	0.696644	0.654011	0.975911	0.907863	0.779278	0.73115	0.663955	0.6736	0.625178	0.602427	1	1.00713	0.315919	0.174325	0.157463	0.147613	0.167139	0.200459	1	0.993113	0.310163	0.176415	0.163172	0.154653	0.16896	0.183415	0.840451	NA	0.649374	0.984412	NA	0.605696	0.998353	232.985	0.168905	0.999519	224.201	0.166861
O14744	PRMT5	36	0.975911	0.932017	0.772487	0.681441	0.315134	0.155155	0.111913	0.0767961	0.975911	0.902553	0.757576	0.64785	0.314069	0.158727	0.104256	0.0770672	1	0.828986	0.442485	0.269354	0.187106	0.144446	0.11223	0.0973242	1	0.811473	0.415522	0.227005	0.149722	0.106875	0.081166	0.0640423	0.985802	51.469	0.0152199	0.988106	51.1441	0	0.999676	230.04	0	0.998767	219.47	0
O14745	SLC9A3R1	30	0.975911	0.910556	0.853864	0.759309	0.721345	0.76362	0.645001	0.591447	0.975911	0.936037	0.805512	0.758617	0.638925	0.64878	0.615065	0.594202	1	1.06733	0.846257	0.777309	0.612538	0.523547	0.441668	0.400379	1	1.04005	0.845961	0.699346	0.58705	0.522043	0.468336	0.414438	0.936217	NA	0.424824	0.983046	NA	0.586235	0.978297	581.651	0	0.991888	573.21	0.223804
O14757	CHEK1	7	0.975911	0.834506	0.690731	0.534592	0.318471	0.152535	0.105564	0.0717911	0.975911	0.905296	0.667425	0.555405	0.264875	0.155952	0.0960618	0.0779455	1	0.853248	0.288625	0.164536	0.119001	0.0903952	0.0792349	0.0711379	1	1.0315	0.36385	0.181524	0.125576	0.116284	0.0974716	0.0705529	0.994128	49.8041	0	0.99052	49.7936	0.00771545	0.999457	202.963	0.0603431	0.995855	231.352	0.101988
O14763	TNFRSF10B	7	0.975911	0.846557	0.815277	0.651607	0.596011	0.568453	0.444215	0.362392	0.975911	0.881379	0.752485	0.651991	0.528398	0.430452	0.363416	0.28967	1	0.922403	0.684528	0.534373	0.431097	0.428436	0.425434	0.374008	1	0.94457	0.691594	0.516768	0.417468	0.353646	0.338712	0.333042	0.97759	59.0823	0.0794503	0.998367	55.0161	0.15325	0.996166	383.61	0.28991	0.998825	356.458	0.209941
O14772	FPGT	5	0.975911	0.851072	0.682845	0.385436	0.233067	0.135786	0.0895439	0.0694149	0.975911	0.859433	0.704682	0.428811	0.268044	0.150185	0.104523	0.0676234	1	0.983945	0.644819	0.424214	0.250482	0.218205	0.184031	0.136278	1	0.871093	0.607332	0.373307	0.273475	0.215166	0.193384	0.154387	0.998331	48.3957	0.0415762	0.99874	49.0183	0.0311278	0.99766	303.551	0.0369911	0.997372	281.509	0
O14773	TPP1	7	0.975911	0.864849	0.71153	0.543626	0.438939	0.360264	0.278189	0.221534	0.975911	0.862132	0.704838	0.543332	0.437217	0.3194	0.254037	0.202387	1	0.958196	0.731151	0.630252	0.518919	0.461904	0.441386	0.415398	1	0.99795	0.718693	0.572874	0.488436	0.425972	0.414916	0.365991	0.997547	51.7528	0.158313	0.998452	51.4778	0.1228	0.996446	489.271	0.223217	0.995117	413.904	0.293722
O14776	TCERG1	46	0.975911	0.870185	0.642112	0.320609	0.207283	0.151786	0.113982	0.0922849	0.975911	0.865828	0.668255	0.366471	0.232681	0.168282	0.124836	0.0965719	1	0.966179	0.72885	0.569078	0.421853	0.309802	0.208386	0.166604	1	0.935641	0.745075	0.563931	0.425862	0.322733	0.235422	0.174817	0.998135	47.6043	0.0955099	0.998374	48.1463	0.0920271	0.990312	368.104	0	0.991834	372.354	0
O14777	NDC80	31	0.975911	0.80467	0.590761	0.393026	0.255369	0.175055	0.126622	0.0965536	0.975911	0.849485	0.617098	0.407252	0.256352	0.170688	0.120843	0.0879029	1	0.882431	0.401166	0.217327	0.145665	0.12371	0.103567	0.0934476	1	0.872249	0.428784	0.207441	0.131979	0.106443	0.0891075	0.0706043	0.999383	47.7633	0.0666315	0.999562	48.2104	0.0633073	0.999946	224.625	0.0521499	0.999747	228.503	0.00597234
O14787	TNPO2	29	0.975911	0.913109	0.758056	0.584428	0.410619	0.290131	0.170215	0.0998054	0.975911	0.89966	0.706797	0.57094	0.358311	0.234972	0.143264	0.0885474	1	0.952876	0.710672	0.542004	0.456972	0.406942	0.374129	0.349866	1	0.970609	0.721887	0.554649	0.444663	0.399836	0.364747	0.340039	0.999048	51.8991	0	0.997624	50.9047	0	0.999897	389.254	0.225833	0.999384	388.404	0.224447
O14802	POLR3A	31	0.975911	0.850622	0.65633	0.455242	0.289532	0.180126	0.141669	0.118453	0.975911	0.881701	0.710646	0.469642	0.297094	0.191764	0.137829	0.100366	1	0.655397	0.295462	0.181745	0.137678	0.115389	0.115485	0.11267	1	0.667673	0.314387	0.190805	0.14137	0.117562	0.10946	0.103241	0.999488	48.9295	0.0725168	0.99985	49.5387	0.0651908	0.99964	179.279	0.0466713	0.999804	184.061	0.0181279
O14818	PSMA7	25	0.975911	0.958652	0.805875	0.715466	0.670403	0.664686	0.585572	0.553793	0.975911	0.892309	0.796482	0.646843	0.6736	0.616589	0.517729	0.457366	1	0.914668	0.780961	0.617486	0.55197	0.530363	0.486769	0.443649	1	0.94496	0.814667	0.657918	0.617667	0.539239	0.48925	0.455039	0.970761	NA	0.555358	0.959668	64.3594	0.342524	0.99512	590.66	0.102004	0.996046	642.645	0
O14828	SCAMP3	12	0.975911	0.839342	0.679562	0.481787	0.340035	0.236216	0.163771	0.122095	0.975911	0.868779	0.678677	0.46755	0.327997	0.218853	0.154884	0.100922	1	0.948511	0.78879	0.683829	0.614298	0.568524	0.596567	0.617118	1	0.897302	0.757876	0.58218	0.554947	0.503343	0.501662	0.508457	0.999489	49.7342	0.0557095	0.999273	49.5866	0.0561511	0.984167	NA	0.54526	0.987201	671.641	0.366492
O14841	OPLAH	39	0.975911	0.894085	0.80332	0.602247	0.39761	0.169448	0.11011	0.0823634	0.975911	0.905278	0.81868	0.630737	0.412834	0.187351	0.118717	0.0826897	1	0.959541	0.473631	0.226494	0.161495	0.144692	0.132521	0.119507	1	0.961966	0.473162	0.201059	0.144367	0.12193	0.11285	0.10858	0.994367	51.5237	0	0.995335	51.9578	0	0.99996	244.106	0.104987	0.999885	243.973	0.0914312
O14867	BACH1	12	0.975911	0.937137	0.759109	0.630909	0.553309	0.461059	0.435767	0.371665	0.975911	0.88362	0.834499	0.672052	0.501254	0.46885	0.428506	0.365471	1	0.878083	0.573084	0.476206	0.372149	0.315754	0.274164	0.260417	1	0.914563	0.717443	0.484233	0.397848	0.346609	0.338623	0.279013	0.991975	55.5886	0.354411	0.988711	55.7395	0.329954	0.996525	308.598	0.0167679	0.995563	354.036	0.111887
O14880	MGST3	6	0.975911	0.80896	0.492297	0.312287	0.182243	0.103316	0.0627154	0.0518455	0.975911	0.860406	0.648695	0.404654	0.256514	0.152122	0.0963309	0.0578803	1	0.928632	0.541631	0.362548	0.31188	0.252335	0.203548	0.172449	1	0.856958	0.54071	0.408107	0.306761	0.257814	0.199168	0.171472	0.997189	46.3975	0.0408732	0.999611	48.4914	0.0286657	0.996716	273.049	0.101624	0.997463	274.279	0
O14893	GEMIN2	7	0.975911	0.875888	0.775746	0.750363	0.711179	0.559972	0.343738	0.228609	0.975911	0.891401	0.804408	0.743345	0.603834	0.466853	0.315656	0.207569	1	0.661713	0.354888	0.253139	0.203121	0.155983	0.146485	0.134108	1	0.678446	0.413264	0.288812	0.220535	0.188162	0.169656	0.143745	0.94377	57.98	0	0.990019	56.2997	0	0.99962	190.897	0	0.998811	203.103	0
O14908	GIPC1	13	0.975911	0.869528	0.680102	0.399961	0.195304	0.133182	0.0950068	0.0794324	0.975911	0.836735	0.715046	0.419368	0.22941	0.144058	0.101727	0.0725115	1	1.01682	0.720181	0.569478	0.404656	0.308282	0.22913	0.181588	1	0.937404	0.815029	0.607865	0.434351	0.341482	0.264732	0.192528	0.998731	48.3498	0.0568862	0.995819	48.766	0.0380367	0.991412	368.188	0	0.994904	400.682	0
O14920	IKBKB	6	0.975911	0.806475	0.575718	0.372979	0.197751	0.115775	0.103361	0.0760352	0.975911	0.792227	0.550969	0.323074	0.209284	0.122598	0.0933211	0.0674413	1	0.713995	0.291229	0.177068	0.137021	0.109196	0.0882117	0.0828421	1	0.77258	0.295369	0.184307	0.144856	0.123344	0.105743	0.0864562	0.998691	47.3027	0.0460873	0.999335	46.8307	0.0511692	0.999801	187.857	0.0339476	0.999493	194.735	0.0681479
O14925	TIMM23	9	0.975911	0.723213	0.448465	0.259603	0.156742	0.112504	0.0901397	0.0634258	0.975911	0.787405	0.509293	0.305346	0.193673	0.121695	0.0882885	0.0734121	1	0.855513	0.498409	0.349554	0.285505	0.273762	0.260173	0.238234	1	0.804584	0.511497	0.376556	0.297243	0.260906	0.259304	0.243536	0.998601	45.3102	0.065941	0.999107	46.3522	0.0634856	0.999697	247.865	0.183369	0.9991	252.868	0.0998471
O14929	HAT1	17	0.975911	0.91608	0.648143	0.546974	0.426508	0.285092	0.127753	0.0938152	0.975911	0.91474	0.709868	0.574076	0.480171	0.316649	0.161336	0.105753	1	0.939842	0.514431	0.332495	0.230554	0.175763	0.130512	0.0872772	1	0.939905	0.549443	0.371295	0.26374	0.198797	0.144799	0.113293	0.983073	50.9977	0	0.987896	52.0853	0	0.997162	263.784	0	0.997316	276.502	0
O14933	UBE2L6	7	0.975911	0.886256	0.679394	0.496489	0.298832	0.20912	0.159311	0.107855	0.975911	0.860736	0.667031	0.479825	0.273513	0.170392	0.113168	0.0756279	1	0.959579	0.708422	0.528392	0.478712	0.419051	0.373738	0.418512	1	0.961612	0.702379	0.52943	0.45312	0.405651	0.399693	0.424991	0.998846	49.6126	0.0717228	0.999144	49.2256	0.0194823	0.994824	385.67	0.338292	0.996943	373.715	0.363395
O14949	UQCRQ	7	0.975911	0.744373	0.516547	0.325094	0.214964	0.1685	0.121618	0.10439	0.975911	0.854757	0.622627	0.412459	0.256142	0.178672	0.13625	0.115022	1	0.844815	0.470391	0.344017	0.269857	0.232354	0.213957	0.193911	1	0.839712	0.563379	0.421746	0.330293	0.288156	0.266879	0.247997	0.9982	46.3033	0.0932518	0.999749	48.2229	0.0916533	0.999387	243.058	0.113868	0.999594	283.636	0.034087
P19105;O14950;P24844	MYL12A;MYL12B;MYL9	15	0.975911	0.914521	0.733084	0.488665	0.424058	0.363993	0.276264	0.265581	0.975911	0.883971	0.701899	0.491964	0.364187	0.342793	0.298197	0.261178	1	0.861863	0.256755	0.152713	0.122294	0.106397	0.104302	0.113249	1	0.805623	0.268054	0.154131	0.119306	0.10389	0.0994368	0.0913142	0.991752	50.6809	0.263611	0.997848	49.9532	0.264321	0.999818	196.748	0.0999757	0.999965	193.353	0.0783887
O14964	HGS	32	0.975911	0.911673	0.844731	0.693757	0.534878	0.407199	0.275669	0.211405	0.975911	0.903575	0.796688	0.671398	0.486643	0.371098	0.267648	0.192215	1	0.93695	0.571928	0.349722	0.249301	0.196347	0.160288	0.122526	1	0.936882	0.597435	0.389105	0.274329	0.215791	0.174698	0.142444	0.998542	55.01	0.0360147	0.999096	53.9867	0.0365455	0.999648	276.648	0.018887	0.999703	289.301	0
O14965	AURKA	7	0.975911	0.899858	0.677711	0.455714	0.269211	0.211641	0.174479	0.132087	0.975911	0.907148	0.692638	0.442093	0.239621	0.171883	0.119753	0.0999592	1	0.790536	0.509732	0.343329	0.253252	0.187777	0.138559	0.127381	1	0.831612	0.493759	0.324346	0.232284	0.203504	0.159478	0.125118	0.998864	49.0268	0.125245	0.99943	48.938	0.0830248	0.993854	243.149	0	0.999168	245.861	0
O14966	RAB29	5	0.975911	0.701709	0.486316	0.290268	0.182099	0.125865	0.0918153	0.0633868	0.975911	0.852987	0.6175	0.405162	0.256537	0.17638	0.135887	0.0741734	1	0.904645	0.781019	0.657117	0.580202	0.526235	0.526668	0.565771	1	0.89267	0.723621	0.560395	0.449944	0.376488	0.406844	0.478464	0.996692	45.6818	0.0534441	0.9987	48.2395	0.0631308	0.97898	NA	0.37611	0.963816	410.164	0.305432
O14967	CLGN	5	0.975911	0.932349	0.759187	0.620914	0.538176	0.547089	0.375559	0.358754	0.975911	0.819019	0.678229	0.509458	0.383392	0.294094	0.238282	0.16841	1	0.69485	0.556416	0.351493	0.301969	0.188942	0.235064	0.203147	1	0.829863	0.553828	0.396732	0.339403	0.269237	0.229325	0.248226	0.969539	56.0244	0.304577	0.998052	50.3918	0.100599	0.97588	235.907	0	0.997541	275.876	0.0115859
O14972	DSCR3	6	0.975911	0.893409	0.615729	0.367023	0.236668	0.15514	0.140995	0.10113	0.975911	0.874323	0.612307	0.363424	0.27221	0.159284	0.107217	0.0749024	1	0.779494	0.447164	0.293999	0.243485	0.191607	0.172814	0.1541	1	0.740369	0.424604	0.235136	0.180009	0.140302	0.130976	0.107887	0.998488	47.8362	0.107013	0.996152	48.01	0.067649	0.999748	227.567	0.0103689	0.997877	210.811	0
O14974	PPP1R12A	49	0.975911	0.857704	0.720002	0.582297	0.516481	0.495316	0.397703	0.342389	0.975911	0.880191	0.668378	0.567494	0.464923	0.428912	0.384475	0.324639	1	0.836979	0.489313	0.356931	0.276924	0.220145	0.171834	0.144708	1	0.848207	0.502449	0.354422	0.283806	0.233984	0.189008	0.164092	0.986807	54.6358	0.305818	0.990829	52.2116	0.326959	0.997882	252.023	0	0.999033	257.212	0.00245222
O14975	SLC27A2	14	0.975911	0.795358	0.543297	0.36823	0.250833	0.198332	0.169228	0.117725	0.975911	0.806341	0.597233	0.35171	0.223999	0.165581	0.116382	0.105097	1	0.840696	0.617536	0.434346	0.337229	0.266644	0.247088	0.226073	1	0.834582	0.573524	0.389277	0.294221	0.24185	0.235039	0.194102	0.997812	47.072	0.122381	0.999212	47.3681	0.0835765	0.996153	296.217	0	0.998089	274.283	0
O14976	GAK	22	0.975911	0.756182	0.529947	0.36392	0.248497	0.188587	0.254508	0.102409	0.975911	0.81177	0.584921	0.380229	0.254834	0.179669	0.142395	0.121686	1	0.792579	0.496726	0.388985	0.279317	0.209652	0.155812	0.133075	1	0.837594	0.507034	0.351825	0.273693	0.213332	0.171259	0.128351	0.983451	46.6845	0.145868	0.999657	47.5641	0.101002	0.990816	247.66	0	0.997804	254.081	0
O14979	HNRNPDL	17	0.975911	0.933206	0.597129	0.572787	0.411243	0.453088	0.360865	0.277971	0.975911	0.884019	0.71282	0.517372	0.445331	0.354788	0.314259	0.268868	1	0.787283	0.376583	0.224927	0.163864	0.132952	0.1104	0.0884241	1	0.879116	0.431904	0.243615	0.202196	0.155452	0.109785	0.0942243	0.945543	50.9468	0.323982	0.996561	51.2187	0.25397	0.99991	211.285	0.0098481	0.998494	232.477	0.0419542
O14980	XPO1	63	0.975911	0.781386	0.454274	0.268168	0.159936	0.101136	0.068156	0.0476041	0.975911	0.802179	0.49673	0.296546	0.169662	0.112342	0.0795301	0.0548825	1	0.816268	0.450494	0.286302	0.237794	0.212518	0.182266	0.162638	1	0.80596	0.502504	0.338573	0.276072	0.23473	0.19122	0.176091	0.997906	45.7309	0.0525244	0.998767	46.259	0.0543736	0.999636	229.933	0.0823074	0.999551	248.216	0
O14981	BTAF1	17	0.975911	0.706567	0.514364	0.303571	0.2315	0.182955	0.14721	0.122842	0.975911	0.887005	0.613658	0.442881	0.259306	0.264453	0.250082	0.284072	1	0.72748	0.375367	0.254446	0.185737	0.164866	0.160056	0.119166	1	0.695785	0.42792	0.304162	0.221656	0.211497	0.213407	0.16821	0.995403	45.9356	0.119255	0.991593	47.9931	0.249095	0.999436	203.729	0.025675	0.998135	210.256	0
O15014	ZNF609	19	0.975911	0.86726	0.787757	0.586632	0.496118	0.463712	0.390136	0.34642	0.975911	0.911709	0.777584	0.672116	0.536359	0.525563	0.460817	0.406362	1	0.79641	0.511387	0.351395	0.249546	0.239366	0.246963	0.181639	1	0.82843	0.448013	0.285151	0.228506	0.19142	0.179986	0.166401	0.991316	54.2356	0.315048	0.992624	57.6239	0.379257	0.996361	248.702	0.00914764	0.999908	229.991	0.0890697
O15020	SPTBN2	17	0.975911	0.521702	0.395124	0.56598	0.582521	0.435674	0.890696	0.276839	0.975911	0.687426	0.34254	0.564712	0.290868	0.454767	0.285417	0.562855	1	0.574715	0.826021	0.57276	0.359252	0.44513	0.626738	0.281919	1	0.367387	0.574321	0.508432	0.252029	0.26837	0.327751	0.30449	NA	NA	NA	0.781025	42.2505	0.41686	0.615259	434.751	0	0.822973	125.98	0
O15027	SEC16A	31	0.975911	0.8859	0.727652	0.563269	0.437791	0.386896	0.312693	0.266068	0.975911	0.911741	0.714052	0.545474	0.39504	0.311183	0.265031	0.212257	1	0.807315	0.483175	0.342796	0.260413	0.219365	0.200268	0.196093	1	0.809483	0.454076	0.302688	0.238784	0.191808	0.177484	0.166802	0.997897	52.052	0.233037	0.998244	51.0049	0.188393	0.999472	242.469	0.0440265	0.99982	231.98	0.0531593
O15031	PLXNB2	22	0.975911	0.83425	0.693667	0.516184	0.378848	0.305197	0.238718	0.179445	0.975911	0.864714	0.709822	0.524758	0.369648	0.275295	0.230927	0.177194	1	0.936822	0.678244	0.58844	0.442445	0.374621	0.323538	0.314844	1	0.981591	0.744613	0.548041	0.469504	0.421217	0.362095	0.300211	0.998611	50.5456	0.120574	0.999691	50.5265	0.131113	0.992932	388.51	0	0.996141	404.342	0.138566
O15037	KHNYN	4	0.975911	0.729092	0.438196	0.23569	0.136048	0.0868117	0.0572826	0.0416438	0.975911	0.781978	0.48923	0.26593	0.144696	0.09888	0.0635431	0.0474897	1	0.739272	0.334401	0.175055	0.137147	0.105912	0.090657	0.0659551	1	0.841212	0.384694	0.225039	0.159522	0.135451	0.126184	0.10263	0.998999	45.2115	0.0403915	0.999623	45.9467	0.043443	0.99967	196.844	0	0.999892	217.314	0.059437
O15042	U2SURP	45	0.975911	0.873632	0.682649	0.527544	0.314957	0.229219	0.168609	0.132863	0.975911	0.915243	0.74401	0.538235	0.318687	0.226954	0.162811	0.134596	1	0.640704	0.219906	0.14092	0.104067	0.086255	0.0775769	0.0700375	1	0.620024	0.20714	0.123576	0.0927756	0.0772554	0.0684185	0.0582052	0.997866	49.9607	0.0768504	0.999149	50.4108	0.0978686	0.999839	170.817	0.0442608	0.999939	167.404	0.0336793
O15047	SETD1A	15	0.975911	0.811421	0.608083	0.408399	0.302738	0.197098	0.137858	0.0991747	0.975911	0.809245	0.681431	0.444054	0.305812	0.204637	0.155883	0.116313	1	0.892985	0.460567	0.295325	0.190302	0.15234	0.133357	0.125855	1	0.873729	0.501429	0.32029	0.215674	0.177039	0.153386	0.127666	0.998059	48.2975	0.0598082	0.9974	49.0593	0.0622979	0.999127	241.613	0.0497329	0.999797	251.708	0.00365386
O15056	SYNJ2	3	0.975911	1.10848	0.927607	0.857484	0.839201	0.656569	0.68641	0.877569	0.975911	0.957867	0.73034	0.526537	0.52419	0.440038	0.400101	0.402583	1	1.0264	0.95992	0.609643	0.579121	0.60858	0.560576	0.407097	1	0.800007	0.563663	0.395997	0.347459	0.281022	0.260737	0.234181	0.68	NA	0.753561	0.983603	51.8004	0.417648	0.940569	NA	0.526973	0.998181	274.725	0
O15066	KIF3B	7	0.975911	0.83289	0.592294	0.430256	0.379898	0.321134	0.162507	0.144054	0.975911	0.928529	0.666814	0.482816	0.376879	0.317203	0.186644	0.165908	1	1.02819	0.701136	0.66688	0.578748	0.559275	0.524563	0.529806	1	1.02447	0.740475	0.587935	0.562953	0.533549	0.547652	0.522924	0.979297	49.1374	0.101567	0.986921	50.1429	0.14503	0.972144	NA	0.525635	0.995308	NA	0.533543
O15067	PFAS	66	0.975911	0.896155	0.605253	0.321839	0.188724	0.121904	0.0916997	0.0687249	0.975911	0.896277	0.611283	0.334727	0.188445	0.121237	0.0836071	0.0600187	1	0.949376	0.751208	0.51752	0.3535	0.238897	0.136724	0.0914636	1	0.971281	0.761156	0.546446	0.381066	0.27249	0.170655	0.0992556	0.999042	47.4338	0.073892	0.999067	47.5776	0.0623866	0.991543	346.6	0	0.991749	359.984	0
O15084	ANKRD28	14	0.975911	0.803536	0.637162	0.407575	0.241907	0.146219	0.107907	0.0811103	0.975911	0.764429	0.589842	0.353259	0.194994	0.123924	0.0795567	0.0512052	1	0.758419	0.288518	0.169362	0.115203	0.0903026	0.0832092	0.0763017	1	0.665053	0.244461	0.133505	0.0944836	0.0752186	0.0584757	0.0438177	0.998512	48.1375	0.0330957	0.997731	47.1823	0.012184	0.999851	192.701	0.0366406	0.999909	176.897	0.000749589
O15091	KIAA0391	9	0.975911	0.742575	0.470159	0.272307	0.190913	0.112023	0.0937113	0.0657666	0.975911	0.808874	0.499776	0.310539	0.190595	0.137581	0.101448	0.068777	1	0.75675	0.358057	0.176756	0.124428	0.0919815	0.0798007	0.0647275	1	0.726711	0.346722	0.1938	0.166965	0.127748	0.111916	0.0963665	0.997993	45.6837	0.066203	0.997843	46.3834	0.0758829	0.999185	201.374	0	0.999507	196.891	0.0193561
O15111	CHUK	5	0.975911	0.816585	0.560066	0.356623	0.218686	0.163629	0.115226	0.0773898	0.975911	0.827907	0.642265	0.423654	0.313264	0.220422	0.192043	0.185978	1	0.694539	0.366024	0.23298	0.186233	0.160919	0.143718	0.135776	1	0.750763	0.498242	0.444617	0.370305	0.340048	0.343274	0.360089	0.998863	47.2139	0.0711269	0.998939	48.5005	0.153945	0.99981	195.696	0.0301221	0.995483	253.522	0.260936
O15116	LSM1	8	0.975911	1.00507	0.891204	0.830664	0.817486	0.756206	0.583141	0.428537	0.975911	0.94202	0.855699	0.738407	0.856523	0.685358	0.587942	0.370594	1	0.872338	0.777215	0.58502	0.577726	0.56405	0.643679	0.708655	1	0.808526	0.690767	0.577823	0.504963	0.454542	0.495999	0.54961	0.958162	65.3377	0	0.888264	64.4116	0	0.850651	NA	0.596602	0.957487	650.6	0.351605
O15118	NPC1	15	0.975911	0.874682	0.784125	0.682714	0.502637	0.434811	0.337191	0.258433	0.975911	0.849065	0.76481	0.600196	0.485096	0.382055	0.306095	0.242719	1	0.950857	0.772422	0.674772	0.586917	0.511549	0.541306	0.592786	1	1.05284	0.752493	0.653103	0.594759	0.556523	0.545856	0.614821	0.996032	55.0668	0.0782486	0.997923	53.3887	0.114662	0.97135	NA	0.492368	0.971407	NA	0.574778
O15121	DEGS1	5	0.975911	0.871005	0.684128	0.377035	0.281327	0.168039	0.150328	0.0614867	0.975911	0.843676	0.616609	0.459454	0.260164	0.181227	0.134823	0.101431	1	1.01262	0.769536	0.587318	0.450953	0.437981	0.432223	0.426516	1	0.903882	0.693723	0.501231	0.445838	0.383801	0.360298	0.386128	0.993918	48.6075	0.0709801	0.997635	48.5827	0.0591758	0.995219	411.682	0.390069	0.993825	366.871	0.237726
O15126	SCAMP1	10	0.975911	0.852855	0.790928	0.668315	0.603674	0.616562	0.505058	0.425116	0.975911	0.898871	0.737242	0.663666	0.535298	0.52642	0.475228	0.450653	1	1.01068	0.760386	0.84663	0.683054	0.615686	0.663645	0.781461	1	1.10276	0.88331	0.768896	0.747344	0.750103	0.750126	1.20419	0.969513	62.1223	0.275816	0.991687	58.6012	0.434114	0.785258	NA	0.695263	NA	NA	NA
O15127	SCAMP2	8	0.975911	0.900738	0.777285	0.727174	0.724435	0.719531	0.579146	0.490846	0.975911	0.915156	0.732713	0.695776	0.63674	0.580131	0.539066	0.453189	1	1.04641	0.864687	0.786232	0.79712	0.702426	0.679964	0.826893	1	0.993813	0.881443	0.758736	0.708008	0.65912	0.636062	0.697411	0.923752	NA	0.0435509	0.969352	64.3982	0.401529	0.85117	NA	0.748423	0.981025	NA	0.644981
O15143	ARPC1B	22	0.975911	0.93425	0.789138	0.666101	0.529284	0.371407	0.0984186	0.0726342	0.975911	0.932013	0.735804	0.633774	0.476377	0.320452	0.10201	0.0736277	1	0.992445	0.798062	0.681845	0.472561	0.321492	0.209862	0.138456	1	0.978306	0.805023	0.64544	0.49343	0.366685	0.243594	0.171455	0.975977	53.4623	0	0.982072	52.441	0	0.983136	413.015	0	0.987855	417.148	0
O15144	ARPC2	24	0.975911	1.02624	0.860639	0.776656	0.653346	0.366036	0.122967	0.084503	0.975911	0.980092	0.887621	0.739917	0.713608	0.465184	0.17208	0.112103	1	0.779413	0.619334	0.400768	0.305816	0.232706	0.166018	0.11404	1	0.761732	0.577687	0.403301	0.289351	0.225816	0.180799	0.127003	0.980447	55.382	0	0.968882	56.3602	0	0.972393	273.263	0	0.978509	259.335	0
O15145	ARPC3	14	0.975911	0.96369	0.808544	0.706706	0.535303	0.261463	0.0978273	0.0770739	0.975911	0.934885	0.779351	0.695752	0.482135	0.264879	0.12176	0.088496	1	0.953107	0.837031	0.657531	0.519715	0.374762	0.231312	0.160924	1	0.900298	0.743942	0.623197	0.458485	0.34813	0.228331	0.159636	0.985933	53.4393	0	0.989723	52.9455	0	0.983711	428.351	0	0.970362	388.696	0
O15155	BET1	3	0.975911	0.86417	0.671601	0.497414	0.347593	0.262818	0.234928	0.228572	0.975911	0.855734	0.691585	0.488712	0.386864	0.304836	0.250452	0.220065	1	0.885193	0.694319	0.584247	0.475339	0.476502	0.472116	0.509715	1	0.85285	0.669508	0.550246	0.472224	0.433748	0.451111	0.468432	0.998988	49.6113	0.19219	0.998921	50.1418	0.190519	0.982531	526.226	0.389764	0.988805	436.553	0.314304
O15160	POLR1C	15	0.975911	0.818334	0.532146	0.328785	0.204175	0.132447	0.103441	0.0782407	0.975911	0.854379	0.608079	0.387457	0.236083	0.147061	0.114094	0.0842351	1	0.776546	0.3718	0.210488	0.139602	0.1068	0.0873041	0.0728205	1	0.804751	0.417988	0.236746	0.173561	0.142816	0.122834	0.0968725	0.998967	46.7799	0.0726017	0.999616	47.9135	0.0656149	0.999708	207.82	0	0.999806	220.595	0
O15162	PLSCR1	3	0.975911	0.891295	0.86234	0.656644	0.652658	0.642196	0.533489	0.430244	0.975911	0.872008	0.794721	0.588958	0.496744	0.539616	0.553857	0.369629	1	1.08318	1.00834	0.935012	0.872227	0.765204	0.833564	0.930373	1	1.03483	0.822785	0.739816	0.598311	0.563328	0.632549	0.685756	0.945842	63.4926	0.215231	0.929387	57.113	0.436072	0.71358	NA	0.848195	0.93074	NA	0.615142
O15164	TRIM24	14	0.975911	0.826084	0.647989	0.470372	0.357197	0.288592	0.225252	0.177757	0.975911	0.91338	0.626926	0.398205	0.264132	0.211718	0.153749	0.113731	1	0.809411	0.411197	0.316539	0.246186	0.205442	0.188611	0.169815	1	0.752171	0.365885	0.232073	0.18415	0.144284	0.145675	0.132824	0.998217	49.4797	0.145507	0.995739	48.2847	0.127902	0.998186	224.039	0.105939	0.999753	203.235	0.0619374
O15169	AXIN1	4	0.975911	0.941451	0.919312	0.661321	0.481753	0.312904	0.225981	0.280434	0.975911	0.82104	0.684511	0.424	0.340909	0.30075	0.240574	0.199069	1	0.707562	0.425722	0.300081	0.2087	0.165547	0.222449	0.16159	1	0.799421	0.410929	0.262605	0.223976	0.167338	0.186381	0.134217	0.989783	53.054	0.22912	0.992826	49.0788	0.192272	0.993996	210.844	0	0.998452	218.852	0.0761981
O15173	PGRMC2	14	0.975911	0.951041	0.976147	0.859128	0.834658	0.708717	0.448662	0.386606	0.975911	1.0382	0.643872	0.763902	0.496697	0.466572	0.358068	0.29937	1	1.09842	1.27765	0.886667	0.909452	0.938343	1.09463	1.20353	1	0.918568	1.07479	0.876503	0.749167	0.7227	0.773583	0.843805	0.967606	62.4227	0.0958436	0.89834	55.3143	0.21645	NA	NA	NA	NA	NA	NA
O15182	CETN3	4	0.975911	0.915494	0.849841	0.718182	0.613909	0.443531	0.305762	0.262168	0.975911	0.907143	0.745079	0.648042	0.513743	0.307666	0.219714	0.19161	1	0.823235	0.484095	0.374106	0.277015	0.23761	0.224323	0.208598	1	0.857248	0.439282	0.330628	0.275321	0.221701	0.24024	0.192676	0.994467	56.4257	0.026318	0.990694	53.2648	0.0154348	0.99861	248.759	0.0756224	0.997372	233.732	0.167242
O15212	PFDN6	19	0.975911	0.871701	0.804864	0.720914	0.642226	0.499261	0.50566	0.510501	0.975911	0.944721	1.01692	0.799559	0.78166	0.6418	0.585518	0.41207	1	0.949065	0.734345	0.411434	0.641358	0.663066	0.653941	0.755849	1	1.02464	0.844426	0.761674	0.67642	0.630726	0.682942	0.699938	0.975669	63.9199	0.425015	0.953883	63.9379	0	0.718413	NA	0.62513	0.964903	NA	0.661492
O15226	NKRF	13	0.975911	0.801801	0.639299	0.4285	0.366285	0.307459	0.235629	0.193716	0.975911	0.951591	0.637785	0.423469	0.314584	0.244999	0.198699	0.166191	1	0.551645	0.266565	0.170758	0.118163	0.107837	0.0953654	0.0894472	1	0.563781	0.250786	0.157302	0.116024	0.097675	0.0920724	0.0810637	0.993678	48.9745	0.179408	0.991498	48.6386	0.186296	0.999674	161.04	0	0.999942	162.219	0.00749778
O15228	GNPAT	13	0.975911	0.730927	0.474979	0.268518	0.175469	0.111413	0.0878047	0.0514245	0.975911	0.759679	0.49832	0.285246	0.189	0.116945	0.0840483	0.0549068	1	0.805008	0.422405	0.261701	0.190678	0.16196	0.154991	0.124504	1	0.729602	0.37866	0.230368	0.175577	0.13812	0.129457	0.0970624	0.998128	45.646	0.0531196	0.998597	46.0702	0.0512868	0.999782	221.948	0.0376266	0.999685	203.466	0
O15234	CASC3	6	0.975911	0.970276	0.945546	0.803507	0.828453	0.903693	0.760841	0.729442	0.975911	0.891686	0.82982	0.723052	0.680228	0.665929	0.656305	0.595219	1	0.888072	0.541093	0.386386	0.340232	0.31138	0.31021	0.336614	1	0.949851	0.703174	0.550618	0.472187	0.46065	0.457008	0.483271	0.742413	NA	0.485916	0.984795	NA	0.596552	0.99738	263.537	0.276403	0.994759	432.918	0.428977
O15235	MRPS12	3	0.975911	0.855758	0.672995	0.420506	0.287202	0.207827	0.145235	0.130811	0.975911	0.989825	0.706118	0.48019	0.308624	0.237332	0.171564	0.15325	1	0.685175	0.32317	0.240716	0.130139	0.106589	0.0931094	0.0651037	1	0.658972	0.406712	0.23871	0.160334	0.113612	0.0947213	0.0651674	0.999094	48.7704	0.103455	0.992568	49.6318	0.155457	0.99635	189.7	0	0.98935	193.407	0
O15247	CLIC2	26	0.975911	0.899664	0.65857	0.406779	0.232841	0.149893	0.0979574	0.0716953	0.975911	0.786452	0.668345	0.394795	0.268543	0.169359	0.118743	0.0689624	1	0.929424	0.754637	0.671198	0.590107	0.53004	0.499178	0.491061	1	0.992724	0.776479	0.627724	0.59847	0.504409	0.481562	0.502093	0.999433	48.5008	0.0579154	0.994938	48.3901	0.0202668	0.99693	694.38	0.138258	0.990529	681.07	0.42668
O15258	RER1	6	0.975911	0.769454	0.512916	0.329443	0.189847	0.124149	0.0858516	0.0640324	0.975911	0.837279	0.609099	0.364388	0.27332	0.164749	0.102414	0.0634668	1	0.883174	0.593906	0.457164	0.354748	0.303924	0.24687	0.219049	1	0.848062	0.558116	0.420314	0.32589	0.286719	0.234368	0.205391	0.998676	46.4592	0.0460959	0.996944	47.9599	0.0433241	0.998377	305.615	0	0.998923	282.529	0
O15260	SURF4	7	0.975911	0.75174	0.505404	0.345012	0.255187	0.176667	0.147854	0.0835269	0.975911	0.727439	0.481901	0.351514	0.243395	0.180646	0.126957	0.105442	1	1.03728	0.804165	0.636508	0.517022	0.472022	0.470446	0.461632	1	1.0264	0.787775	0.566899	0.508441	0.451798	0.373659	0.385267	0.9945	46.5505	0.0902978	0.994037	46.2075	0.0970318	0.992293	506.796	0.41875	0.991616	423.897	0.322592
O15269	SPTLC1	25	0.975911	0.790235	0.523211	0.328702	0.217647	0.141243	0.101247	0.0759909	0.975911	0.78453	0.587748	0.345735	0.249335	0.149266	0.104041	0.0737432	1	0.816983	0.507535	0.350368	0.282129	0.225525	0.198766	0.171359	1	0.932241	0.587312	0.411965	0.322099	0.269047	0.232441	0.203545	0.998534	46.6634	0.0666646	0.997836	47.353	0.0464292	0.999705	252.303	0	0.999121	292.278	0.0944167
O15270	SPTLC2	15	0.975911	0.823828	0.55724	0.345749	0.217071	0.149709	0.115705	0.0832139	0.975911	0.847059	0.636352	0.399748	0.243126	0.171293	0.131533	0.0975777	1	0.828084	0.540573	0.328299	0.263133	0.223175	0.198657	0.156689	1	0.840695	0.538753	0.389298	0.282947	0.232435	0.211465	0.176019	0.999281	47.1129	0.0777563	0.99985	48.181	0.0790386	0.998071	256.459	0	0.999097	266.688	0
O15287	FANCG	2	0.975911	0.816045	0.681633	0.379095	0.270912	0.159561	0.123132	0.0595496	0.975911	0.958555	0.673093	0.308508	0.344737	0.204163	0.163927	0.0605608	1	0.990397	0.566927	0.473937	0.372985	0.247477	0.285632	0.242966	1	1.00805	0.704401	0.536871	0.429024	0.39175	0.354531	0.330627	0.994413	48.4599	0.0325977	0.96791	48.2654	0.13845	0.982286	300.598	0.180621	0.995975	366.444	0.271575
O15294	OGT	28	0.975911	0.833501	0.572934	0.327864	0.185415	0.107351	0.075411	0.0599277	0.975911	0.87743	0.581427	0.345519	0.197597	0.128896	0.0882786	0.0630754	1	0.834881	0.374195	0.202678	0.145469	0.117638	0.102998	0.079475	1	0.832731	0.385588	0.224909	0.169114	0.136409	0.112821	0.0882896	0.999919	47.1153	0.0431976	0.998593	47.4309	0.061389	0.999915	214.85	0.0333838	0.999667	217.729	0.0374878
O15305	PMM2	11	0.975911	0.902798	0.702473	0.423616	0.232722	0.133884	0.0875171	0.0672896	0.975911	0.86157	0.642837	0.419937	0.222687	0.121619	0.082431	0.0570459	1	0.965496	0.704405	0.614857	0.511134	0.426578	0.412858	0.449081	1	1.0086	0.77146	0.612446	0.527913	0.460032	0.408078	0.454611	0.999817	48.8733	0.045982	0.999529	48.384	0.0195631	0.98643	453.477	0.317916	0.991177	471.339	0.366672
O15318	POLR3G	2	0.975911	0.942619	0.888446	0.762191	0.703868	0.658125	0.617938	0.56833	0.975911	0.904094	0.867367	0.764228	0.648808	0.606235	0.569081	0.517359	1	0.836574	0.460307	0.240057	0.193792	0.164583	0.121163	0.115351	1	0.856502	0.487974	0.289445	0.201826	0.172908	0.142008	0.120207	0.992646	NA	0.533517	0.992729	NA	0.449453	0.99858	231.663	0.0161143	0.999793	243.698	0.00277121
O15347	HMGB3	21	0.975911	0.978247	0.839479	0.721576	0.638637	0.563483	0.368705	0.309165	0.975911	0.891865	0.760047	0.685629	0.519812	0.455486	0.346122	0.280242	1	1.02303	0.881037	0.877991	0.734908	0.614889	0.437015	0.278895	1	1.00413	0.842448	0.733287	0.690897	0.611778	0.470043	0.344279	0.982954	58.4905	0.00447734	0.995005	55.4464	0.100766	0.969027	598.624	0	0.957085	616.235	0
O15355	PPM1G	29	0.975911	0.885694	0.688152	0.521297	0.42161	0.35041	0.258575	0.224993	0.975911	0.860036	0.643116	0.520822	0.398074	0.323537	0.260432	0.209337	1	0.96584	0.783014	0.555061	0.491559	0.417309	0.349175	0.310705	1	0.981944	0.75058	0.565585	0.479225	0.402463	0.343681	0.312274	0.995254	51.0286	0.187862	0.995153	50.4038	0.173139	0.996471	419.24	0.0944083	0.998136	409.31	0.108849
O15357	INPPL1	17	0.975911	0.881506	0.606431	0.355342	0.218559	0.140414	0.112894	0.0841751	0.975911	0.844269	0.585631	0.349717	0.239121	0.155981	0.115085	0.0815521	1	0.855962	0.467407	0.29956	0.216926	0.167831	0.134877	0.110767	1	0.818186	0.416922	0.264191	0.205441	0.166275	0.136712	0.124687	0.999144	47.6712	0.0829175	0.998713	47.49	0.0773435	0.999612	241.7	0	0.999748	223.595	0.0413072
O15360	FANCA	3	0.975911	0.645584	0.517556	0.291942	0.196093	0.13558	0.139614	0.109912	0.975911	0.809823	0.462834	0.332456	0.189265	0.143668	0.106787	0.0932765	1	0.655671	0.352537	0.266062	0.150165	0.139767	0.105717	0.096036	1	0.850468	0.468444	0.367471	0.231309	0.19074	0.190513	0.138185	0.986794	45.4837	0.0905746	0.993798	46.1724	0.0950001	0.995362	188.871	0	0.995492	248.806	0
O15371	EIF3D	30	0.975911	0.957342	0.368982	0.185736	0.126619	0.0810368	0.0669231	0.0588959	0.975911	0.941032	0.364783	0.215069	0.156725	0.106127	0.0764176	0.0615368	1	0.835319	0.241636	0.0930153	0.0640149	0.0533278	0.054609	0.0501054	1	0.886928	0.249741	0.0996576	0.0637162	0.0544842	0.0467215	0.0395161	0.991918	45.2888	0.0958055	0.987524	45.2227	0.113522	0.99984	194.385	0.032184	0.999983	201.729	0.0328872
O15372	EIF3H	22	0.975911	0.89934	0.794365	0.62153	0.419113	0.239308	0.116652	0.0786072	0.975911	0.895843	0.764008	0.627456	0.46366	0.270028	0.151054	0.0917248	1	0.851347	0.278065	0.0949904	0.0669674	0.0558463	0.0479402	0.0352676	1	0.884599	0.302993	0.117558	0.0807025	0.0617641	0.0533021	0.0476391	0.996892	51.9733	0	0.994909	52.3142	0	0.999673	201.122	0.0174884	0.999944	208.364	0.029129
O15379	HDAC3	7	0.975911	0.83955	0.714553	0.628012	0.483924	0.304135	0.148371	0.0890108	0.975911	0.902896	0.749394	0.594463	0.542279	0.329935	0.160341	0.0903652	1	0.738175	0.34447	0.225703	0.16373	0.129865	0.128049	0.107456	1	0.755287	0.338153	0.206655	0.162623	0.138003	0.118818	0.0882615	0.981196	52.098	0	0.979809	52.8029	0	0.999743	199.136	0.035352	0.999535	199.948	0.0402983
O15382	BCAT2	19	0.975911	0.920356	0.871303	0.739516	0.651233	0.586159	0.365999	0.20435	0.975911	0.914902	0.791205	0.664362	0.515958	0.461525	0.32512	0.182891	1	0.916777	0.762939	0.675422	0.605171	0.526227	0.585645	0.628363	1	0.906227	0.743394	0.634109	0.520408	0.476172	0.522155	0.530057	0.974207	58.0476	0	0.991236	55.1198	0	0.955153	NA	0.516959	0.97523	713.338	0.395268
O15397	IPO8	17	0.975911	0.728822	0.48972	0.312014	0.201483	0.150999	0.113061	0.0839822	0.975911	0.778094	0.506197	0.286866	0.195996	0.130897	0.0925916	0.0648459	1	0.882139	0.548732	0.438971	0.334274	0.303532	0.283047	0.250818	1	0.873588	0.553483	0.402045	0.338247	0.294637	0.269513	0.244852	0.997569	45.9532	0.0796063	0.998596	46.2049	0.0662839	0.997836	284.699	0.137879	0.999804	278.396	0.135224
O15400	STX7	16	0.975911	0.941393	0.852547	0.719553	0.686107	0.671479	0.495996	0.391035	0.975911	0.916273	0.805068	0.7125	0.605662	0.542257	0.458513	0.388459	1	1.02694	0.814701	0.744745	0.632656	0.555939	0.531372	0.519212	1	1.07612	0.861849	0.706045	0.59446	0.546616	0.522651	0.518676	0.964406	62.4683	0	0.997488	59.3587	0.245041	0.983025	NA	0.353351	0.979914	NA	0.47164
O15439	ABCC4	17	0.975911	0.753459	0.504279	0.316952	0.205882	0.146055	0.103532	0.0727361	0.975911	0.80733	0.544484	0.305404	0.192431	0.125757	0.0878869	0.0671346	1	0.879447	0.60019	0.466389	0.355935	0.306362	0.284657	0.277831	1	0.930405	0.625947	0.453366	0.390507	0.348343	0.304502	0.274007	0.998123	46.2627	0.0667205	0.999559	46.6935	0.0598203	0.99834	308.23	0.0758807	0.998735	318.82	0.176893
O15446	CD3EAP	8	0.975911	0.959199	0.818937	0.711774	0.648303	0.590723	0.494393	0.46257	0.975911	1.02803	0.906848	0.775001	0.633454	0.598447	0.537118	0.493259	1	0.672953	0.425597	0.391271	0.324469	0.297658	0.339239	0.345868	1	0.614419	0.426355	0.364746	0.308448	0.315367	0.330162	0.361745	0.987163	62.9179	0.393614	0.985131	NA	0.502164	0.992696	202.059	0.292202	0.991744	186.876	0.294949
O15460	P4HA2	10	0.975911	0.892152	0.696484	0.462392	0.286534	0.22332	0.158378	0.1179	0.975911	0.891693	0.72787	0.434853	0.282774	0.228346	0.161963	0.128173	1	0.898445	0.709402	0.538522	0.412934	0.390685	0.341609	0.322688	1	0.914028	0.66114	0.508358	0.422237	0.36284	0.356925	0.308609	0.999115	49.3594	0.101898	0.997298	49.2511	0.124964	0.996558	380.555	0.0101936	0.999273	354.697	0.132435
O15479	MAGEB2	15	0.975911	0.86112	0.597276	0.431556	0.309323	0.204714	0.161275	0.147715	0.975911	0.908512	0.674958	0.431904	0.353837	0.24995	0.176227	0.134243	1	0.716764	0.382259	0.236337	0.172736	0.136451	0.109301	0.0878617	1	0.727017	0.38904	0.254487	0.179212	0.135117	0.106461	0.0885405	0.996425	48.4063	0.121293	0.992917	49.4055	0.127664	0.998765	201.703	0	0.998051	205.193	0
O15488	GYG2	2	0.975911	0.786393	0.642311	0.429057	0.326142	0.276093	0.257593	0.225116	0.975911	0.914373	0.64003	0.429267	0.303229	0.28319	0.226912	0.203751	1	0.895643	0.634792	0.472983	0.502654	0.40678	0.332025	0.320661	1	0.90475	0.640717	0.516362	0.437931	0.363708	0.31792	0.274028	0.996332	48.4682	0.20789	0.996066	48.5235	0.2182	0.983289	361.478	0.0900032	0.997243	354.229	0
O15498	YKT6	16	0.975911	0.96215	0.887339	0.76868	0.750966	0.513635	0.148262	0.0679362	0.975911	0.995047	0.792633	0.789422	0.662556	0.401624	0.141709	0.0834191	1	1.03759	0.930711	0.786355	0.763619	0.723278	0.752445	0.876589	1	0.980597	0.928395	0.779714	0.690909	0.592456	0.649517	0.724904	0.955128	56.9176	0	0.964192	55.5423	0	0.851962	NA	0.77966	0.933431	NA	0.650659
O15511	ARPC5	7	0.975911	0.934301	0.817453	0.687857	0.59569	0.378778	0.212163	0.139251	0.975911	0.839914	0.795378	0.618895	0.564609	0.40568	0.217385	0.105705	1	0.878807	0.709199	0.481909	0.433442	0.329094	0.236909	0.19141	1	0.907191	0.677014	0.532162	0.458153	0.361802	0.281693	0.242989	0.989057	54.7054	0	0.972212	53.79	0	0.983898	345.26	0	0.991532	362.834	0
O15514	POLR2D	7	0.975911	0.684324	0.578438	0.486555	0.464713	0.374046	0.322109	0.220404	0.975911	0.985261	0.716153	0.623843	0.381313	0.461357	0.4041	0.316307	1	0.948797	0.70019	0.419324	0.317604	0.254446	0.191942	0.14556	1	1.07409	0.613801	0.351876	0.282812	0.208429	0.172719	0.131754	0.951935	49.7731	0.196948	0.957135	51.9686	0.359087	0.998412	320.415	0	0.987277	287.192	0.125533
O15530;Q6A1A2	PDPK1;PDPK2P	14	0.975911	0.840785	0.61932	0.383719	0.243945	0.153126	0.105563	0.0791683	0.975911	0.91372	0.568629	0.386951	0.217804	0.169392	0.134834	0.096944	1	0.755963	0.470132	0.310518	0.204885	0.180744	0.151253	0.13904	1	0.778438	0.469786	0.296517	0.216252	0.173025	0.141839	0.124244	0.999786	47.986	0.0541775	0.993014	47.6518	0.109089	0.996694	225.967	0	0.998158	229.175	0
O15541	RNF113A	13	0.975911	0.899667	0.856255	0.757767	0.773978	0.842606	0.673524	0.603398	0.975911	0.927197	0.766574	0.746697	0.614172	0.645753	0.605638	0.574353	1	0.965847	0.50696	0.283929	0.214926	0.170009	0.14947	0.131081	1	0.890725	0.545455	0.336133	0.254154	0.204325	0.186635	0.160135	0.813517	NA	0.285091	0.9655	NA	0.577391	0.999214	254.448	0.1091	0.999824	264.289	0.0470763
O43143	DHX15	53	0.975911	0.991443	0.813852	0.726539	0.464941	0.180033	0.119884	0.113515	0.975911	1.02867	0.703385	0.710373	0.420775	0.180036	0.126019	0.115527	1	0.685934	0.233943	0.129562	0.0989841	0.0811981	0.0673092	0.060507	1	0.685039	0.214976	0.127888	0.0966756	0.0779058	0.0652812	0.0555637	0.986009	52.8799	0.0328268	0.963614	52.1892	0.0176916	0.999945	177.561	0.0335112	0.999756	175.78	0.039384
O43148	RNMT	28	0.975911	0.957712	0.83122	0.683688	0.453745	0.255221	0.195966	0.157082	0.975911	0.93146	0.754817	0.632504	0.420151	0.270479	0.198011	0.157703	1	0.881013	0.69955	0.447269	0.415365	0.357014	0.321741	0.290852	1	0.892554	0.628374	0.48932	0.420238	0.359445	0.315991	0.299058	0.99666	52.882	0.0930907	0.996282	52.1371	0.0702462	0.990748	345.835	0.0503215	0.999094	339.227	0.0663234
O43149	ZZEF1	7	0.975911	0.818439	0.610385	0.478892	0.374533	0.297338	0.22436	0.13372	0.975911	0.969319	0.614944	0.414202	0.344567	0.253109	0.197007	0.157389	1	0.655689	0.26629	0.141792	0.104514	0.0855212	0.0644459	0.0467905	1	0.61062	0.24559	0.173558	0.128147	0.106597	0.0750486	0.0652022	0.991368	49.6665	0.082218	0.981	48.5762	0.190883	0.999746	177.327	0	0.998942	170.029	0.00641008
O43156	TTI1	20	0.975911	0.788769	0.517312	0.3104	0.195756	0.123465	0.12106	0.0703831	0.975911	0.822204	0.552413	0.339012	0.199167	0.133358	0.0883212	0.0606149	1	0.791821	0.473371	0.323792	0.233715	0.209989	0.187186	0.158716	1	0.742169	0.438055	0.293687	0.221319	0.191634	0.171253	0.138765	0.998654	46.4194	0.0741512	0.999253	47.044	0.0505985	0.999613	236.639	0	0.999469	218.991	0
O43159	RRP8	5	0.975911	0.926932	0.806533	0.613325	0.504066	0.397434	0.343072	0.307727	0.975911	0.985931	0.837922	0.564587	0.415781	0.305639	0.248428	0.231455	1	0.465492	0.235034	0.120979	0.100507	0.0759743	0.0860124	0.0803837	1	0.661885	0.349193	0.241798	0.202312	0.159963	0.171256	0.146862	0.998412	53.6612	0.270223	0.996424	51.5762	0.227171	0.998287	144.347	0	0.999463	188.109	0.0564056
O43164	PJA2	9	0.975911	0.902696	0.795112	0.587132	0.502481	0.451893	0.402259	0.357126	0.975911	0.92492	0.744193	0.65402	0.476882	0.443019	0.436203	0.368509	1	0.864638	0.590293	0.421763	0.301482	0.2926	0.239567	0.209662	1	0.790404	0.581584	0.414832	0.330951	0.274575	0.263049	0.21828	0.994615	53.9761	0.348854	0.988504	54.3376	0.362262	0.99825	290.586	0	0.995274	276.48	0
O43169	CYB5B	9	0.975911	0.945558	0.853853	0.760887	0.781683	0.853382	0.656817	0.615989	0.975911	0.885149	0.725931	0.708634	0.620244	0.720601	0.668461	0.68753	1	1.13031	0.931786	0.872251	0.867039	0.823709	0.907077	1.01223	1	1.04888	0.869355	0.747333	0.72816	0.73286	0.679226	0.789158	0.80506	NA	0.28071	0.936704	NA	0.677382	0.464537	NA	0.896462	0.934023	NA	0.732757
O43172	PRPF4	31	0.975911	0.876724	0.659104	0.47533	0.256069	0.138313	0.100489	0.0738623	0.975911	0.858894	0.711707	0.495942	0.277464	0.180172	0.123328	0.09331	1	0.783181	0.431008	0.23864	0.172026	0.128849	0.10432	0.0800938	1	0.78886	0.446328	0.278372	0.188919	0.142315	0.109752	0.0915812	0.997933	49.0342	0.0226232	0.998336	49.5927	0.0382619	0.998177	218.5	0	0.997617	224.626	0
O43175	PHGDH	25	0.975911	0.81753	0.538198	0.29839	0.166742	0.0995062	0.0688138	0.0492724	0.975911	0.846775	0.598739	0.309471	0.201557	0.114603	0.0778089	0.0631822	1	0.94718	0.636106	0.48726	0.38018	0.329202	0.293078	0.239876	1	0.901224	0.545451	0.411469	0.321855	0.280518	0.253554	0.209888	0.999828	46.6308	0.0403416	0.998903	47.2574	0.053897	0.997523	331.675	0.0800206	0.997978	280.225	0.109655
O43181	NDUFS4	8	0.975911	0.792496	0.892406	0.789414	0.739856	0.820023	0.632882	0.512976	0.975911	0.949806	0.888644	0.830002	0.581346	0.644731	0.615155	0.573983	1	0.884036	0.497424	0.374096	0.277979	0.240066	0.214193	0.195965	1	0.881067	0.549764	0.393117	0.330601	0.276058	0.225361	0.230077	0.753675	NA	0.16325	0.934556	NA	0.579135	0.998199	257.461	0.112109	0.998572	276.886	0.0954392
O43182	ARHGAP6	11	0.975911	0.707457	0.503205	0.336099	0.247023	0.207818	0.167227	0.133192	0.975911	0.861493	0.548096	0.363419	0.276016	0.207957	0.182926	0.150667	1	0.762658	0.412845	0.294988	0.219956	0.205845	0.194798	0.174234	1	0.705494	0.397333	0.259592	0.19963	0.161428	0.148397	0.123545	0.995144	46.0577	0.136709	0.995672	47.2242	0.166188	0.999584	215.448	0.0898062	0.999541	203.78	0
O43237	DYNC1LI2	9	0.975911	0.872699	0.777627	0.538107	0.386647	0.292882	0.199659	0.151093	0.975911	0.841516	0.733013	0.514923	0.342966	0.206818	0.170201	0.130315	1	0.92998	0.66889	0.485198	0.395269	0.323724	0.267832	0.206268	1	0.877204	0.708593	0.505453	0.380182	0.322281	0.303286	0.236774	0.996971	51.298	0.0852659	0.996835	50.213	0.0586613	0.99791	339.615	0	0.993105	347.645	0
O43242	PSMD3	47	0.975911	0.851537	0.627312	0.393311	0.227425	0.147938	0.106063	0.085248	0.975911	0.916277	0.615907	0.415754	0.24341	0.159595	0.112896	0.0938065	1	0.833594	0.403697	0.229008	0.159248	0.131026	0.103074	0.078631	1	0.813796	0.390893	0.239262	0.17821	0.137808	0.105295	0.0794788	0.999962	48.0454	0.0602282	0.996053	48.3233	0.081824	0.999851	221.687	0.00617211	0.999318	218.645	0
O43252	PAPSS1	30	0.975911	0.927863	0.81556	0.618413	0.30365	0.129491	0.107967	0.0747814	0.975911	0.904982	0.796491	0.64347	0.31822	0.161398	0.103534	0.0737307	1	0.953323	0.643154	0.367434	0.216409	0.151559	0.126797	0.110628	1	0.940226	0.663953	0.401638	0.252447	0.169534	0.125238	0.114421	0.994769	51.0807	0.0351181	0.992058	51.3189	0.00988674	0.999397	291.541	0.00127492	0.998472	301.246	0
O43264	ZW10	28	0.975911	0.719523	0.515354	0.304841	0.19829	0.141371	0.0983913	0.076153	0.975911	0.727758	0.534499	0.288328	0.183355	0.116306	0.0807258	0.0572783	1	0.80006	0.456797	0.330244	0.250518	0.220123	0.197129	0.170486	1	0.806496	0.481127	0.350275	0.27711	0.24676	0.233515	0.194631	0.997082	46.0863	0.0602222	0.996865	46.1835	0.0368506	0.999655	235.207	0.0445464	0.999602	243.558	0.0736466
O43290	SART1	41	0.975911	0.893078	0.835259	0.715833	0.64689	0.676137	0.577752	0.548706	0.975911	0.944571	0.860193	0.761726	0.610473	0.606752	0.588084	0.556161	1	0.787963	0.457512	0.316242	0.236364	0.187933	0.151229	0.14055	1	0.835468	0.501443	0.348754	0.264477	0.200519	0.172406	0.156019	0.971531	NA	0.510859	0.987505	NA	0.549445	0.999121	231.89	0	0.999272	251.844	0
O43292	GPAA1	6	0.975911	0.68165	0.43633	0.237698	0.163787	0.127776	0.0883536	0.0881589	0.975911	0.787546	0.521815	0.281493	0.206976	0.129431	0.100066	0.0700488	1	0.866809	0.510415	0.351154	0.257578	0.211653	0.204532	0.185171	1	0.910801	0.570476	0.390631	0.313621	0.259179	0.215311	0.196187	0.997126	44.8601	0.0832738	0.998163	46.334	0.0727187	0.999492	255.318	0.0730579	0.999343	283.311	0.0710235
O43299	AP5Z1	3	0.975911	0.848601	0.724062	0.432797	0.250245	0.17057	0.0917922	0.0449371	0.975911	0.868911	0.639855	0.347258	0.248604	0.16322	0.12295	0.0634256	1	0.807289	0.630511	0.369128	0.276334	0.271055	0.245315	0.202735	1	0.798955	0.461471	0.334647	0.236382	0.212666	0.264958	0.215505	0.996622	49.1437	0.00887675	0.996408	47.971	0.0748027	0.984748	278.572	0	0.994204	230.27	0.138845
O43310	CTIF	6	0.975911	0.828763	0.869754	0.629499	0.451002	0.248109	0.241202	0.309128	0.975911	0.876336	1.07914	0.664939	0.50368	0.355583	0.333946	0.245089	1	0.790602	0.58834	0.389235	0.268314	0.205884	0.189853	0.162705	1	0.652923	0.386031	0.302231	0.188823	0.16953	0.161631	0.130051	0.954023	52.3023	0.21624	0.939955	53.3953	0.289437	0.987183	264.401	0	0.995696	194.489	0
O43314	PPIP5K2	26	0.975911	0.913037	0.54651	0.328667	0.220024	0.151824	0.132951	0.103059	0.975911	0.892414	0.605606	0.370295	0.253404	0.207207	0.17196	0.146182	1	0.686564	0.2851	0.177743	0.146533	0.120466	0.107957	0.103687	1	0.709777	0.294445	0.196796	0.157145	0.128711	0.122993	0.112011	0.994263	47.0544	0.123879	0.998256	47.7196	0.156999	0.999922	182.484	0.0604203	0.999814	186.683	0.0752844
O43318	MAP3K7	17	0.975911	0.868857	0.798914	0.585524	0.420469	0.335389	0.263855	0.212927	0.975911	0.906037	0.845016	0.610493	0.400466	0.319387	0.250079	0.224468	1	0.844021	0.544225	0.477685	0.353851	0.361303	0.361708	0.303785	1	0.846079	0.622454	0.504552	0.378287	0.384785	0.447346	0.347146	0.995898	52.2257	0.149051	0.995282	52.1104	0.195544	0.99213	291.147	0.216037	0.979357	337.623	0.23542
O43324	EEF1E1	9	0.975911	0.783182	0.498793	0.338321	0.24016	0.153915	0.102224	0.0837226	0.975911	0.783237	0.623183	0.369783	0.307504	0.191282	0.13673	0.0987267	1	0.607723	0.242845	0.131164	0.101411	0.0852853	0.0785678	0.0654054	1	0.607745	0.263065	0.174214	0.1329	0.118349	0.103659	0.0908853	0.995521	46.5745	0.0741935	0.994018	48.0216	0.0623515	0.999861	168.24	0.0156297	0.999939	169.889	0.0359761
O43353	RIPK2	8	0.975911	1.00546	0.667653	0.540617	0.456088	0.409339	0.302889	0.148301	0.975911	0.832758	0.73845	0.543545	0.485859	0.412766	0.344261	0.167413	1	0.762168	0.456507	0.324392	0.234139	0.199873	0.218955	0.172079	1	0.767253	0.422431	0.263227	0.194878	0.162348	0.148707	0.13175	0.946185	52.349	0.129586	0.977759	53.312	0	0.997992	228.339	0.0167693	0.999743	217.735	0.00235128
O43379	WDR62	10	0.975911	0.909218	0.796171	0.625749	0.486576	0.346274	0.208773	0.119374	0.975911	0.896233	0.790877	0.613952	0.474584	0.337347	0.202064	0.142703	1	0.819125	0.519049	0.34749	0.316295	0.342226	0.312373	0.284279	1	0.782064	0.593919	0.416627	0.373655	0.320189	0.286165	0.264028	0.997811	53.2272	0	0.998444	53.0014	0	0.994264	247.743	0.239953	0.995322	287.516	0
O43390	HNRNPR	41	0.975911	0.895874	0.62261	0.289052	0.178574	0.117649	0.0922333	0.0739642	0.975911	0.845729	0.696975	0.289843	0.211969	0.143209	0.102829	0.0800863	1	0.750447	0.423241	0.262865	0.194598	0.15872	0.122329	0.0869806	1	0.747757	0.415384	0.297619	0.231656	0.177123	0.129656	0.103551	0.998823	47.3164	0.0815563	0.989078	47.7542	0.084099	0.997663	214.564	0	0.996376	216.835	0
O43395	PRPF3	29	0.975911	0.78054	0.564167	0.37533	0.297857	0.248302	0.196741	0.169195	0.975911	0.801187	0.585882	0.406275	0.309997	0.270419	0.234947	0.196641	1	0.894263	0.563701	0.388565	0.271517	0.206414	0.1701	0.14977	1	0.832036	0.554554	0.370251	0.272627	0.214434	0.180169	0.160117	0.99732	47.3087	0.168473	0.998433	47.7879	0.199154	0.998967	276.897	0	0.997507	263.9	0
O43396	TXNL1	22	0.975911	0.904351	0.76621	0.567179	0.385342	0.269074	0.175825	0.116699	0.975911	0.930006	0.720283	0.563601	0.361432	0.269124	0.189373	0.134984	1	1.01714	0.810899	0.731787	0.655909	0.550533	0.538846	0.56008	1	0.994263	0.753955	0.607737	0.572555	0.526462	0.487355	0.507537	0.999787	51.4717	0.0400179	0.996961	51.0004	0.0868698	0.977703	NA	0.431848	0.995259	NA	0.470952
O43399	TPD52L2	19	0.975911	0.94902	0.845282	0.759546	0.72667	0.712541	0.605983	0.554203	0.975911	0.883671	0.835956	0.72797	0.733147	0.661175	0.616375	0.536521	1	0.973165	0.958546	0.883293	0.853781	0.795805	0.828182	0.939474	1	0.983799	0.894672	0.804279	0.75953	0.690927	0.750874	0.822941	0.969879	NA	0.392434	0.974728	NA	0.321631	0.680034	NA	0.854968	0.888411	NA	0.754558
O43402	EMC8	9	0.975911	0.824117	0.525947	0.382601	0.330592	0.246787	0.140966	0.107458	0.975911	0.805923	0.53776	0.347109	0.266433	0.180292	0.0937995	0.047271	1	0.7544	0.390832	0.250397	0.236496	0.201449	0.181149	0.175772	1	0.786056	0.319485	0.205033	0.177384	0.154668	0.130688	0.13209	0.982226	47.688	0.10493	0.992556	47.2766	0.0367587	0.999172	206.638	0.119272	0.999634	198.075	0.1087
O43414	ERI3	8	0.975911	0.903809	0.685277	0.410159	0.231475	0.147991	0.10964	0.0752089	0.975911	0.876959	0.769679	0.450378	0.272679	0.182988	0.12479	0.096323	1	0.797234	0.705027	0.465796	0.436302	0.335327	0.304626	0.2729	1	0.706922	0.687458	0.568671	0.413315	0.359266	0.32278	0.269847	0.999665	48.659	0.0670041	0.995811	49.5479	0.0761372	0.972338	336.234	0	0.926572	330.788	0
O43422	PRKRIR	4	0.975911	1.08359	0.827451	0.51838	0.371083	0.230582	0.201842	0.132717	0.975911	0.99667	0.7546	0.369171	0.368913	0.249596	0.211497	0.0925137	1	0.778708	0.563967	0.441593	0.306371	0.323181	0.316589	0.262043	1	0.650916	0.376511	0.275048	0.18669	0.13657	0.107115	0.119048	0.980325	50.7989	0.16465	0.968135	49.1751	0.18047	0.991703	279.299	0	0.994545	191.286	0
O43426	SYNJ1	5	0.975911	1.01871	0.864701	0.531597	0.328508	0.289861	0.326391	0.180348	0.975911	0.919761	0.767645	0.454679	0.311996	0.208212	0.186852	0.146255	1	1.07453	1.44484	0.544263	0.788871	0.8539	0.799424	0.870033	1	0.989836	0.652127	0.418444	0.298837	0.267795	0.196436	0.188644	0.984872	50.4634	0.256429	0.997485	49.6721	0.147294	NA	NA	NA	0.997946	306.294	0.111299
O43427	FIBP	4	0.975911	0.896702	0.776093	0.458538	0.320709	0.211186	0.128374	0.120765	0.975911	0.939725	0.640782	0.476263	0.322479	0.210844	0.161734	0.149345	1	0.606589	0.371552	0.258077	0.199168	0.183953	0.208785	0.148276	1	0.665299	0.423812	0.275835	0.201479	0.166188	0.148624	0.149386	0.995381	49.9227	0.0925616	0.991876	49.2905	0.126712	0.996886	181.471	0	0.995886	199.921	0
O43432	EIF4G3	26	0.975911	0.919503	0.76569	0.562431	0.31519	0.169967	0.142948	0.106388	0.975911	0.874362	0.869702	0.600538	0.371501	0.186811	0.125836	0.107289	1	0.925829	0.849874	0.688834	0.622	0.643595	0.648016	0.630931	1	0.971978	0.879683	0.825795	0.746562	0.668672	0.771303	0.703514	0.997597	50.5871	0.0632771	0.990024	51.5962	0.0514727	0.961922	NA	0.570078	0.924826	NA	0.644349
O43447	PPIH	16	0.975911	0.882797	0.745362	0.377573	0.207772	0.129291	0.0837836	0.0612221	0.975911	0.897119	0.65205	0.389128	0.216956	0.143985	0.0965567	0.0648537	1	0.967757	0.704284	0.556306	0.4336	0.357048	0.33152	0.315529	1	0.98565	0.691498	0.504462	0.429154	0.373239	0.322204	0.309817	0.995938	48.6746	0.0557428	0.999409	48.2786	0.0585041	0.997386	376.896	0.144311	0.99749	353.859	0.22894
O43464	HTRA2	15	0.975911	0.89173	0.786138	0.690177	0.598263	0.586355	0.507975	0.436754	0.975911	0.878779	0.779791	0.656892	0.62237	0.551026	0.498527	0.40751	1	1.01048	0.412308	0.253783	0.178892	0.159622	0.141406	0.120828	1	1.02516	0.421328	0.229334	0.17964	0.152724	0.130673	0.118072	0.988782	61.9501	0.360512	0.987275	60.4061	0.297804	0.995486	236.795	0.141436	0.996032	238.563	0.13836
O43482	OIP5	6	0.975911	0.888349	0.832931	0.685878	0.554714	0.42914	0.279193	0.14693	0.975911	0.898928	0.862766	0.717917	0.640955	0.490724	0.344095	0.189214	1	0.827519	0.472087	0.357065	0.251388	0.233767	0.215373	0.239619	1	0.874041	0.507472	0.346148	0.243411	0.209917	0.178303	0.133538	0.992611	55.0162	0	0.987273	56.8842	0	0.996675	239.496	0.137367	0.999155	257.769	0.00195384
O43488	AKR7A2	17	0.975911	0.856055	0.696922	0.315714	0.156691	0.145731	0.0922417	0.0576605	0.975911	0.995126	0.654466	0.357399	0.135247	0.112258	0.0913859	0.0775375	1	1.05907	0.453651	0.222203	0.124981	0.0921972	0.0841825	0.0714364	1	1.01792	0.54387	0.219018	0.140279	0.107844	0.0973353	0.0684806	0.992437	47.831	0.067173	0.994474	47.9433	0.0810198	0.99292	245.787	0.0778847	0.998711	259.056	0.0709675
O43491	EPB41L2	54	0.975911	0.89801	0.828728	0.671112	0.45445	0.318835	0.235832	0.186095	0.975911	0.932145	0.769229	0.68567	0.418655	0.303246	0.228151	0.182013	1	0.969326	0.699366	0.575088	0.462375	0.401803	0.371443	0.344961	1	0.917863	0.678886	0.518978	0.44325	0.3823	0.344671	0.327895	0.996557	53.2225	0.0926377	0.991527	52.7339	0.0996877	0.996681	399.326	0.186416	0.999639	369.774	0.120464
O43493	TGOLN2	9	0.975911	0.912922	0.845095	0.692795	0.611588	0.516629	0.372792	0.302249	0.975911	0.907869	0.725564	0.622318	0.463737	0.399907	0.348648	0.24439	1	0.91523	0.744559	0.544084	0.508648	0.457364	0.47533	0.505417	1	0.827088	0.77509	0.637474	0.555273	0.485772	0.503386	0.55208	0.994692	57.6797	0.0152731	0.992172	53.3646	0.183759	0.980717	503.511	0.417385	0.94784	769.645	0
O43502	RAD51C	4	0.975911	0.887116	0.655539	0.483284	0.301342	0.202018	0.161002	0.11084	0.975911	0.851914	0.734933	0.446074	0.306706	0.211754	0.152491	0.117266	1	0.818667	0.463031	0.326397	0.233804	0.20227	0.184565	0.155242	1	0.924495	0.551386	0.30371	0.274935	0.197782	0.190325	0.186352	0.998075	49.3525	0.0782436	0.996042	49.4962	0.0841709	0.999534	238.234	0.0285331	0.997783	262.721	0.127369
O43504	LAMTOR5	5	0.975911	0.859121	0.801036	0.709809	0.683794	0.721453	0.476026	0.50287	0.975911	0.935651	0.824096	0.765673	0.611885	0.616616	0.621519	0.506977	1	0.763436	0.452928	0.291486	0.229728	0.18722	0.178828	0.149762	1	0.826976	0.645964	0.424069	0.352628	0.274298	0.31484	0.267952	0.893318	66.2572	0.0241236	0.962531	NA	0.506318	0.999518	225.145	0	0.987243	305.241	0
O43505	B4GAT1	2	0.975911	0.932303	0.866759	0.78457	0.438201	0.139384	0.0909484	0.0647473	0.975911	0.93694	0.681044	0.64387	0.450684	0.219481	0.175438	0.136984	1	1.03734	0.544732	0.305037	0.212113	0.177596	0.0955593	0.0816302	1	0.907542	0.708931	0.469942	0.519131	0.374945	0.401167	0.432259	0.987557	53.0468	0.0220468	0.978014	51.9513	0	0.99124	268.77	0.0636463	0.968544	381.128	0.325721
O43513	MED7	3	0.975911	0.66853	0.81179	0.771608	0.560297	0.443334	0.359696	0.217332	0.975911	0.991274	0.611915	0.586719	0.478649	0.363876	0.283496	0.246043	1	0.452198	0.115203	0.118663	0.092833	0.0640206	0.0166924	0.0252462	1	0.769108	0.555789	0.31088	0.286184	0.241995	0.186665	0.208663	0.870806	55.8255	0	0.947718	51.8952	0.21437	0.994597	142.774	0.0164655	0.988582	248.352	0
O43524	FOXO3	3	0.975911	0.911539	0.767392	0.677581	0.565187	0.504003	0.422938	0.353298	0.975911	0.992193	0.829877	0.767013	0.561112	0.519314	0.463013	0.409984	1	0.93853	0.741291	0.647695	0.485197	0.41313	0.32954	0.364782	1	1.28638	0.975032	0.752163	0.608789	0.506894	0.433722	0.346569	0.994989	57.1636	0.24511	0.983697	58.2361	0.386944	0.985923	439.007	0	0.885746	539.467	0.227257
O43583	DENR	13	0.975911	0.941463	0.823828	0.745502	0.787847	0.789249	0.617502	0.445377	0.975911	0.903076	0.787062	0.735213	0.698233	0.6943	0.602484	0.439406	1	1.07698	0.978581	0.839593	0.746296	0.571063	0.471487	0.423702	1	1.04395	0.879781	0.729531	0.64408	0.520873	0.458391	0.415456	0.855899	NA	0.0357563	0.93573	66.656	0	0.980516	640.026	0.182992	0.99003	594.278	0.0943137
O43592	XPOT	32	0.975911	0.783308	0.561613	0.356691	0.233607	0.171909	0.126882	0.0905815	0.975911	0.856789	0.553589	0.380332	0.2376	0.16943	0.121487	0.0925451	1	0.891027	0.614441	0.46045	0.393102	0.375127	0.362358	0.350201	1	0.843822	0.643509	0.488343	0.396949	0.361133	0.354612	0.348462	0.998911	47.1254	0.076618	0.996182	47.4853	0.0878762	0.999204	314.855	0.271516	0.995216	338.063	0.102681
O43598	DNPH1	16	0.975911	0.870771	0.781122	0.68293	0.560379	0.401218	0.222326	0.160534	0.975911	0.92883	0.724464	0.725046	0.466989	0.329032	0.208283	0.172885	1	1.13899	0.833587	0.887226	0.727171	0.657225	0.65671	0.703212	1	1.08922	0.902407	0.802206	0.726911	0.697233	0.699625	0.74395	0.986365	54.3613	0	0.979849	53.4792	0	0.81996	NA	0.600869	0.930513	NA	0.704067
O43615	TIMM44	44	0.975911	0.859508	0.631672	0.405816	0.273756	0.213124	0.168721	0.146455	0.975911	0.822935	0.636023	0.408073	0.275584	0.213788	0.172358	0.141442	1	1.0052	0.788233	0.628044	0.544309	0.441021	0.348962	0.299954	1	0.960324	0.711062	0.575097	0.488714	0.417847	0.346979	0.305125	0.999711	48.2498	0.1359	0.999315	48.247	0.121776	0.992419	457.144	0	0.995882	413.23	0
O43617	TRAPPC3	12	0.975911	0.919168	0.875391	0.819441	0.491011	0.495397	0.265118	0.163477	0.975911	0.904194	0.794431	0.715446	0.534523	0.418775	0.266985	0.157007	1	0.864202	0.68611	0.451134	0.699214	0.582627	0.595302	0.729258	1	0.942306	0.770135	0.662089	0.591553	0.543872	0.568958	0.630119	0.968895	55.9504	0	0.993573	54.8431	0	0.745278	NA	0.618349	0.968804	NA	0.543523
O43633	CHMP2A	19	0.975911	0.946525	0.843706	0.792021	0.716228	0.656891	0.398252	0.125143	0.975911	0.873675	0.844505	0.720903	0.689994	0.574829	0.384122	0.118264	1	1.12665	1.02263	1.10701	0.983006	0.977542	0.974935	1.14066	1	1.0464	1.00186	0.894652	0.846495	0.761591	0.845429	0.888063	0.930718	58.9512	0	0.931577	57.6296	0	NA	NA	NA	0.839822	NA	0.834855
O43639	NCK2	6	0.975911	0.864846	0.833836	0.444928	0.201635	0.141827	0.109058	0.100515	0.975911	0.876206	0.69386	0.414658	0.196906	0.140474	0.109057	0.107243	1	0.83462	0.281085	0.237866	0.122672	0.136696	0.138148	0.0859127	1	0.735503	0.536801	0.417669	0.248511	0.208318	0.224829	0.220489	0.987572	49.4337	0.0907326	0.997694	48.4956	0.0793104	0.993338	200.28	0.101541	0.980905	245.978	0
O43660	PLRG1	8	0.975911	1.01864	1.03771	0.840668	0.657797	0.498483	0.39425	0.282415	0.975911	0.931921	1.02675	0.787333	0.678239	0.546006	0.486258	0.371759	1	0.637729	0.361616	0.246349	0.184252	0.160443	0.140729	0.121374	1	0.62188	0.373112	0.250817	0.197566	0.151924	0.141771	0.123479	0.985701	57.6302	0.263878	0.964701	59.7255	0.337244	0.999318	186.343	0	0.997878	184.648	0
O43663	PRC1	5	0.975911	0.914488	0.715353	0.533048	0.376554	0.282553	0.146327	0.141232	0.975911	1.00939	0.738335	0.680167	0.514188	0.473168	0.447431	0.414285	1	0.778642	0.671194	0.456955	0.446042	0.387405	0.394681	0.441537	1	0.968309	0.631473	0.440797	0.27799	0.269988	0.213903	0.204368	0.995519	50.8563	0.0665351	0.96874	55.3482	0.415838	0.963927	358.108	0.171003	0.996879	303.406	0.109083
O43665	RGS10	11	0.975911	0.941909	0.808954	0.736178	0.639667	0.533801	0.390731	0.308464	0.975911	0.808473	0.843103	0.689796	0.606705	0.528425	0.411669	0.328909	1	1.03266	0.939584	0.938761	0.850053	0.739949	0.713294	0.708597	1	1.02696	0.901227	0.814552	0.729421	0.685828	0.698754	0.694522	0.99322	58.425	0	0.974896	58.3099	0	0.958682	NA	0.654955	0.98458	NA	0.657451
O43670	ZNF207	9	0.975911	0.927667	0.869414	0.731608	0.726086	0.791365	0.549499	0.438801	0.975911	0.99308	0.789874	0.733502	0.590336	0.633293	0.515863	0.43727	1	0.73337	0.379439	0.235869	0.17624	0.166107	0.141035	0.134952	1	0.726542	0.412803	0.258459	0.185302	0.160691	0.142512	0.13482	0.880244	66.2357	0	0.946222	62.9922	0.408254	0.999578	203.062	0.0420071	0.999056	208.856	0
O43674	NDUFB5	5	0.975911	0.810727	0.472941	0.284657	0.175508	0.101124	0.0706707	0.0561414	0.975911	0.784748	0.516634	0.287383	0.208748	0.127551	0.0871656	0.0646045	1	0.796459	0.512793	0.323099	0.300736	0.279283	0.237404	0.230477	1	0.831553	0.486129	0.351463	0.326421	0.274287	0.231477	0.233191	0.997135	46.078	0.057248	0.997998	46.3505	0.0622185	0.996595	245.295	0.109607	0.997803	247.589	0.148997
O43676	NDUFB3	5	0.975911	0.943248	0.72939	0.502154	0.357286	0.192507	0.126468	0.102779	0.975911	0.884553	0.692694	0.547189	0.35131	0.196379	0.124586	0.0926681	1	0.56386	0.400474	0.266612	0.257885	0.255411	0.264649	0.213714	1	0.803337	0.529459	0.442969	0.346696	0.31887	0.282258	0.298332	0.996397	50.3345	0.0564158	0.997228	50.4193	0	0.993726	173.307	0.0778027	0.996832	274.862	0.105512
O43678	NDUFA2	8	0.975911	0.908104	0.960375	0.778733	0.64906	0.492614	0.360756	0.315524	0.975911	0.851052	0.875791	0.745414	0.58906	0.450377	0.351159	0.266902	1	0.896061	0.639686	0.480171	0.364374	0.337373	0.315579	0.270855	1	0.966876	0.638403	0.518336	0.431965	0.376344	0.356158	0.293804	0.984276	57.6749	0.206689	0.984918	56.8596	0	0.998748	327.66	0.0743642	0.993074	350.583	0.205675
O43681	ASNA1	19	0.975911	0.936613	0.771005	0.593318	0.359854	0.200005	0.124397	0.0884109	0.975911	0.931484	0.798134	0.597531	0.381588	0.21606	0.145947	0.10617	1	0.982029	0.796073	0.680226	0.62745	0.572647	0.570855	0.598219	1	0.984071	0.789438	0.619	0.570289	0.523611	0.521158	0.523559	0.998478	51.2708	0.0209557	0.99924	51.566	0.0440662	0.993315	NA	0.545965	0.998832	NA	0.493185
O43683	BUB1	8	0.975911	0.825228	0.709875	0.53575	0.435361	0.345871	0.280872	0.224349	0.975911	0.888095	0.675508	0.546146	0.351981	0.331031	0.300611	0.242278	1	0.82933	0.483548	0.290254	0.234629	0.184676	0.185596	0.145512	1	0.821006	0.505743	0.312311	0.246551	0.203511	0.177615	0.154552	0.997325	51.5192	0.148136	0.992959	50.3554	0.235982	0.999038	239.411	0.034209	0.999365	246.075	0
O43684	BUB3	17	0.975911	0.927429	0.71128	0.559188	0.333164	0.171988	0.125576	0.0877068	0.975911	0.870333	0.711835	0.544069	0.336147	0.183923	0.121323	0.0840562	1	0.858622	0.426344	0.224787	0.172492	0.125824	0.0916268	0.0747463	1	0.838568	0.39613	0.228248	0.162713	0.114978	0.0883889	0.0690539	0.995802	50.4962	0.0218667	0.998008	50.3343	0	0.999516	228.577	0	0.99957	221.496	0
O43707	ACTN4	84	0.975911	0.935178	0.835208	0.778344	0.751071	0.699086	0.146218	0.0997933	0.975911	0.909156	0.819656	0.73902	0.704663	0.627927	0.150618	0.0941029	1	0.935791	0.209728	0.0794091	0.0644333	0.0547654	0.0539918	0.0515394	1	0.945918	0.238018	0.0891409	0.0735004	0.0640689	0.0567641	0.0537558	0.875792	58.0971	0	0.890863	56.8888	0	0.999989	202.296	0.0500049	0.999952	207.199	0.0545554
O43708	GSTZ1	5	0.975911	0.78094	0.577617	0.350079	0.244129	0.174893	0.119468	0.0780883	0.975911	0.886479	0.57476	0.41168	0.235559	0.183044	0.108665	0.0898006	1	1.00546	0.757032	0.760472	0.581206	0.504234	0.536246	0.576834	1	0.897346	0.789744	0.702541	0.663162	0.604062	0.64777	0.675842	0.997903	47.2767	0.0621769	0.993778	47.972	0.0782208	0.935049	NA	0.455629	0.962204	NA	0.566846
O43709	WBSCR22	8	0.975911	0.860145	0.672308	0.469798	0.26475	0.154827	0.187475	0.122174	0.975911	0.945782	0.733775	0.456663	0.274798	0.171921	0.132498	0.110515	1	0.808255	0.59872	0.423273	0.329802	0.27401	0.254103	0.209529	1	0.868091	0.571921	0.403641	0.29963	0.240387	0.202522	0.168364	0.994842	48.9455	0.0975109	0.999141	49.4294	0.100722	0.994649	284.076	0	0.99889	280.426	0
O43715	TRIAP1	5	0.975911	0.628548	0.498536	0.399697	0.321069	0.244316	0.438127	0.153321	0.975911	0.820105	0.842726	0.527511	0.377647	0.286552	0.234962	0.193201	1	0.988105	1.67184	1.4359	1.72137	1.7051	1.76954	2.09389	1	1.07776	1.42023	1.5102	1.49001	1.35455	1.55662	1.92346	0.892704	45.5905	0.271162	0.975654	51.2461	0.145853	NA	NA	NA	NA	NA	NA
O43716	GATC	7	0.975911	0.973748	0.790679	0.658907	0.531733	0.509456	0.410074	0.353193	0.975911	0.933121	0.776688	0.668234	0.553079	0.536757	0.485213	0.41904	1	1.00235	0.88	0.715857	0.557155	0.429965	0.365686	0.263683	1	1.07563	0.769068	0.569194	0.440988	0.374583	0.318564	0.262851	0.98458	55.8914	0.335469	0.989729	58.5587	0.413614	0.998025	484.817	0	0.985676	392.036	0.151795
O43719	HTATSF1	36	0.975911	0.912963	0.808794	0.66123	0.559772	0.480354	0.353236	0.309808	0.975911	0.909242	0.766306	0.646436	0.512347	0.441355	0.354614	0.286098	1	0.858811	0.393568	0.211177	0.155111	0.12349	0.100861	0.0841619	1	0.86115	0.390055	0.22773	0.161132	0.128351	0.113842	0.0840569	0.996059	56.0637	0.167899	0.997582	54.757	0.189643	0.999883	221.071	0.0379354	0.999576	221.635	0.0451428
O43736	ITM2A	2	0.975911	0.818815	0.559701	0.513472	0.372364	0.283434	0.333277	0.253304	0.975911	0.750703	0.782578	0.44206	0.475552	0.327711	0.32632	0.263725	1	0.714268	0.554032	0.542459	0.433973	0.381983	0.425344	0.469328	1	0.868757	0.624483	0.479693	0.41817	0.391378	0.388129	0.360622	0.978846	48.8217	0.258687	0.937991	51.1323	0.212379	0.967456	334.271	0.273499	0.998922	334.459	0.252145
O43747	AP1G1	29	0.975911	0.852158	0.613306	0.431305	0.264184	0.163558	0.115597	0.0895274	0.975911	0.869926	0.631943	0.46376	0.291128	0.174395	0.115693	0.0927421	1	0.814742	0.370291	0.211372	0.150533	0.128738	0.110476	0.095169	1	0.749363	0.345917	0.207187	0.152393	0.122671	0.106831	0.0907194	0.998773	48.4016	0.0507265	0.997833	48.971	0.0400649	0.999976	211.784	0.0417568	0.99999	200.619	0.016723
O43752	STX6	17	0.975911	0.945293	0.81783	0.707365	0.597509	0.508278	0.414674	0.358891	0.975911	0.921654	0.815711	0.705076	0.651634	0.53388	0.4523	0.365494	1	0.967144	0.7618	0.586929	0.511882	0.457668	0.462418	0.461897	1	0.923414	0.732677	0.577354	0.51326	0.449307	0.44901	0.444083	0.997233	57.7719	0.245187	0.99487	59.5182	0.108497	0.997877	476.524	0.405972	0.996687	473.574	0.307391
O43760	SYNGR2	7	0.975911	0.906592	0.86594	0.76832	0.659046	0.664576	0.53754	0.490592	0.975911	0.900841	0.792391	0.692923	0.612829	0.610157	0.554528	0.50119	1	1.05681	0.858527	0.847963	0.733262	0.692996	0.708907	0.788711	1	1.02881	0.942212	0.784644	0.722384	0.639484	0.696006	0.743793	0.981576	66.2477	0.27998	0.989835	NA	0.486089	0.880275	NA	0.720432	0.952783	NA	0.69169
O43765	SGTA	19	0.975911	0.93049	0.811439	0.699001	0.643368	0.636479	0.455613	0.40784	0.975911	0.950675	0.816503	0.748696	0.593201	0.554567	0.48847	0.423066	1	0.994105	0.771135	0.743913	0.654439	0.620705	0.62819	0.693673	1	0.977157	0.869712	0.723092	0.649612	0.612854	0.639465	0.683967	0.967347	61.3609	0.112971	0.990762	60.3437	0.359325	0.957268	NA	0.639643	0.976224	NA	0.637014
O43766	LIAS	12	0.975911	0.88965	0.754757	0.563768	0.507201	0.329844	0.155128	0.0849563	0.975911	0.915598	0.766569	0.565943	0.438611	0.306556	0.177895	0.108917	1	0.938642	0.792082	0.725318	0.649408	0.588974	0.580279	0.662649	1	0.989414	0.77995	0.622697	0.558096	0.484075	0.499437	0.501846	0.983731	52.3442	0	0.99723	52.1069	0	0.957148	NA	0.534917	0.995558	646.067	0.452337
O43768	ENSA	10	0.975911	0.868444	0.72082	0.713036	0.742939	0.783976	0.61379	0.649961	0.975911	0.943967	0.752969	0.769187	0.694975	0.729906	0.686626	0.698285	1	1.02066	0.849438	0.791853	0.872688	0.911692	1.13603	1.47732	1	0.974852	0.821348	0.723805	0.754578	0.803958	0.952656	1.23139	0.801639	NA	0.69439	0.94756	NA	0.712087	NA	NA	NA	NA	NA	NA
O43772	SLC25A20	16	0.975911	0.912574	0.668279	0.418831	0.281671	0.200174	0.128713	0.0924503	0.975911	0.885648	0.643729	0.436002	0.266325	0.178636	0.122535	0.0761589	1	0.918487	0.806772	0.713883	0.652213	0.614537	0.641256	0.71543	1	0.947717	0.759327	0.630019	0.563107	0.521313	0.528548	0.589097	0.997143	48.8862	0.0878697	0.998674	48.7742	0.0550902	0.933258	NA	0.60942	0.98031	NA	0.510056
O43776	NARS	35	0.975911	0.904271	0.567324	0.283235	0.14704	0.0908623	0.0702403	0.05384	0.975911	0.847507	0.567371	0.302555	0.186871	0.112489	0.077508	0.0555998	1	0.507598	0.133117	0.0793504	0.0637775	0.0548399	0.0478386	0.0418018	1	0.499366	0.126569	0.0727856	0.0568215	0.0479428	0.0409052	0.0359948	0.998746	46.9418	0.060216	0.999297	46.9827	0.0539185	0.99995	150.878	0.0328326	0.999961	149.901	0.0260077
O43805	SSNA1	9	0.975911	0.897499	0.802613	0.70877	0.588731	0.467066	0.464958	0.453643	0.975911	0.937896	0.868227	0.688827	0.566256	0.544751	0.484211	0.344651	1	1.05624	0.90841	0.635028	0.684309	0.58822	0.583096	0.598107	1	1.09064	0.792936	0.61717	0.553052	0.509046	0.481341	0.501298	0.989766	58.6852	0.387558	0.977318	58.4111	0.287493	0.965913	NA	0.605771	0.974095	682.683	0.479267
O43808	SLC25A17	3	0.975911	0.817185	0.580988	0.396527	0.284009	0.212295	0.1379	0.0914646	0.975911	0.897442	0.561876	0.339522	0.22901	0.147488	0.102914	0.0731426	1	0.824111	0.507141	0.352991	0.282403	0.257153	0.25963	0.234861	1	0.793477	0.505613	0.323325	0.286339	0.256697	0.228513	0.224512	0.996559	47.9685	0.0724569	0.994542	47.3655	0.0860865	0.999028	248.429	0.138805	0.99791	242.643	0.092143
O43809	NUDT21	18	0.975911	0.936505	0.725625	0.697871	0.365186	0.109583	0.072661	0.0570799	0.975911	0.886235	0.745009	0.70484	0.37933	0.147312	0.0887087	0.0604908	1	0.648507	0.260798	0.148366	0.115991	0.0927976	0.0745148	0.0582295	1	0.641406	0.274332	0.177585	0.13552	0.107235	0.0867734	0.0731905	0.973557	51.4791	0	0.975171	51.6902	0	0.999836	176.069	0.00555688	0.999711	176.877	0.00419668
O43813	LANCL1	12	0.975911	0.895596	0.828667	0.589619	0.315373	0.162497	0.126201	0.0864728	0.975911	0.934513	0.797366	0.637429	0.317589	0.174728	0.140834	0.0979249	1	0.896781	0.549653	0.328298	0.255193	0.171036	0.152737	0.116152	1	0.936523	0.714103	0.51055	0.395464	0.321413	0.295751	0.26516	0.994891	51.0261	0.0474475	0.993736	51.2938	0.0577061	0.999085	266.007	0	0.999299	356.234	0.0589321
O43815	STRN	27	0.975911	0.892523	0.720669	0.590401	0.404468	0.249891	0.166399	0.119012	0.975911	0.87938	0.750425	0.592779	0.414735	0.2545	0.180418	0.130729	1	0.904074	0.592641	0.399159	0.309605	0.260813	0.220216	0.193106	1	0.962776	0.638064	0.438887	0.332618	0.268296	0.22471	0.185843	0.997634	51.4896	0	0.998539	51.7286	0.00997636	0.999912	290.055	0.0351417	0.998821	312.778	0.0493899
O43818	RRP9	8	0.975911	0.953213	0.758604	0.661207	0.53794	0.377571	0.21076	0.116907	0.975911	0.889344	0.775086	0.598801	0.529498	0.347454	0.193215	0.101178	1	0.900616	0.601278	0.404381	0.327201	0.250662	0.1896	0.164892	1	0.899165	0.578895	0.398649	0.301306	0.260387	0.191809	0.16226	0.987259	53.8781	0	0.987374	53.067	0	0.998111	293.382	0	0.998666	286.449	0
O43819	SCO2	4	0.975911	0.849423	0.643292	0.432389	0.299755	0.215744	0.171637	0.119012	0.975911	0.784844	0.686445	0.470219	0.323429	0.272239	0.235296	0.18851	1	0.790162	0.41922	0.235075	0.182435	0.160669	0.157064	0.108856	1	0.73059	0.467821	0.299397	0.221975	0.199811	0.199297	0.181285	0.999218	48.7663	0.0994183	0.99303	49.3355	0.148286	0.998648	217.704	0.0292808	0.996783	221.852	0
O43823	AKAP8	13	0.975911	0.863729	0.779635	0.609324	0.52068	0.457323	0.33211	0.286299	0.975911	0.935859	0.787542	0.59812	0.444227	0.37185	0.308762	0.286772	1	0.782083	0.454517	0.329527	0.21781	0.202933	0.191088	0.169758	1	0.681855	0.430827	0.293038	0.192851	0.183727	0.223946	0.125492	0.993154	54.7289	0.145223	0.999151	52.4227	0.262945	0.998344	230.954	0.017767	0.990952	205.598	0
O43826	SLC37A4	3	0.975911	0.750643	0.529505	0.314634	0.224753	0.194058	0.147944	0.113816	0.975911	0.776789	0.472767	0.278133	0.167117	0.120235	0.0866287	0.0686243	1	0.864068	0.527232	0.421175	0.308749	0.338743	0.306114	0.282112	1	0.91477	0.670357	0.507732	0.453897	0.422377	0.360774	0.401238	0.997271	46.3484	0.11805	0.998956	45.8442	0.0699346	0.995658	267.24	0.224933	0.995213	368.256	0.287399
O43837	IDH3B	14	0.975911	0.784358	0.553075	0.378374	0.255967	0.150466	0.113713	0.0968899	0.975911	0.7699	0.623143	0.373869	0.292269	0.167066	0.12843	0.08619	1	0.75457	0.453663	0.249688	0.160855	0.115654	0.0982563	0.0896826	1	0.825242	0.461561	0.277957	0.170243	0.105513	0.0875715	0.0776798	0.997822	47.287	0.0611276	0.994663	47.9275	0.0405795	0.993374	216.634	0	0.996154	231.755	0
O43847	NRD1	55	0.975911	0.937671	0.837702	0.677503	0.436652	0.269927	0.180038	0.121789	0.975911	0.93399	0.801171	0.65612	0.429423	0.25091	0.167079	0.115634	1	0.892991	0.728901	0.544144	0.441712	0.386708	0.308391	0.249257	1	0.896019	0.697467	0.516525	0.412048	0.350901	0.279773	0.23799	0.998607	52.8786	0.0465996	0.997887	52.4998	0.0224206	0.992314	379.514	0	0.995924	354.939	0
O43852	CALU	37	0.975911	0.921514	0.822173	0.769601	0.796939	0.866385	0.633245	0.622315	0.975911	0.91124	0.722174	0.711039	0.618688	0.639587	0.605407	0.548898	1	1.00326	0.583685	0.410691	0.27141	0.243367	0.167389	0.154549	1	0.950507	0.542059	0.343575	0.260513	0.24585	0.170115	0.122634	0.748636	NA	0.291645	0.957598	NA	0.578705	0.992673	290.918	0.0774645	0.995055	270.967	0.0709192
O43865	AHCYL1	24	0.975911	0.893442	0.59144	0.353503	0.204997	0.126352	0.0902963	0.0647341	0.975911	0.864596	0.586804	0.338367	0.210742	0.134978	0.0977204	0.0695383	1	0.764509	0.26253	0.139996	0.10426	0.0855921	0.0784837	0.0696962	1	0.787095	0.247067	0.128926	0.092722	0.079565	0.0645006	0.0528155	0.998059	47.602	0.0635071	0.99904	47.4085	0.0684096	0.999991	189.226	0.0466771	0.999846	190.276	0.0411526
O43913	ORC5	12	0.975911	0.73704	0.507035	0.338207	0.228937	0.150889	0.113866	0.0848439	0.975911	0.743436	0.52583	0.302194	0.203898	0.13616	0.0934686	0.0839751	1	0.730178	0.450888	0.30953	0.238878	0.205498	0.182523	0.158705	1	0.673451	0.348658	0.237333	0.178666	0.148498	0.125207	0.104997	0.996936	46.3775	0.0691132	0.998097	46.2667	0.0642651	0.999257	220.675	0	0.999686	191.229	0
O43920	NDUFS5	6	0.975911	0.880428	0.698207	0.565514	0.379377	0.260426	0.185536	0.152263	0.975911	0.898683	0.707869	0.527809	0.333096	0.241621	0.187247	0.140707	1	0.836207	0.592569	0.328771	0.25892	0.195628	0.154814	0.124029	1	0.81895	0.445357	0.296951	0.235487	0.188615	0.136096	0.120974	0.997776	50.9332	0.0629313	0.999075	50.2671	0.101619	0.992139	266.256	0	0.998656	233.67	0
O43924	PDE6D	3	0.975911	0.913706	0.752836	0.62304	0.483871	0.337298	0.194801	0.122231	0.975911	0.884549	0.859742	0.647448	0.514326	0.355042	0.196868	0.137892	1	0.947631	0.79866	0.609898	0.531138	0.464882	0.470549	0.517792	1	1.04997	0.78599	0.681656	0.507459	0.431867	0.480396	0.52306	0.995587	52.9002	0	0.992533	53.8156	0	0.984489	554.56	0.448228	0.959104	547.595	0.439478
O43933	PEX1	11	0.975911	0.784838	0.495682	0.331157	0.237166	0.172958	0.136759	0.0944567	0.975911	0.834089	0.569748	0.349632	0.255315	0.194637	0.158457	0.106714	1	0.638471	0.305651	0.204794	0.160949	0.142872	0.152301	0.133165	1	0.665215	0.27253	0.18888	0.1397	0.112149	0.133325	0.0949316	0.996016	46.4237	0.10589	0.997367	47.3142	0.120579	0.999557	177.445	0.0765648	0.998959	178.583	0.0642934
O60216	RAD21	16	0.975911	0.923104	0.748803	0.501997	0.337706	0.28018	0.243349	0.219191	0.975911	0.921405	0.747262	0.515464	0.338325	0.280899	0.251958	0.222912	1	0.889138	0.39351	0.225776	0.190944	0.157543	0.149799	0.128925	1	0.853645	0.347399	0.199194	0.156947	0.133612	0.117658	0.0991927	0.999332	50.0758	0.213731	0.999189	50.1963	0.215553	0.999662	222.304	0.114049	0.999721	211.165	0.0824707
O60220	TIMM8A	6	0.975911	0.867661	0.738319	0.656804	0.513712	0.424945	0.333207	0.364275	0.975911	0.930992	0.914351	0.719961	0.657729	0.527274	0.428133	0.290897	1	1.02366	0.921243	0.724976	0.659198	0.593378	0.557612	0.550035	1	1.01456	0.88191	0.695908	0.574969	0.536314	0.494007	0.463009	0.989109	54.4793	0.258893	0.988871	58.8164	0	0.994571	NA	0.512546	0.998353	624.053	0.403603
O60231	DHX16	36	0.975911	0.860847	0.535621	0.30789	0.214005	0.167577	0.133126	0.114804	0.975911	0.859868	0.551511	0.31986	0.231649	0.175966	0.138588	0.118365	1	0.655671	0.273985	0.165566	0.126779	0.110356	0.0954034	0.083587	1	0.641322	0.242296	0.151447	0.112995	0.0949122	0.0813348	0.0666283	0.998055	46.7046	0.12766	0.997854	46.9306	0.130223	0.999978	177.7	0.0327897	0.99984	173.121	0.0301237
O60232	SSSCA1	9	0.975911	0.870833	0.798108	0.70103	0.65006	0.672161	0.529832	0.486147	0.975911	0.922888	0.801446	0.721098	0.645881	0.594519	0.553963	0.495648	1	0.898797	0.483296	0.243116	0.153122	0.123176	0.13216	0.135348	1	0.917303	0.505719	0.261766	0.169754	0.130022	0.13537	0.125744	0.958593	NA	0.308685	0.994611	NA	0.448119	0.997716	240.852	0.0633643	0.999011	248.776	0.0621221
O60234	GMFG	9	0.975911	0.917359	0.792416	0.707024	0.615426	0.529825	0.392025	0.200357	0.975911	0.893186	0.792095	0.681849	0.580134	0.482451	0.36551	0.225215	1	0.981222	0.771966	0.504544	0.413794	0.263799	0.216996	0.199701	1	1.00404	0.734505	0.527276	0.403269	0.30225	0.251113	0.207016	0.977471	57.1394	0	0.993528	56.2967	0	0.996084	362.281	0	0.997515	364.485	0
O60239	SH3BP5	6	0.975911	0.860646	0.827696	0.623398	0.561437	0.474599	0.362304	0.263926	0.975911	0.884949	0.843985	0.718175	0.556095	0.496197	0.393808	0.324999	1	0.978668	0.770462	0.508043	0.370463	0.297934	0.207745	0.163261	1	0.932705	0.683354	0.452106	0.336573	0.257732	0.1829	0.128986	0.98722	56.0645	0	0.993893	57.1773	0.157229	0.99863	358.533	0	0.996365	321.949	0
O60244	MED14	6	0.975911	0.943178	0.69842	0.45615	0.318364	0.20764	0.139877	0.112597	0.975911	0.910074	0.679431	0.436596	0.307445	0.197142	0.150966	0.0981759	1	0.619214	0.393045	0.241505	0.180938	0.193551	0.175953	0.137347	1	0.677511	0.430609	0.299558	0.246954	0.205781	0.17747	0.15401	0.996094	49.5455	0.0991004	0.99744	49.1993	0.0891242	0.995656	185.487	0	0.998114	206.831	0
O60256	PRPSAP2	17	0.975911	0.911624	0.763969	0.616982	0.370385	0.207533	0.144624	0.0717203	0.975911	0.961256	0.782113	0.627972	0.436086	0.24519	0.156968	0.083085	1	0.853941	0.177792	0.0773168	0.0675546	0.0548215	0.0455717	0.0451545	1	0.860883	0.258322	0.17071	0.144222	0.125005	0.119242	0.116995	0.997174	51.4955	0	0.997138	52.3125	0	0.9999	188.639	0.0445367	0.999633	196.313	0.116633
O60264	SMARCA5	30	0.975911	0.808103	0.560904	0.389599	0.261783	0.177292	0.15112	0.128359	0.975911	0.885724	0.658587	0.443404	0.318791	0.23083	0.177412	0.146849	1	0.706577	0.37199	0.22897	0.175005	0.140318	0.125613	0.10605	1	0.727939	0.406226	0.291815	0.220482	0.185354	0.164096	0.147272	0.998563	47.4393	0.107973	0.998603	49.0668	0.13116	0.999753	198.778	0	0.999777	212.031	0
O60271	SPAG9	64	0.975911	0.892334	0.794487	0.69125	0.600142	0.567626	0.402294	0.280406	0.975911	0.891886	0.786586	0.694788	0.599975	0.524327	0.424456	0.281015	1	0.963595	0.735818	0.586993	0.451002	0.357979	0.293126	0.234842	1	1.01896	0.802925	0.613918	0.507482	0.424391	0.340085	0.283914	0.98192	57.9713	0	0.991495	57.7931	0	0.996038	391.318	0	0.995123	442.347	0
O60287	URB1	17	0.975911	0.722322	0.519031	0.333915	0.233433	0.160591	0.124838	0.0959345	0.975911	0.820351	0.494493	0.298803	0.16162	0.120684	0.0940476	0.08029	1	0.741948	0.362259	0.226989	0.175426	0.138767	0.124729	0.0990747	1	0.659281	0.295408	0.195655	0.150394	0.138219	0.117678	0.0968928	0.996562	46.3504	0.0798413	0.998566	46.2413	0.0788594	0.999867	203.13	0.0111616	0.999743	180.845	0.0418454
O60291	MGRN1	2	0.975911	0.92669	0.898518	0.655602	0.512255	0.33613	0.319209	0.185115	0.975911	0.89369	0.684223	0.581099	0.441726	0.279801	0.231154	0.249031	1	0.997537	0.844439	0.540372	0.456108	0.36719	0.38956	0.321763	1	0.758555	0.645374	0.478237	0.374076	0.331044	0.324812	0.272057	0.988773	54.0523	0.142852	0.988442	51.3588	0.162126	0.995555	384.427	0.31544	0.980554	307.567	0
O60293	ZFC3H1	5	0.975911	0.849091	0.624805	0.417933	0.285374	0.214764	0.176407	0.136829	0.975911	0.855599	0.665223	0.366407	0.280573	0.210911	0.168888	0.131377	1	0.863579	0.656308	0.592722	0.452549	0.416023	0.418959	0.413216	1	0.910585	0.840456	0.607698	0.516344	0.484024	0.505158	0.473651	0.999473	48.3669	0.125199	0.995936	48.2207	0.134927	0.988019	419.384	0.111103	0.975008	534.081	0.457891
O60306	AQR	15	0.975911	0.843156	0.675829	0.547072	0.488736	0.330493	0.156273	0.118573	0.975911	0.837674	0.670869	0.498112	0.366035	0.252234	0.12533	0.0989302	1	0.836986	0.569984	0.46076	0.382065	0.352167	0.365991	0.390354	1	0.770414	0.496095	0.365638	0.298707	0.257727	0.262196	0.255867	0.980248	51.5558	0	0.996795	50.0627	0	0.993324	291.829	0.291558	0.998409	242.386	0.106505
O60307	MAST3	3	0.975911	0.848127	0.627451	0.446115	0.454467	0.300436	0.154115	0.13182	0.975911	0.838703	0.683673	0.548839	0.332957	0.358076	0.0740262	0.0870411	1	1.17321	0.95166	0.847952	0.711035	0.900848	0.990808	0.989503	1	1.01519	0.565544	0.4368	0.3175	0.249381	0.320893	0.134193	0.973446	50.265	0.00990933	0.969169	50.544	0	0.330104	NA	0.888029	0.970802	293.316	0.148899
O60313	OPA1	57	0.975911	0.688313	0.411159	0.237011	0.141078	0.0873003	0.0657582	0.0447247	0.975911	0.740086	0.490117	0.263477	0.172732	0.112039	0.0769036	0.0513191	1	0.838745	0.295784	0.165487	0.112191	0.0896604	0.071476	0.054955	1	0.840305	0.350879	0.197019	0.139159	0.108247	0.0851913	0.0698512	0.997495	44.8027	0.04669	0.998426	45.7816	0.0480208	0.999403	203.184	0.0411993	0.99965	212.236	0.0324659
O60318	MCM3AP	6	0.975911	0.843554	0.690285	0.541304	0.434271	0.403478	0.315441	0.252427	0.975911	0.904939	0.735682	0.64339	0.434324	0.327757	0.273923	0.189064	1	0.859084	0.533837	0.539349	0.407666	0.338151	0.346096	0.339938	1	0.847478	0.609646	0.432486	0.326986	0.271464	0.244265	0.25746	0.993406	51.7481	0.213069	0.994664	52.7036	0.0923973	0.977939	313.156	0.189107	0.995756	295.579	0
O60331	PIP5K1C	2	0.975911	0.729173	0.539698	0.332111	0.211802	0.178374	0.134145	0.0908431	0.975911	0.825971	0.656182	0.444968	0.277433	0.183867	0.181957	0.116507	1	0.950664	0.82034	0.584745	0.391105	0.365276	0.278499	0.241347	1	1.28507	1.08349	0.742008	0.843193	0.324077	0.811328	0.777596	0.996059	46.4744	0.0833429	0.997656	48.7127	0.0887713	0.994999	392.56	0.0788718	NA	NA	NA
O60333	KIF1B	22	0.975911	0.915943	0.707721	0.425098	0.260505	0.149621	0.112369	0.0854434	0.975911	0.868476	0.791963	0.463585	0.314309	0.195779	0.131289	0.0960239	1	0.884985	0.734345	0.507797	0.483287	0.492762	0.493249	0.488837	1	0.857386	0.767265	0.670227	0.597162	0.541387	0.618021	0.573241	0.999362	49.0112	0.0716164	0.992962	50.0074	0.0643237	0.970111	503.847	0.408577	0.963273	NA	0.275265
O60341	KDM1A	37	0.975911	0.895244	0.647481	0.411565	0.24357	0.153969	0.1098	0.0823163	0.975911	0.907867	0.632237	0.411347	0.232132	0.152147	0.107633	0.0783747	1	0.865793	0.536771	0.320008	0.262353	0.212841	0.169319	0.135523	1	0.906424	0.561364	0.377406	0.291787	0.248193	0.195294	0.163455	0.999286	48.4768	0.0665102	0.998015	48.3649	0.0679713	0.998818	260.153	0	0.999106	279.137	0.0238363
O60343	TBC1D4	13	0.975911	0.909851	0.806909	0.609064	0.377259	0.259493	0.18465	0.120628	0.975911	0.90983	0.801794	0.610555	0.383164	0.257137	0.191277	0.148178	1	0.841662	0.464359	0.231567	0.163202	0.127263	0.11037	0.0914401	1	0.862253	0.500798	0.292333	0.207696	0.167056	0.14448	0.121383	0.998446	51.8109	0.0635028	0.998427	51.7635	0.0913975	0.998732	231.814	0	0.999766	247.125	0
O60427	FADS1	11	0.975911	0.731092	0.463411	0.237308	0.120286	0.0845559	0.0625457	0.0443222	0.975911	0.809755	0.502128	0.283999	0.150541	0.0993932	0.0659318	0.0542256	1	0.766962	0.480292	0.335652	0.265698	0.227717	0.222452	0.211368	1	0.775568	0.51919	0.415665	0.338569	0.275618	0.250706	0.246656	0.999085	45.3696	0.0370996	0.99942	46.2362	0.0480113	0.999044	235.142	0.04439	0.998041	262.456	0
O60476	MAN1A2	3	0.975911	0.914194	0.642137	0.438435	0.204333	0.187917	0.14348	0.0853188	0.975911	0.803014	0.691614	0.433293	0.272012	0.1875	0.136006	0.116081	1	0.660561	0.320035	0.25676	0.207771	0.135313	0.115971	0.0972937	1	0.747904	0.391518	0.220345	0.166429	0.129301	0.104865	0.108559	0.99409	48.4998	0.093203	0.99511	48.801	0.0627577	0.99558	187.515	0	0.999165	206.925	0
O60488	ACSL4	9	0.975911	0.686542	0.467753	0.288824	0.197031	0.129714	0.19769	0.0865254	0.975911	0.711926	0.540758	0.325786	0.230324	0.154628	0.119303	0.104696	1	0.618526	0.271281	0.173017	0.124162	0.13899	0.0988827	0.0794512	1	0.725971	0.359779	0.235028	0.193032	0.174832	0.209296	0.180926	0.987939	45.2879	0.115941	0.995214	46.3869	0.0772434	0.998826	172.315	0.0267964	0.997701	194.72	0.138851
O60493	SNX3	18	0.975911	0.923023	0.647682	0.400521	0.241051	0.173743	0.12496	0.102905	0.975911	0.90612	0.635192	0.402056	0.255537	0.174676	0.128046	0.10167	1	1.06822	0.796506	0.640824	0.486653	0.354251	0.2838	0.227956	1	1.10391	0.760909	0.545784	0.44438	0.359007	0.266014	0.225585	0.997979	48.3769	0.102511	0.998072	48.3539	0.0969727	0.986506	421.004	0	0.976583	384.484	0.07558
O60499	STX10	6	0.975911	0.939177	0.814658	0.724896	0.657124	0.607322	0.46618	0.401055	0.975911	0.931427	0.790622	0.685798	0.540166	0.50309	0.436236	0.371224	1	1.01779	0.839427	0.625305	0.560759	0.418858	0.43142	0.425441	1	0.988833	0.716074	0.576976	0.50597	0.461983	0.415724	0.439381	0.985594	61.2406	0.0954145	0.994198	56.8589	0.326103	0.989588	476.912	0.34707	0.995342	436.895	0.378473
O60502	MGEA5	33	0.975911	0.832124	0.621014	0.433537	0.275686	0.177286	0.134395	0.100002	0.975911	0.864545	0.663557	0.445258	0.28095	0.201121	0.139665	0.0980915	1	0.875513	0.661651	0.488361	0.415042	0.366011	0.335946	0.303766	1	0.934348	0.675003	0.525701	0.445499	0.392798	0.36533	0.329762	0.999431	48.4578	0.0592639	0.999681	48.9787	0.0690192	0.999098	350.162	0.00897383	0.999524	371.812	0.18093
O60506	SYNCRIP	46	0.975911	0.915204	0.661824	0.437448	0.182384	0.104449	0.0804552	0.0680878	0.975911	0.912273	0.708155	0.464208	0.206152	0.133518	0.0932039	0.0722351	1	0.7684	0.458957	0.278486	0.219678	0.178878	0.139424	0.103534	1	0.77708	0.469116	0.339724	0.273478	0.215124	0.164426	0.128541	0.996841	48.5462	0.0403855	0.998116	49.0755	0.0482457	0.997336	224.746	0	0.995828	235.941	0
O60512	B4GALT3	3	0.975911	0.835686	0.799461	0.550702	0.380878	0.288161	0.22354	0.134603	0.975911	0.954798	0.875963	0.561151	0.413202	0.243479	0.204379	0.157236	1	0.941798	0.651187	0.569497	0.417924	0.373767	0.327191	0.260797	1	1.25283	0.760498	0.598274	0.391653	0.422994	0.364825	0.278694	0.99032	51.5131	0.0531273	0.994026	51.6777	0.147469	0.990944	369.741	0	0.906103	386.988	0.265426
O60518	RANBP6	6	0.975911	0.920177	1.29367	0.660277	0.339416	0.237991	0.136441	0.132859	0.975911	1.06716	0.893662	0.618196	0.302323	0.24022	0.196826	0.183259	1	0.753101	0.463646	0.387874	0.206952	0.290629	0.247356	0.145256	1	0.625075	0.548951	0.410285	0.30976	0.302206	0.297454	0.21057	0.913142	51.5742	0.179203	0.992536	51.1731	0.190013	0.97876	235.36	0	0.970424	228.579	0
O60524	NEMF	12	0.975911	0.838779	0.640651	0.475544	0.341755	0.267928	0.209487	0.177773	0.975911	0.963495	0.717619	0.513432	0.378245	0.317544	0.249043	0.210647	1	0.540487	0.230962	0.164858	0.124553	0.110011	0.0963893	0.0919556	1	0.551961	0.255663	0.182392	0.143667	0.123393	0.116119	0.0991475	0.999046	49.3137	0.14283	0.992902	50.4582	0.217707	0.999841	157.246	0.0386153	0.999878	160.267	0.0336006
O60547	GMDS	13	0.975911	0.969269	0.76278	0.57554	0.312579	0.169779	0.108394	0.080042	0.975911	0.930398	0.774087	0.602361	0.372605	0.192339	0.122398	0.0884435	1	0.63665	0.164086	0.0998913	0.0773447	0.0681991	0.0590656	0.0534897	1	0.62999	0.162525	0.0988543	0.0819868	0.0641325	0.0563086	0.0535292	0.996866	50.7618	0.0391443	0.99781	51.3991	0.011126	0.999887	165.983	0.0472477	0.999812	165.26	0.0460052
O60551	NMT2	10	0.975911	0.805022	0.659315	0.423455	0.339287	0.330503	0.239075	0.221045	0.975911	0.839701	0.610341	0.403765	0.250771	0.147724	0.145102	0.0984191	1	0.866812	0.607059	0.43513	0.331073	0.296958	0.244883	0.225514	1	0.795606	0.529329	0.376893	0.28375	0.264168	0.204291	0.243197	0.991179	48.8382	0.211595	0.998824	48.0065	0.0779178	0.999116	299.856	0	0.995523	257.484	0.00228041
O60563	CCNT1	13	0.975911	0.849423	0.583348	0.474343	0.315897	0.24771	0.190811	0.149993	0.975911	0.809807	0.659355	0.4344	0.351833	0.244639	0.173663	0.151473	1	1.07432	0.61073	0.618655	0.475029	0.494226	0.318192	0.261435	1	1.49209	0.801745	0.517693	0.802217	0.795546	0.479011	0.438689	0.992952	48.7699	0.124254	0.996152	49.1187	0.0988451	0.918879	411.06	0	NA	NA	NA
O60566	BUB1B	40	0.975911	0.852285	0.691325	0.464073	0.301039	0.222266	0.167295	0.130881	0.975911	0.865565	0.700493	0.488826	0.327245	0.239309	0.184876	0.14559	1	0.916685	0.605543	0.468173	0.369002	0.315787	0.334334	0.307838	1	0.94096	0.658778	0.482106	0.382298	0.330855	0.28392	0.266038	0.999417	49.3384	0.0954942	0.999849	49.7918	0.10686	0.997454	308.334	0.220599	0.999583	333.786	0.111998
O60568	PLOD3	36	0.975911	0.91935	0.69491	0.502416	0.221138	0.127309	0.0897603	0.0688055	0.975911	0.918837	0.820218	0.508035	0.249256	0.145044	0.099554	0.0723632	1	0.809097	0.387287	0.208629	0.146616	0.118279	0.0982449	0.0846574	1	0.856164	0.391163	0.206629	0.143926	0.104754	0.0865599	0.0682411	0.995729	49.3444	0.0312325	0.997782	50.0953	0.0597831	0.999915	214.417	0.00751588	0.999917	220.997	0.0129149
O60573	EIF4E2	9	0.975911	0.970424	0.798671	0.575324	0.320458	0.166655	0.151413	0.104058	0.975911	0.943062	0.779178	0.591445	0.338322	0.173344	0.139101	0.0983806	1	0.931632	0.611105	0.339111	0.258397	0.273086	0.212968	0.174582	1	0.76805	0.484059	0.34666	0.263219	0.201924	0.161229	0.122326	0.997712	50.8588	0.0842728	0.997376	51.0394	0.053139	0.995497	280.528	0.130926	0.99423	236.135	0
O60610	DIAPH1	103	0.975911	0.856984	0.658941	0.462869	0.308286	0.214384	0.143312	0.105784	0.975911	0.890945	0.667366	0.48526	0.327922	0.230764	0.163581	0.120092	1	0.952467	0.72918	0.589475	0.523074	0.467001	0.431577	0.399601	1	0.928536	0.730796	0.593065	0.521644	0.466489	0.428807	0.418156	0.999565	49.2533	0.0587591	0.998326	49.669	0.0823759	0.998918	468.677	0.235371	0.99941	479.033	0.199598
O60613	2022-09-15	8	0.975911	0.894339	0.733931	0.582761	0.370346	0.284415	0.235533	0.178832	0.975911	0.909882	0.819508	0.597658	0.360177	0.275696	0.242093	0.182214	1	0.970062	0.660423	0.495341	0.3447	0.264605	0.211098	0.169052	1	1.01231	0.686237	0.486421	0.385597	0.287394	0.221365	0.166951	0.997663	51.2417	0.128466	0.995757	51.5089	0.165516	0.996513	329.341	0	0.993269	342.168	0
O60637	TSPAN3	3	0.975911	0.869594	0.787328	0.684073	0.650756	0.631872	0.459595	0.390685	0.975911	0.904136	0.688736	0.674087	0.502797	0.51779	0.466796	0.39239	1	0.721603	0.594842	0.528267	0.567954	0.565177	0.568994	0.568298	1	0.648743	0.586702	0.607995	0.415314	0.374786	0.407145	0.40826	0.965046	61.2213	0	0.964962	56.5476	0.38636	0.989315	NA	0.558626	0.928501	333.28	0
O60645	EXOC3	20	0.975911	0.747305	0.460487	0.293223	0.193812	0.132483	0.099818	0.0767342	0.975911	0.847002	0.584748	0.384533	0.272713	0.172354	0.12296	0.0889329	1	0.849919	0.516773	0.325578	0.255246	0.216787	0.18492	0.149323	1	0.830489	0.518435	0.348015	0.262103	0.210687	0.18267	0.146986	0.997517	45.7208	0.0787122	0.997395	47.8825	0.0732314	0.999621	254.591	0.00500779	0.999276	254.115	0
O60664	PLIN3	33	0.975911	0.919335	0.855909	0.773655	0.730418	0.73583	0.571435	0.48004	0.975911	0.877847	0.784111	0.743223	0.628831	0.598951	0.526444	0.454763	1	1.04776	0.92628	0.91383	0.768306	0.73598	0.784447	0.885834	1	1.08151	0.9264	0.826745	0.748022	0.69149	0.720057	0.798449	0.958757	NA	0.00801587	0.98889	63.7191	0.269681	0.752501	NA	0.791666	0.894343	NA	0.73159
O60671	RAD1	9	0.975911	0.960261	0.843023	0.733718	0.616736	0.456768	0.294791	0.153111	0.975911	0.822479	0.850405	0.661628	0.641993	0.493111	0.342836	0.172151	1	0.762395	0.402294	0.269424	0.2212	0.192591	0.162929	0.144791	1	0.729586	0.36883	0.240946	0.187354	0.175121	0.149541	0.138	0.992746	56.1507	0	0.954792	56.3026	0	0.999735	213.711	0.0558104	0.999852	201.043	0.0613756
O60678	PRMT3	17	0.975911	0.913693	0.701385	0.39713	0.197818	0.118303	0.0879567	0.0828114	0.975911	0.858114	0.716421	0.375783	0.223687	0.139015	0.103799	0.084525	1	0.367057	0.165517	0.111185	0.0824975	0.0781001	0.0689937	0.0633858	1	0.367882	0.135736	0.104444	0.0745024	0.0642352	0.0583586	0.052898	0.999581	48.5318	0.0658151	0.995774	48.4714	0.0677021	0.999946	125.072	0.00395159	0.999762	128.78	0.0227768
O60684	KPNA6	31	0.975911	0.773598	0.437618	0.265673	0.16545	0.110842	0.0783776	0.0680767	0.975911	0.791461	0.514842	0.292297	0.205226	0.134542	0.101643	0.0761772	1	0.859967	0.504724	0.307885	0.228558	0.193656	0.157509	0.120429	1	0.945763	0.558646	0.359033	0.275872	0.22011	0.186774	0.152772	0.997571	45.5221	0.0723184	0.99868	46.3424	0.0774874	0.999625	250.306	0	0.998772	275.293	0.0802222
O60701	UGDH	24	0.975911	0.755424	0.46109	0.274336	0.164276	0.0993798	0.0745775	0.0552873	0.975911	0.674829	0.514676	0.282709	0.193803	0.118287	0.0825288	0.0460478	1	0.713468	0.359156	0.220198	0.159722	0.126604	0.106938	0.0880944	1	0.729312	0.37988	0.239599	0.186844	0.146252	0.120698	0.106108	0.998622	45.68	0.0515727	0.992302	45.7849	0.0268891	0.999655	197.691	0	0.999749	204.337	0
O60704	TPST2	5	0.975911	0.776075	0.60709	0.429952	0.258948	0.153451	0.119581	0.0873416	0.975911	0.83967	0.774397	0.456838	0.399346	0.252007	0.149758	0.0955268	1	0.943416	0.679188	0.513866	0.426194	0.321654	0.313848	0.274401	1	1.01905	0.752057	0.623484	0.510836	0.463268	0.38558	0.414762	0.997051	48.067	0.0236001	0.985527	50.658	0	0.997751	356.533	0.0561243	0.988357	457.027	0.295925
O60716	CTNND1	38	0.975911	0.719208	0.481828	0.35711	0.255533	0.211527	0.166397	0.130753	0.975911	0.754431	0.585331	0.379995	0.268488	0.206615	0.1603	0.137304	1	0.580331	0.290451	0.226683	0.177941	0.158016	0.150477	0.157655	1	0.554626	0.271441	0.204945	0.173494	0.156119	0.151275	0.149993	0.993495	46.1173	0.137817	0.997175	47.3929	0.109907	0.99939	166.916	0.0883185	0.999911	160.692	0.101617
O60725	ICMT	3	0.975911	0.596898	0.426564	0.208207	0.138786	0.0875093	0.0551436	0.0478812	0.975911	0.705197	0.468847	0.274941	0.148626	0.111889	0.061095	0.0547206	1	0.996047	0.615833	0.605782	0.486656	0.360777	0.453538	0.373155	1	0.916406	0.571642	0.516702	0.385189	0.34605	0.346028	0.26273	0.98863	44.2411	0.0394257	0.997245	45.4709	0.0388225	0.954529	385.329	0.332773	0.986272	322.846	0.132076
O60732	MAGEC1	13	0.975911	0.824487	0.5592	0.416609	0.274826	0.188135	0.12924	0.103451	0.975911	0.814299	0.582824	0.370858	0.266115	0.186497	0.148943	0.112956	1	0.834113	0.516587	0.319823	0.274683	0.235685	0.208318	0.191631	1	0.864545	0.51498	0.363247	0.303239	0.256219	0.239979	0.211069	0.995899	47.8709	0.0731978	0.998927	47.5575	0.102743	0.998796	250.354	0.0690907	0.999665	259.119	0.12246
O60739	EIF1B	10	0.975911	0.980251	0.89037	0.809946	0.788055	0.714234	0.533383	0.424188	0.975911	0.850661	0.772621	0.730994	0.677391	0.594328	0.505922	0.357741	1	0.97475	0.511986	0.256565	0.203528	0.138925	0.104008	0.0954565	1	1.16006	0.563768	0.319138	0.248118	0.203987	0.152616	0.145903	0.973739	64.3382	0	0.969011	61.3369	0	0.998207	255.343	0.0680044	0.96917	269.336	0.164597
O60749	SNX2	29	0.975911	0.825713	0.572618	0.382084	0.240323	0.159394	0.119604	0.0888439	0.975911	0.8581	0.600368	0.403558	0.268447	0.191135	0.138594	0.0964215	1	0.929633	0.744138	0.604138	0.517756	0.449116	0.432308	0.41918	1	0.860587	0.67378	0.531453	0.456484	0.408006	0.377414	0.373024	0.998999	47.5613	0.0697542	0.997983	48.135	0.0857044	0.998253	478.791	0.191742	0.998085	390.605	0.0218312
O60762	DPM1	13	0.975911	0.711739	0.494239	0.316435	0.218399	0.150668	0.0950799	0.0734673	0.975911	0.844426	0.526688	0.345649	0.221009	0.152334	0.108188	0.087695	1	0.721966	0.31498	0.181828	0.124622	0.105442	0.0906183	0.0725844	1	0.673181	0.309934	0.197008	0.147874	0.121462	0.0993436	0.0830765	0.995594	46.0312	0.0587794	0.996412	46.9637	0.0873351	0.999957	192.302	0.00543962	0.999878	185.551	0
O60763	USO1	47	0.975911	0.788377	0.555759	0.380768	0.267315	0.194434	0.135551	0.107661	0.975911	0.804118	0.572859	0.392348	0.268408	0.197885	0.143773	0.103894	1	0.92125	0.437509	0.173608	0.122521	0.100626	0.0901898	0.0765984	1	0.951772	0.481774	0.23079	0.157422	0.122133	0.103584	0.0912631	0.997751	47.3889	0.0874348	0.998255	47.6794	0.085869	0.999294	233.381	0.0461559	0.999951	246.177	0.0623741
O60783	MRPS14	2	0.975911	0.792543	0.645445	0.355817	0.299835	0.226799	0.130846	0.104657	0.975911	0.937792	0.648437	0.393235	0.253008	0.176073	0.122741	0.12402	1	1.00994	0.538145	0.330007	0.24258	0.164332	0.217376	0.12236	1	0.713556	0.372314	0.235017	0.164434	0.1598	0.232389	0.172114	0.989839	48.1106	0.078751	0.996807	48.3401	0.11907	0.991685	266.226	0.132455	0.990834	194.607	0.122598
O60784	TOM1	15	0.975911	0.902948	0.854544	0.652404	0.472083	0.346397	0.257266	0.18687	0.975911	0.893625	0.817502	0.609178	0.47076	0.362481	0.277216	0.223487	1	0.889585	0.703307	0.594763	0.49197	0.465933	0.474415	0.462417	1	0.951978	0.769878	0.637343	0.559497	0.492105	0.535584	0.465868	0.996853	53.5499	0.100592	0.99754	53.1906	0.143387	0.993342	503.263	0.299265	0.991892	640.929	0.363547
Q99879;Q99877;Q93079;Q5QNW6;P62807;P58876;O60814;Q99880;P57053	HIST1H2BM;HIST1H2BN;HIST1H2BH;HIST2H2BF;HIST1H2BC;HIST1H2BD;HIST1H2BK;HIST1H2BL;H2BFS	9	0.975911	0.727907	0.526815	0.348575	0.247162	0.187789	0.147214	0.12052	0.975911	0.898977	0.631634	0.415649	0.294574	0.227864	0.160577	0.157239	1	0.672135	0.299904	0.21657	0.151501	0.125439	0.0913919	0.0615483	1	0.698996	0.373198	0.276558	0.222852	0.175978	0.138798	0.0999276	0.996695	46.5117	0.107488	0.996947	48.4851	0.148888	0.997857	185.307	0	0.996791	201.583	0
O60825	PFKFB2	23	0.975911	0.858524	0.513668	0.295266	0.206456	0.147847	0.114013	0.0969579	0.975911	0.902615	0.577442	0.342361	0.253244	0.168969	0.12687	0.106256	1	0.779417	0.345484	0.220076	0.160227	0.135077	0.120794	0.104023	1	0.81344	0.372618	0.241365	0.193031	0.161701	0.143258	0.129754	0.996972	46.5054	0.111003	0.99464	47.4701	0.119374	0.999814	203.971	0.0542986	0.999702	212.178	0.0894044
O60826	CCDC22	23	0.975911	0.798394	0.549957	0.371326	0.261791	0.201196	0.145944	0.137986	0.975911	0.782739	0.531102	0.357191	0.261805	0.175483	0.131663	0.0971094	1	1.01468	0.675669	0.55273	0.431833	0.391214	0.405393	0.424864	1	1.00726	0.603273	0.418556	0.32541	0.278129	0.278906	0.27677	0.99837	47.1799	0.122983	0.996814	46.9835	0.0870951	0.988418	357.798	0.381682	0.996493	288.604	0.251311
O60828	PQBP1	11	0.975911	0.903863	0.841862	0.73929	0.698657	0.734778	0.596225	0.549995	0.975911	0.954564	0.786695	0.726675	0.59795	0.606344	0.586006	0.534661	1	0.684124	0.308391	0.180307	0.118097	0.103529	0.0864192	0.0704072	1	0.696018	0.311968	0.183368	0.130747	0.10145	0.0905326	0.0795544	0.944398	NA	0.349658	0.978159	NA	0.547171	0.999788	186.015	0	0.999963	188.447	0
O60830	TIMM17B	5	0.975911	0.786112	0.597174	0.395783	0.275035	0.195574	0.142246	0.114236	0.975911	0.848245	0.546743	0.358278	0.245763	0.169569	0.175804	0.116504	1	0.902884	0.63251	0.496059	0.429604	0.383486	0.359808	0.36973	1	0.841715	0.656899	0.535496	0.394183	0.397923	0.337302	0.360531	0.998695	47.8304	0.0805527	0.996379	47.1358	0.132231	0.998845	340.641	0.260936	0.989257	361.289	0
O60832	DKC1	20	0.975911	0.916373	0.76196	0.619725	0.504334	0.41319	0.296474	0.210309	0.975911	0.990447	0.785911	0.595589	0.509243	0.375983	0.277864	0.185818	1	0.642322	0.360283	0.216809	0.178738	0.14828	0.121842	0.0931669	1	0.660868	0.355474	0.233294	0.177394	0.139813	0.115477	0.0917966	0.995643	54.0874	0.0538096	0.985643	53.5333	0.112633	0.998115	185.838	0	0.998627	189.32	0
O60841	EIF5B	62	0.975911	0.859032	0.577337	0.383856	0.270769	0.197468	0.158059	0.139737	0.975911	0.883972	0.645718	0.416763	0.299737	0.232775	0.18299	0.145299	1	0.43783	0.112337	0.0721028	0.055247	0.0438632	0.0358016	0.0318351	1	0.433511	0.119518	0.0778074	0.0592775	0.0453963	0.0407598	0.0349176	0.997775	47.6712	0.135467	0.99812	48.6228	0.146386	0.999857	142.363	0.0218162	0.999868	141.433	0.0217032
O60858	TRIM13	3	0.975911	0.921856	0.885272	0.667727	0.40497	0.395356	0.26526	0.158999	0.975911	0.884953	0.912721	0.591972	0.454451	0.246733	0.131031	0.118712	1	0.947529	0.623615	0.299973	0.479247	0.31192	0.430268	0.283569	1	1.1124	0.946804	0.710183	0.59455	0.481522	0.497667	0.496458	0.982071	53.4202	0.128325	0.98341	52.4681	0.0403217	NA	NA	NA	0.967518	623.138	0.466279
O60869	EDF1	20	0.975911	0.883313	0.84668	0.76061	0.762242	0.82276	0.739976	0.62634	0.975911	0.937432	0.833784	0.789659	0.636134	0.695938	0.662178	0.662778	1	1.0406	0.766479	0.702944	0.569335	0.450247	0.341426	0.328767	1	1.06789	0.762182	0.616033	0.551489	0.481941	0.374119	0.341581	0.810111	NA	0.347626	0.949165	NA	0.650279	0.973785	482.073	0	0.971982	469.735	0.117659
O60870	KIN	2	0.975911	0.861783	0.639575	0.421306	0.322724	0.251696	0.199822	0.137499	0.975911	0.841848	0.654125	0.522661	0.326638	0.242505	0.134749	0.121575	1	0.800217	0.596109	0.42764	0.265762	0.227567	0.252209	0.213707	1	0.736275	0.463066	0.350383	0.260651	0.231339	0.209747	0.212865	0.996324	48.7873	0.139254	0.996099	49.8604	0.0247452	0.985283	274.895	0	0.998546	229.342	0
O60884	DNAJA2	24	0.975911	0.920481	0.702275	0.566429	0.349718	0.215559	0.143059	0.108863	0.975911	0.877814	0.691279	0.540311	0.359753	0.204676	0.125812	0.0843788	1	0.915463	0.517793	0.266248	0.189115	0.1629	0.135631	0.123309	1	0.780524	0.390408	0.235013	0.161452	0.121963	0.0902492	0.0737842	0.995965	50.7039	0.0345495	0.997837	50.4056	0	0.99946	251.746	0.0626853	0.999121	212.445	0
O60885	BRD4	28	0.975911	0.903362	0.714729	0.511256	0.38645	0.323691	0.251184	0.222257	0.975911	0.86643	0.683343	0.485455	0.339996	0.276005	0.229453	0.195817	1	0.58051	0.310674	0.223768	0.169608	0.134071	0.101113	0.0910738	1	0.537766	0.284639	0.195416	0.15213	0.124498	0.0964937	0.0842229	0.998054	50.5675	0.20531	0.99977	49.6686	0.173656	0.997802	170.393	0	0.998695	159.936	0
O60888	CUTA	7	0.975911	0.959113	0.860652	0.773366	0.695679	0.686306	0.562901	0.508311	0.975911	0.980793	0.855257	0.783418	0.681976	0.651145	0.592248	0.542398	1	1.01431	0.807667	0.799433	0.712676	0.639702	0.688202	0.81121	1	1.07138	0.803474	0.709372	0.676005	0.596346	0.607209	0.714197	0.980174	NA	0.330373	0.986985	NA	0.508941	0.844235	NA	0.718326	0.926465	NA	0.647534
O60907;Q9BQ87	TBL1X;TBL1Y	11	0.975911	0.911011	0.883377	0.70754	0.551397	0.353536	0.215384	0.151804	0.975911	0.885186	0.886319	0.670773	0.504266	0.294445	0.160575	0.121471	1	0.616132	0.352904	0.165801	0.134437	0.0806723	0.0781052	0.0481012	1	0.694663	0.360795	0.26693	0.186448	0.165844	0.181517	0.128591	0.995426	54.6491	0	0.990783	53.5574	0	0.99132	177.999	0	0.998051	196.813	0.0367882
O60921	HUS1	3	0.975911	0.967344	0.663648	0.382498	0.160121	0.0792746	0.0631375	0.0483598	0.975911	0.944414	0.639635	0.407432	0.240679	0.145445	0.0718794	0.0446082	1	0.948194	0.710893	0.619179	0.554467	0.481461	0.382504	0.412747	1	1.13759	0.632395	0.596836	0.513276	0.520119	0.356524	0.479768	0.996867	48.2565	0.0409956	0.994547	48.5887	0.037407	0.985443	489.704	0.0190232	0.909153	388.53	0.474381
O60925	PFDN1	13	0.975911	0.910157	0.781574	0.722781	0.634409	0.483478	0.470456	0.508539	0.975911	0.987905	0.911557	0.772403	0.725958	0.615013	0.545977	0.387193	1	1.07765	0.998717	0.87463	0.792518	0.693337	0.665312	0.652598	1	1.06419	0.887646	0.785962	0.739168	0.662746	0.628568	0.649578	0.970643	61.6691	0.42651	0.984101	62.6416	0	0.964378	NA	0.60895	0.964089	NA	0.57819
O60927	PPP1R11	5	0.975911	0.948983	0.871884	0.795421	0.824068	0.851141	0.748203	0.684479	0.975911	0.90037	0.850034	0.758733	0.656453	0.646807	0.620068	0.649232	1	1.15925	0.938643	0.909077	0.63736	0.513731	0.43054	0.359442	1	0.993844	0.878113	0.701796	0.593063	0.481034	0.360778	0.295504	0.844688	NA	0.422483	0.978715	NA	0.609754	0.95156	551.01	0.309093	0.99455	503.625	0
O60930	RNASEH1	2	0.975911	0.84829	0.698853	0.479848	0.332663	0.273241	0.16747	0.192116	0.975911	0.870678	0.616688	0.499372	0.298325	0.179466	0.147676	0.105961	1	0.889769	0.480391	0.340122	0.210288	0.219436	0.195675	0.148979	1	0.956662	0.381214	0.189999	0.117261	0.134085	0.110575	0.102533	0.996042	49.6808	0.136352	0.993703	49.16	0.0518383	0.996685	248.383	0.0917021	0.999324	227.418	0.0986115
O60934	NBN	23	0.975911	0.826451	0.708139	0.578063	0.503629	0.507131	0.406922	0.339278	0.975911	0.87745	0.70622	0.590092	0.482095	0.436859	0.392048	0.339109	1	0.61178	0.222343	0.17055	0.136232	0.116777	0.113263	0.110882	1	0.656632	0.341542	0.259913	0.223671	0.199656	0.19633	0.187133	0.980265	54.5573	0.306468	0.996359	53.2596	0.321249	0.999555	166.282	0.0920351	0.99991	184.574	0.134489
O60942	RNGTT	8	0.975911	0.856312	0.622368	0.320123	0.196142	0.138341	0.105139	0.0812279	0.975911	0.838274	0.642453	0.342586	0.244421	0.160875	0.108316	0.0733415	1	0.707193	0.319417	0.232631	0.177537	0.154208	0.137179	0.135915	1	0.788453	0.3567	0.244706	0.173498	0.127637	0.124121	0.106944	0.998959	47.4364	0.079924	0.996791	47.8617	0.0655674	0.999487	190.388	0.0823683	0.998953	208.7	0.0432779
O75027	ABCB7	10	0.975911	0.784313	0.501306	0.297306	0.205398	0.146312	0.113194	0.0826854	0.975911	0.748319	0.521822	0.30811	0.220866	0.150599	0.107177	0.0828431	1	0.793024	0.469149	0.268872	0.193301	0.154607	0.134452	0.0989337	1	0.771032	0.457944	0.285237	0.20724	0.155603	0.127793	0.107851	0.998513	46.2152	0.0889325	0.99778	46.3361	0.0731527	0.997796	228.457	0	0.997335	224.561	0
O75030	MITF	4	0.975911	0.881437	0.797075	0.675443	0.551419	0.512543	0.428704	0.363101	0.975911	0.843976	0.708085	0.596158	0.478277	0.45379	0.40406	0.375833	1	0.889344	0.577061	0.422032	0.30668	0.263125	0.256615	0.234726	1	0.856585	0.428414	0.285921	0.223314	0.171958	0.156746	0.141313	0.995934	57.3475	0.256127	0.996992	53.6225	0.34989	0.998668	286.214	0.0927358	0.999192	230.754	0.0813977
O75044;P0DMP2	SRGAP2;SRGAP2B	21	0.975911	0.906468	0.690683	0.471414	0.294637	0.198922	0.144692	0.118207	0.975911	0.778403	0.704914	0.424782	0.304944	0.201325	0.143004	0.0932421	1	0.792492	0.496872	0.329921	0.280542	0.238013	0.204845	0.199526	1	0.824882	0.443652	0.296501	0.238197	0.195185	0.176582	0.171557	0.99943	49.4215	0.0916079	0.990757	49.0367	0.0259586	0.99923	243.6	0.0273434	0.999793	230.211	0.0879082
O75054	IGSF3	4	0.975911	1.03214	1.00917	0.65767	0.479109	0.420708	0.347793	0.255709	0.975911	0.99565	0.814865	0.680537	0.553136	0.413512	0.386173	0.259182	1	0.870256	0.690076	0.575543	0.492731	0.424275	0.391215	0.284888	1	0.972796	0.803133	0.587995	0.545926	0.464709	0.520044	0.456741	0.972733	53.1617	0.322056	0.986969	55.3076	0.207044	0.985946	405.856	0	0.989849	535.693	0.447785
O75061	DNAJC6	17	0.975911	0.893849	0.838485	0.667242	0.467817	0.321173	0.236847	0.162977	0.975911	0.91153	0.826904	0.661871	0.439285	0.319711	0.238744	0.174076	1	0.922772	0.540553	0.40486	0.327575	0.283789	0.252774	0.24483	1	0.913282	0.55596	0.379609	0.314551	0.275881	0.257315	0.226658	0.997011	53.4417	0.0502897	0.997845	53.0414	0.097973	0.998116	274.964	0.18558	0.999702	274.171	0.16748
O75063	FAM20B	5	0.975911	0.795108	0.531752	0.353065	0.20263	0.135828	0.0835985	0.0790459	0.975911	0.760347	0.5094	0.307432	0.183969	0.109115	0.061005	0.044894	1	0.761703	0.425243	0.294361	0.217581	0.185125	0.156693	0.13294	1	0.7667	0.191029	0.356841	0.299363	0.289098	0.237389	0.211687	0.998375	46.8637	0.0520589	0.998694	46.3105	0.024242	0.999723	220.499	0	NA	NA	NA
O75064	DENND4B	2	0.975911	0.886839	0.707397	0.513852	0.293748	0.177637	0.190662	0.121862	0.975911	0.766626	0.760691	0.493794	0.336584	0.17344	0.161557	0.0966828	1	0.791292	0.56033	0.502371	0.37434	0.281871	0.338843	0.301424	1	0.940936	0.672692	0.466187	0.327329	0.297603	0.291227	0.249847	0.995858	49.7437	0.0943692	0.980456	49.9554	0	0.983723	298.241	0	0.997921	321.484	0.150042
O75071	EFCAB14	3	0.975911	0.909309	0.761101	0.59956	0.506233	0.462149	0.364433	0.36879	0.975911	0.937309	0.730386	0.673069	0.566546	0.426808	0.410394	0.431333	1	0.967432	0.779104	0.546811	0.423147	0.38756	0.347832	0.355685	1	0.829767	0.695414	0.511381	0.439111	0.442862	0.338033	0.356588	0.99454	54.025	0.33501	0.976282	55.8222	0.372744	0.998264	378.699	0.28989	0.984308	379.932	0
O75081	CBFA2T3	11	0.975911	0.823474	0.818438	0.618141	0.517506	0.479559	0.298875	0.137748	0.975911	0.952571	0.932551	0.718889	0.514372	0.46602	0.321519	0.162792	1	0.861111	0.586953	0.53318	0.288736	0.200747	0.114912	0.0719404	1	0.833807	0.74549	0.596768	0.332386	0.273406	0.184249	0.104174	0.965463	54.4755	0	0.982613	55.8477	0.0206299	0.956053	296.975	0	0.954584	356.699	0
O75083	WDR1	39	0.975911	0.935306	0.774648	0.548677	0.260552	0.136103	0.0987726	0.0755689	0.975911	0.805252	0.741266	0.531413	0.26346	0.14439	0.0955151	0.0573958	1	0.890413	0.556093	0.190092	0.134006	0.0997802	0.0869967	0.0711875	1	1.00735	0.582071	0.247459	0.155359	0.119049	0.0987227	0.0793798	0.997637	50.2475	0.0423574	0.987706	49.715	0	0.992326	252.835	0.00435479	0.999387	267.018	0.0680298
O75113	N4BP1	18	0.975911	0.89443	0.771507	0.559065	0.348607	0.234655	0.177014	0.130977	0.975911	0.935183	0.764072	0.562	0.324919	0.238222	0.178846	0.129445	1	0.850153	0.542027	0.379082	0.288089	0.250889	0.212006	0.196364	1	0.924586	0.592291	0.396215	0.307035	0.250485	0.20905	0.185878	0.998942	50.9356	0.0810211	0.99837	50.7811	0.104907	0.999818	268.89	0.00697488	0.999678	289.855	0.0548856
O75116	ROCK2	39	0.975911	0.907867	0.752145	0.461663	0.279967	0.184311	0.122597	0.0862024	0.975911	0.860659	0.668044	0.468121	0.288607	0.192458	0.129781	0.0831878	1	0.680949	0.143221	0.089337	0.0730757	0.0656839	0.0610756	0.0547451	1	0.683697	0.158492	0.104376	0.0881392	0.0766795	0.0766904	0.0719867	0.99888	49.6447	0.0702527	0.999767	49.2548	0.0356178	0.999902	168.213	0.0557084	0.999919	169.059	0.0701711
O75122	CLASP2	44	0.975911	0.766206	0.52522	0.334626	0.216101	0.141402	0.109816	0.0758708	0.975911	0.812611	0.593396	0.377729	0.247065	0.165928	0.118066	0.0854631	1	0.835293	0.441267	0.289083	0.208853	0.166328	0.13598	0.112722	1	0.832083	0.443681	0.296535	0.217453	0.177341	0.142988	0.120732	0.998597	46.604	0.0628827	0.999495	47.6834	0.0618215	0.999571	233.472	0.00213282	0.999457	234.24	0.00770106
O75127	PTCD1	6	0.975911	0.755529	0.452516	0.323577	0.208216	0.150938	0.135791	0.132033	0.975911	0.797494	0.537262	0.317487	0.218231	0.136251	0.0947403	0.0933626	1	0.740038	0.439915	0.312111	0.310862	0.241823	0.275137	0.264617	1	0.670961	0.33645	0.209306	0.178884	0.139867	0.135564	0.107252	0.996275	45.7223	0.125033	0.998906	46.6912	0.0755696	0.996013	214.837	0.20016	0.999595	187.981	0.017025
O75131	CPNE3	25	0.975911	0.936977	0.748919	0.423703	0.218662	0.14145	0.0980059	0.0775015	0.975911	0.890899	0.681239	0.388219	0.205035	0.134647	0.0953296	0.0717975	1	0.893798	0.338829	0.15669	0.13144	0.101443	0.0940489	0.0844766	1	0.893979	0.339367	0.165854	0.124384	0.0890552	0.079581	0.0716475	0.999403	49.07	0.0748502	0.999607	48.3691	0.061152	0.999779	213.563	0.0705725	0.999783	214.766	0.0543386
O75143	ATG13	7	0.975911	0.973436	0.784302	0.676838	0.574784	0.60457	0.416428	0.311711	0.975911	1.41502	0.71342	0.680963	0.410123	0.381338	0.351966	0.258681	1	0.851481	0.458722	0.343783	0.243463	0.228961	0.231209	0.195054	1	0.769651	0.416353	0.254633	0.207731	0.176573	0.143708	0.124179	0.952276	58.487	0.0382122	0.790099	52.18	0.310911	0.998045	238.514	0.14116	0.999608	217.091	0.0103622
O75146	HIP1R	18	0.975911	0.873473	0.66281	0.450153	0.290973	0.194984	0.157181	0.125443	0.975911	0.87158	0.668623	0.457018	0.302861	0.221543	0.173206	0.129202	1	0.737883	0.324996	0.181658	0.12365	0.100728	0.0882114	0.0753948	1	0.776811	0.381072	0.218193	0.153079	0.121285	0.106554	0.0931473	0.99981	48.9807	0.0979788	0.999664	49.1769	0.106647	0.999953	195.547	0.00411262	0.999909	209.882	0
O75150	RNF40	35	0.975911	0.819045	0.510455	0.31948	0.198516	0.135493	0.109002	0.0776339	0.975911	0.841015	0.576638	0.36392	0.239128	0.169017	0.126513	0.0927963	1	0.620269	0.177781	0.108264	0.0852819	0.0762194	0.0807598	0.0658728	1	0.637322	0.20803	0.13732	0.104769	0.0949886	0.0926123	0.0823545	0.99805	46.5442	0.0816697	0.998843	47.4878	0.0883138	0.999909	164.691	0.0578485	0.999906	168.636	0.0677806
O75152	ZC3H11A	12	0.975911	0.901461	0.743706	0.59154	0.470785	0.392605	0.316784	0.260437	0.975911	0.855803	0.710062	0.528256	0.393287	0.304101	0.250998	0.202882	1	0.815485	0.534881	0.344781	0.267285	0.203127	0.169816	0.1594	1	0.913744	0.572526	0.395535	0.317187	0.237938	0.192031	0.185416	0.998132	52.9536	0.203298	0.999656	50.8172	0.152383	0.997402	253.917	0	0.998354	286.132	0.0212615
O75153	CLUH	58	0.975911	0.91289	0.680402	0.433475	0.251375	0.168144	0.115819	0.0867724	0.975911	0.901537	0.665013	0.441017	0.268585	0.178757	0.123342	0.0873117	1	0.745472	0.234614	0.130578	0.100162	0.0819644	0.0714901	0.0566738	1	0.75657	0.22323	0.138945	0.107876	0.0879706	0.0722604	0.0601856	0.999285	48.897	0.0733811	0.999006	48.9462	0.068389	0.999791	184.19	0.0455873	0.999306	184.067	0.0578775
O75155	CAND2	21	0.975911	0.730901	0.462399	0.304103	0.211866	0.151853	0.155095	0.0838885	0.975911	0.805114	0.540091	0.363916	0.207157	0.157714	0.118595	0.111763	1	0.85788	0.541348	0.392096	0.294563	0.251446	0.223024	0.199646	1	0.846334	0.506009	0.303946	0.236709	0.221157	0.178959	0.160152	0.995113	45.6653	0.107346	0.998514	46.9452	0.0912912	0.999725	271.792	0.0185865	0.99889	247.093	0.0486289
O75157	TSC22D2	10	0.975911	0.947787	0.839153	0.743381	0.660468	0.596502	0.510737	0.459466	0.975911	0.934916	0.75341	0.726136	0.604246	0.593573	0.524528	0.434833	1	1.07838	0.941246	0.761486	0.721165	0.632922	0.605845	0.647945	1	0.98619	0.80094	0.660308	0.634484	0.569652	0.555901	0.597186	0.99563	63.3388	0.348281	0.968999	62.5979	0.359982	0.959691	NA	0.607898	0.990531	NA	0.550497
O75165	DNAJC13	5	0.975911	0.716077	0.484682	0.299435	0.200756	0.153486	0.127973	0.0845814	0.975911	0.921819	0.449478	0.225151	0.201173	0.100574	0.0610251	0.0670577	1	0.689656	0.237021	0.179761	0.126892	0.1074	0.107849	0.0901429	1	0.708812	0.236017	0.156023	0.108241	0.10078	0.0932574	0.0641822	0.996954	45.7517	0.0896607	0.986708	45.8786	0.100636	0.998865	177.907	0.0771581	0.999215	180.309	0.0572073
O75170	PPP6R2	10	0.975911	0.854922	0.682476	0.705457	0.686268	0.586637	0.666891	0.291719	0.975911	0.819326	0.584399	0.508687	0.393254	0.333785	0.2486	0.244728	1	0.882941	1.01046	0.670466	0.571829	0.457144	0.385324	0.325627	1	0.786104	0.669217	0.48838	0.350181	0.309576	0.242072	0.209307	0.773089	62.6074	0	0.988029	49.5214	0.209909	0.955113	481.293	0.272778	0.971758	309.339	0
O75175	CNOT3	18	0.975911	0.818337	0.760489	0.576506	0.47791	0.4649	0.396595	0.325399	0.975911	0.855598	0.753828	0.589888	0.483082	0.443128	0.412295	0.348278	1	0.890163	0.617798	0.530682	0.413165	0.373164	0.381095	0.320538	1	0.87114	0.571712	0.446716	0.406373	0.34858	0.323313	0.316823	0.984406	53.9843	0.281398	0.995427	53.8312	0.32705	0.994581	350.111	0.139029	0.998594	299.44	0.215723
O75179	ANKRD17	44	0.975911	0.914454	0.736393	0.545617	0.385266	0.280555	0.217901	0.183434	0.975911	0.866796	0.769644	0.507127	0.379712	0.256046	0.193542	0.151154	1	0.780184	0.520108	0.370997	0.285624	0.248219	0.229081	0.213707	1	0.792021	0.471424	0.324407	0.251825	0.19836	0.170132	0.137231	0.999496	50.989	0.142774	0.996119	50.7541	0.097689	0.99889	251.927	0	0.999045	236.499	0
O75190	DNAJB6	7	0.975911	0.830703	0.737378	0.54584	0.413703	0.327694	0.23598	0.204458	0.975911	0.883942	0.677654	0.53296	0.337607	0.304522	0.239155	0.182588	1	0.937034	0.58821	0.477123	0.371858	0.30423	0.276166	0.220376	1	0.836217	0.478604	0.367262	0.276243	0.248234	0.193888	0.190379	0.996753	51.4673	0.109365	0.995201	50.2514	0.158948	0.993797	315.48	0.0513445	0.997771	249.887	0.0569063
O75191	XYLB	8	0.975911	0.858452	0.722443	0.409258	0.241748	0.156323	0.108928	0.0842648	0.975911	0.933193	0.742892	0.432447	0.251483	0.148345	0.117262	0.0996414	1	0.964383	0.64045	0.352613	0.263764	0.209552	0.150298	0.117896	1	0.924968	0.726641	0.518651	0.34332	0.263988	0.253411	0.198704	0.996767	48.824	0.0612379	0.999378	49.1815	0.0900402	0.998711	292.807	0.0342931	0.995709	346.217	0
O75208	COQ9	15	0.975911	0.882938	0.792137	0.679316	0.566507	0.442096	0.268775	0.155753	0.975911	0.896164	0.834404	0.685649	0.537231	0.425092	0.287633	0.178692	1	0.909846	0.763754	0.657183	0.605287	0.545936	0.549402	0.599755	1	1.11857	0.974374	0.772377	0.663655	0.623739	0.602187	0.648083	0.988115	54.9221	0	0.997285	55.0603	0	0.978924	NA	0.467682	0.945848	NA	0.618828
O75223	GGCT	18	0.975911	0.945368	0.838868	0.76233	0.644439	0.418327	0.277044	0.152472	0.975911	0.836549	0.772146	0.718607	0.608849	0.411991	0.282974	0.150028	1	0.933239	0.847147	0.832507	0.789313	0.794177	0.816582	0.944678	1	0.89779	0.802384	0.742693	0.754147	0.683483	0.724161	0.85398	0.990293	56.1157	0	0.969397	55.1077	0	0.627448	NA	0.836559	0.778058	NA	0.74875
O75251	NDUFS7	11	0.975911	0.809122	0.623345	0.4373	0.264109	0.15456	0.101438	0.0783834	0.975911	0.799827	0.583068	0.387547	0.250768	0.145154	0.0987274	0.0796675	1	0.950958	0.574478	0.408107	0.340302	0.307054	0.264094	0.263032	1	0.909866	0.489475	0.342493	0.259255	0.214997	0.178422	0.14561	0.998679	48.4094	0.0128223	0.998898	47.6606	0.0363297	0.998525	284.511	0.220834	0.997468	255.406	0.0816629
O75298	RTN2	3	0.975911	0.812632	0.694613	0.539267	0.384724	0.262486	0.180805	0.125863	0.975911	0.939332	0.765698	0.541869	0.394734	0.278398	0.226151	0.15581	1	1.05881	0.767463	0.698648	0.556494	0.478509	0.457055	0.432932	1	1.03368	0.752243	0.581764	0.454199	0.462041	0.409427	0.374924	0.997618	50.6865	0	0.99764	51.2377	0.134307	0.972569	541.381	0.285936	0.990287	410.835	0.343948
O75306	NDUFS2	22	0.975911	0.870301	0.715673	0.546571	0.371644	0.206107	0.124168	0.0941736	0.975911	0.861876	0.765314	0.510654	0.419609	0.234273	0.134586	0.0907221	1	0.772274	0.448428	0.302085	0.233885	0.212364	0.178155	0.155912	1	0.812044	0.432854	0.2824	0.219482	0.182179	0.147288	0.133146	0.997942	50.633	0	0.993142	51.0266	0	0.999785	227.324	0.0086761	0.99972	227.672	0.0292113
O75312	ZPR1	24	0.975911	0.930985	0.850802	0.722865	0.623122	0.559195	0.435957	0.373336	0.975911	0.912644	0.806191	0.719042	0.565701	0.49219	0.431511	0.362467	1	1.03682	0.856109	0.784283	0.658876	0.604605	0.552077	0.558295	1	1.04864	0.873492	0.736257	0.660268	0.60522	0.572137	0.577186	0.995738	59.3871	0.190419	0.997398	57.537	0.258144	0.98136	NA	0.403916	0.986273	NA	0.521803
O75323	GBAS	8	0.975911	0.677926	0.362529	0.188666	0.111534	0.0668612	0.0469434	0.0301731	0.975911	0.743375	0.440379	0.237216	0.145665	0.0968984	0.0663602	0.0471656	1	0.687473	0.288683	0.120663	0.0790511	0.0614971	0.0463557	0.0278148	1	0.767783	0.34401	0.176476	0.128709	0.094593	0.0816195	0.0573665	0.998132	44.272	0.0391515	0.998948	45.2968	0.051589	0.997981	182.261	0	0.999744	201.736	0
O75330	HMMR	27	0.975911	0.892475	0.66861	0.498219	0.336164	0.235356	0.180641	0.151043	0.975911	0.872912	0.689615	0.498544	0.350419	0.257788	0.193709	0.137233	1	0.543478	0.159123	0.0899052	0.0672818	0.0533852	0.0468931	0.0397902	1	0.56114	0.179648	0.11552	0.0853157	0.076617	0.0679828	0.0593209	0.998302	49.7501	0.112503	0.999376	50.0885	0.0932976	0.999967	155.734	0.0202869	0.999907	158.395	0.0407269
O75340	PDCD6	13	0.975911	0.922813	0.749466	0.543068	0.37106	0.250747	0.145485	0.0960923	0.975911	0.883957	0.713913	0.533892	0.396139	0.241154	0.159703	0.102538	1	1.01001	0.864488	0.748986	0.735025	0.656557	0.712366	0.855388	1	1.03867	0.866788	0.731801	0.696748	0.598841	0.613397	0.739178	0.998878	51.0718	0.0275086	0.998753	50.9368	0	0.826493	NA	0.740825	0.919899	NA	0.6529
O75347	TBCA	19	0.975911	0.941848	0.831742	0.801133	0.791757	0.836047	0.701939	0.633323	0.975911	0.882154	0.753767	0.716255	0.689381	0.666182	0.616808	0.561922	1	1.11424	1.01396	1.02424	0.951185	0.836797	0.861944	1.03049	1	1.16174	0.936371	0.797552	0.819772	0.746432	0.728632	0.879057	0.854858	NA	0.330456	0.964648	NA	0.55778	NA	NA	NA	0.725841	NA	0.792968
O75348	ATP6V1G1	10	0.975911	0.870988	0.718728	0.574992	0.523338	0.501513	0.404554	0.363279	0.975911	0.830852	0.709144	0.544993	0.50403	0.409845	0.375129	0.337048	1	0.967805	0.650978	0.454109	0.332392	0.239685	0.170784	0.126603	1	1.04273	0.713833	0.486108	0.397893	0.294675	0.210565	0.154268	0.985564	54.6231	0.347025	0.993792	52.7355	0.303861	0.995898	316.44	0	0.988933	349.771	0
O75351	VPS4B	16	0.975911	0.90394	0.618499	0.3757	0.245672	0.169529	0.131251	0.0971765	0.975911	0.883454	0.649434	0.409778	0.276959	0.207402	0.153431	0.123162	1	0.962487	0.753439	0.56999	0.477592	0.360592	0.262929	0.200427	1	0.944234	0.819028	0.634555	0.498252	0.391923	0.327565	0.259997	0.99757	47.9999	0.103743	0.998907	48.5301	0.11733	0.9907	390.982	0	0.996285	435.201	0
O75352	MPDU1	6	0.975911	0.75966	0.580492	0.419985	0.241632	0.166446	0.112991	0.0670587	0.975911	0.923241	0.625897	0.407452	0.217159	0.14564	0.102277	0.0643	1	1.09588	0.848705	0.911653	0.785492	0.679076	0.735877	0.834231	1	1.10829	0.89508	0.755535	0.700226	0.639028	0.680265	0.725337	0.996433	47.7416	0.00998363	0.996504	48.2948	0.0625448	0.721128	NA	0.743677	0.91779	NA	0.679787
O75356	ENTPD5	4	0.975911	0.856999	0.739325	0.490234	0.315211	0.272034	0.148942	0.140581	0.975911	1.03888	0.702362	0.472826	0.315269	0.254951	0.18081	0.128635	1	0.858377	0.613853	0.502417	0.354724	0.357966	0.394375	0.368015	1	0.969569	0.706952	0.504444	0.41193	0.296257	0.29979	0.305597	0.994376	50.0566	0.0894307	0.980791	49.6532	0.160934	0.98459	320.651	0.245933	0.995266	347.193	0.189346
O75367	H2AFY	5	0.975911	0.846736	0.689628	0.549392	0.370191	0.265739	0.211247	0.153669	0.975911	0.961489	0.786943	0.498927	0.373228	0.235677	0.181507	0.136179	1	0.888898	0.4803	0.341831	0.218803	0.227665	0.165395	0.130466	1	0.74813	0.444782	0.310604	0.229249	0.177317	0.173635	0.12551	0.998373	50.6708	0.0694403	0.995215	50.6484	0.129037	0.996042	251.194	0.0503969	0.997986	222.099	0
O75368	SH3BGRL	11	0.975911	0.930226	0.896643	0.765689	0.814992	0.766079	0.629342	0.639743	0.975911	0.893272	0.786327	0.766994	0.663194	0.695374	0.635145	0.591802	1	1.04116	0.871865	0.755638	0.738395	0.713596	0.785154	0.90879	1	0.997373	0.912871	0.800049	0.749012	0.716873	0.76797	0.88935	0.911235	NA	0.377854	0.963855	NA	0.573977	0.766235	NA	0.780314	0.801011	NA	0.782963
O75369	FLNB	148	0.975911	0.894689	0.807659	0.583211	0.323408	0.228373	0.160824	0.115499	0.975911	0.908368	0.773659	0.581892	0.324822	0.228883	0.163478	0.111214	1	0.95967	0.700269	0.397396	0.221939	0.131188	0.0886519	0.0696346	1	0.942537	0.678191	0.404629	0.234138	0.145156	0.0896654	0.0643085	0.995953	51.0899	0.0763114	0.997557	50.9873	0.0670316	0.998331	305.801	0	0.996291	302.932	0
O75376	NCOR1	32	0.975911	0.883719	0.806499	0.659693	0.56681	0.520366	0.399113	0.320519	0.975911	0.909837	0.78482	0.680011	0.547111	0.446442	0.351762	0.276092	1	0.896831	0.667306	0.483442	0.461965	0.411889	0.39034	0.407274	1	0.872526	0.498924	0.31596	0.246672	0.201901	0.184335	0.163418	0.992432	57.2054	0.115894	0.998943	55.6862	0.104104	0.994667	362.64	0.308454	0.999956	249.386	0.0744944
O75379	VAMP4	2	0.975911	0.961392	0.886089	0.761149	0.69257	0.639729	0.535441	0.4503	0.975911	0.967006	0.815525	0.735594	0.606821	0.594861	0.534121	0.41197	1	0.869772	0.662861	0.483585	0.474945	0.342802	0.326078	0.264361	1	0.965955	0.57894	0.406686	0.342531	0.300091	0.264901	0.204271	0.989904	64.0961	0.245525	0.973567	61.8829	0.340919	0.988678	350.773	0	0.994649	290.311	0.174535
O75380	NDUFS6	9	0.975911	0.852091	0.930269	0.811182	0.811152	0.874028	0.712998	0.665067	0.975911	0.944494	0.845092	0.843208	0.733579	0.808562	0.752265	0.721613	1	0.931835	0.5933	0.513964	0.339562	0.321009	0.285426	0.212276	1	0.945021	0.621198	0.465318	0.400745	0.330547	0.294123	0.265927	0.726658	NA	0.401146	0.895597	NA	0.730309	0.988677	322.937	0	0.997176	321.904	0.155798
O75381	PEX14	10	0.975911	0.902721	0.813191	0.693265	0.653946	0.613554	0.443283	0.341454	0.975911	0.900568	0.778757	0.676808	0.587612	0.509454	0.417744	0.302459	1	0.891527	0.561011	0.300247	0.229732	0.176114	0.133351	0.111905	1	1.01347	0.647006	0.405664	0.292611	0.212171	0.153703	0.109632	0.974862	60.0482	0	0.994067	57.5743	0.0074996	0.998505	263.631	0	0.995667	307.039	0
O75387	SLC43A1	5	0.975911	0.7716	0.627323	0.384613	0.231972	0.175613	0.151092	0.116076	0.975911	0.869312	0.657603	0.440201	0.228611	0.166401	0.126899	0.103865	1	0.888412	0.641588	0.489316	0.433887	0.391613	0.394349	0.396007	1	0.818648	0.579365	0.453973	0.386072	0.348534	0.358753	0.345324	0.995383	47.678	0.0849488	0.998704	48.5826	0.0765651	0.997431	345.347	0.299858	0.997724	298.646	0.203628
O75390	CS	28	0.975911	0.929381	0.729714	0.52341	0.2259	0.127797	0.0833275	0.0645238	0.975911	0.94963	0.675625	0.53729	0.232762	0.15728	0.118185	0.0938839	1	1.01062	0.818409	0.730017	0.615498	0.513174	0.387353	0.285323	1	0.914668	0.764389	0.638838	0.547257	0.483898	0.400287	0.316063	0.996198	49.7142	0.0281254	0.989065	49.5724	0.0605717	0.976741	519.592	0	0.985838	477.455	0
O75391	SPAG7	14	0.975911	0.930993	0.88481	0.769571	0.722649	0.631633	0.547	0.545237	0.975911	0.87892	0.837392	0.735834	0.671959	0.6199	0.578666	0.487145	1	1.04793	0.918582	0.804863	0.73554	0.666814	0.685114	0.749482	1	1.03946	0.864537	0.757398	0.697594	0.635865	0.638529	0.697937	0.989675	NA	0.435804	0.990418	NA	0.304101	0.947428	NA	0.692084	0.966248	NA	0.645845
O75394	MRPL33	2	0.975911	0.74022	0.504873	0.359977	0.274843	0.287885	0.256365	0.181226	0.975911	0.591702	0.55663	0.400606	0.330052	0.319279	0.22822	0.126493	1	0.773651	0.511523	0.282066	0.209226	0.20315	0.182473	0.134111	1	0.713768	0.440217	0.331553	0.26154	0.211997	0.170995	0.126306	0.990942	46.2104	0.222395	0.940402	47.0016	0.127975	0.99322	234.233	0	0.994553	218.23	0
O75396	SEC22B	14	0.975911	0.854576	0.62463	0.318874	0.178142	0.119186	0.0781336	0.0409375	0.975911	0.835976	0.621067	0.333821	0.181209	0.129021	0.0825037	0.0396257	1	0.858153	0.556515	0.430517	0.360158	0.319305	0.305812	0.276876	1	0.927295	0.595907	0.468302	0.400283	0.366083	0.336665	0.323699	0.998779	47.4793	0.0421392	0.998612	47.5069	0.03538	0.999676	285.625	0.159879	0.998697	310.729	0.267985
O75400	PRPF40A	31	0.975911	0.762817	0.54721	0.402898	0.311192	0.252994	0.199766	0.172911	0.975911	0.799575	0.553109	0.398971	0.293708	0.244849	0.190512	0.154971	1	0.815225	0.363406	0.207796	0.162458	0.135258	0.124266	0.111481	1	0.793204	0.339396	0.210414	0.158329	0.131718	0.116167	0.103582	0.995743	47.3959	0.164303	0.996474	47.5166	0.154486	0.999968	209.572	0.0691514	0.999841	204.066	0.0634557
O75410	TACC1	35	0.975911	0.899223	0.854988	0.746312	0.704653	0.682557	0.583806	0.519219	0.975911	0.936216	0.812006	0.731923	0.613404	0.610908	0.566108	0.502251	1	0.932942	0.570812	0.309767	0.224377	0.187795	0.176896	0.179098	1	0.9264	0.607265	0.344757	0.252589	0.221252	0.200606	0.195366	0.982541	NA	0.243402	0.986732	NA	0.488507	0.998813	266.468	0.118602	0.998351	278.638	0.122526
O75414	NME6	3	0.975911	0.942838	0.835074	0.668556	0.607709	0.519963	0.30706	0.116782	0.975911	0.945071	0.906076	0.71934	0.536345	0.457052	0.302557	0.118983	1	0.919824	0.641271	0.444865	0.30388	0.238971	0.235204	0.185104	1	0.866403	0.63725	0.41496	0.26876	0.223703	0.192829	0.15969	0.966746	56.0046	0	0.987713	55.6452	0	0.998443	308.936	0	0.993824	292.65	0
O75419	CDC45	9	0.975911	0.757595	0.523288	0.309996	0.213136	0.139393	0.0982552	0.072975	0.975911	0.824783	0.539418	0.326473	0.205948	0.131566	0.0944618	0.0750425	1	0.779984	0.33135	0.190521	0.14524	0.120161	0.128034	0.0937321	1	0.753311	0.347181	0.192039	0.136701	0.0999797	0.084711	0.067475	0.998348	46.4064	0.0613866	0.998972	46.8623	0.0676337	0.999592	200.225	0.0613702	0.999805	200.758	0
O75420	GIGYF1	11	0.975911	0.895291	0.815023	0.631835	0.502351	0.427122	0.286506	0.21956	0.975911	0.925639	0.724447	0.598714	0.431019	0.378313	0.303348	0.248145	1	0.816152	0.450102	0.30724	0.235502	0.190404	0.154536	0.15772	1	0.832165	0.50072	0.341769	0.270705	0.231771	0.184108	0.175256	0.995402	54.4113	0.0563868	0.994303	52.301	0.214106	0.999368	233.547	0.0310863	0.999585	251.617	0.0134693
O75427	LRCH4	10	0.975911	0.833233	0.663542	0.451545	0.341166	0.255044	0.205851	0.130502	0.975911	0.88643	0.685001	0.468027	0.317913	0.226734	0.177243	0.137049	1	0.788741	0.509424	0.390043	0.334684	0.298837	0.310289	0.287142	1	0.810397	0.485465	0.34106	0.290852	0.250041	0.257237	0.233095	0.997347	49.3755	0.101508	0.999618	49.4698	0.113655	0.999043	251.985	0.186825	0.999377	240.392	0.148352
O75431	MTX2	14	0.975911	0.857379	0.603124	0.343435	0.200719	0.122608	0.0905134	0.0604513	0.975911	0.828319	0.623997	0.337948	0.1826	0.122495	0.0802563	0.0484697	1	0.76691	0.399288	0.264046	0.219453	0.177159	0.163357	0.144028	1	0.737961	0.406784	0.288285	0.221708	0.182487	0.160236	0.13257	0.999751	47.5199	0.0529018	0.998835	47.5142	0.0346117	0.999806	213.17	0.0596293	0.999627	213.633	0
O75436	VPS26A	19	0.975911	0.955832	0.817245	0.677027	0.499685	0.24629	0.148081	0.121116	0.975911	0.950415	0.731211	0.644716	0.460272	0.236693	0.154975	0.114043	1	0.856684	0.289842	0.154019	0.112409	0.0963125	0.0876126	0.0805451	1	0.864705	0.291493	0.156573	0.121103	0.102438	0.0913088	0.0780798	0.993168	53.1566	0.00191437	0.988517	52.291	0	0.99994	202.534	0.0680889	0.999782	203.605	0.073189
O75438	NDUFB1	4	0.975911	0.812037	0.680196	0.577263	0.434183	0.292079	0.238351	0.215883	0.975911	0.98243	0.78426	0.637714	0.481219	0.364759	0.28821	0.219793	1	0.897514	0.642174	0.53639	0.402427	0.391076	0.381308	0.36697	1	0.791107	0.55232	0.417844	0.330534	0.317938	0.293482	0.287398	0.992398	51.3672	0.0850977	0.99358	53.3611	0.170493	0.994478	356.069	0.227476	0.997988	273.877	0.0771881
O75439	PMPCB	24	0.975911	0.882604	0.613133	0.36253	0.214338	0.132648	0.0951922	0.0660754	0.975911	0.826507	0.675661	0.377457	0.250627	0.151402	0.100017	0.0606878	1	0.865779	0.514284	0.336785	0.257798	0.196619	0.156753	0.1255	1	0.994184	0.567758	0.378414	0.292786	0.23332	0.193794	0.153771	0.999176	47.8062	0.0606738	0.996711	48.3424	0.0316858	0.999144	256.87	0	0.994512	282.252	0.113055
O75446	SAP30	4	0.975911	0.945746	0.719577	0.455958	0.340911	0.288569	0.206141	0.134455	0.975911	0.820396	0.713309	0.412855	0.292608	0.189179	0.12086	0.0945326	1	0.713944	0.391239	0.314604	0.247648	0.254096	0.218111	0.20798	1	0.692686	0.206004	0.122048	0.102408	0.0710068	0.0682107	0.0608016	0.990205	49.8404	0.159403	0.993816	48.9997	0.0473821	0.998639	204.573	0.144077	0.999632	175.444	0.0482044
O75448	MED24	14	0.975911	0.757662	0.546289	0.328634	0.21412	0.16919	0.108653	0.0715881	0.975911	0.877341	0.563659	0.344838	0.206996	0.149205	0.0995162	0.0775878	1	0.891501	0.560577	0.392598	0.302326	0.263231	0.265611	0.220071	1	0.803097	0.550017	0.408155	0.291958	0.261258	0.251939	0.203994	0.997442	46.7106	0.0619031	0.997328	47.2973	0.0811502	0.999192	276.345	0.12643	0.997105	267.55	0
O75449	KATNA1	17	0.975911	0.830108	0.531227	0.344226	0.197159	0.124459	0.10104	0.0756913	0.975911	0.7468	0.56288	0.334719	0.238057	0.140996	0.0956194	0.070477	1	0.783008	0.527017	0.387427	0.32054	0.28509	0.253504	0.222966	1	0.818586	0.51838	0.374062	0.33274	0.265848	0.242674	0.211044	0.998144	46.8954	0.0668624	0.996782	46.9086	0.0373634	0.999678	260.75	0	0.998828	262.754	0.0236669
O75459	PAGE1	6	0.975911	0.871187	0.799757	0.616304	0.544843	0.470057	0.380077	0.311972	0.975911	0.933551	0.731771	0.64731	0.512762	0.529257	0.491265	0.383267	1	1.03704	0.955793	0.675947	0.689868	0.588714	0.585619	0.60462	1	1.16655	0.954874	0.749392	0.789188	0.681344	0.635084	0.711201	0.992778	55.5897	0.195416	0.969907	56.6788	0.411645	0.973585	NA	0.60413	0.840715	NA	0.681236
O75460	ERN1	3	0.975911	0.942625	0.636551	0.44034	0.387392	0.325528	0.293278	0.21258	0.975911	0.84552	0.699445	0.347421	0.179295	0.151112	0.0969876	0.118079	1	0.894463	0.671179	0.369449	0.271122	0.268232	0.214494	0.16889	1	0.574506	0.35876	0.213338	0.14026	0.19438	0.146912	0.131879	0.982125	48.9517	0.268209	0.992641	47.9849	0.0902149	0.99112	298.884	0.0308954	0.992472	171.586	0
O75475	PSIP1	15	0.975911	0.913713	0.784311	0.606959	0.528883	0.482243	0.40084	0.37063	0.975911	0.96491	0.774381	0.651901	0.457922	0.470227	0.408641	0.392359	1	0.770519	0.52668	0.348662	0.283391	0.202738	0.193872	0.970648	1	0.82391	0.609597	0.475139	0.384832	0.335351	0.303217	0.296097	0.994116	55.0361	0.347311	0.987098	53.851	0.38941	0.449282	212.132	0.407846	0.998105	315.007	0
O75477	ERLIN1	9	0.975911	0.790942	0.585243	0.409362	0.296935	0.207948	0.141614	0.120633	0.975911	0.802628	0.603947	0.494098	0.36222	0.29186	0.218194	0.153179	1	0.889895	0.597283	0.371256	0.291069	0.266364	0.230628	0.186199	1	0.807229	0.52331	0.372771	0.286471	0.220274	0.222616	0.171485	0.997708	47.9856	0.0805225	0.993339	49.5117	0.0950048	0.998196	283.641	0.0521464	0.998098	256.051	0
O75489	NDUFS3	24	0.975911	0.851992	0.731515	0.558303	0.428987	0.283874	0.163917	0.107736	0.975911	0.834171	0.709125	0.553682	0.428322	0.289297	0.159734	0.0968055	1	0.893348	0.503612	0.281588	0.216569	0.186336	0.158367	0.130138	1	0.884983	0.497472	0.309263	0.231949	0.187648	0.158171	0.125038	0.996912	51.4511	0	0.994218	51.2035	0	0.999512	248.83	0.0630704	0.999696	251.298	0.031124
O75494	SRSF10	7	0.975911	0.837946	0.611683	0.446849	0.326244	0.238004	0.198908	0.180902	0.975911	1.00134	0.753779	0.502499	0.361567	0.247464	0.201915	0.170534	1	0.520264	0.250531	0.153692	0.126118	0.0952936	0.0936051	0.0772139	1	0.651105	0.357588	0.233079	0.157726	0.153682	0.126817	0.113495	0.998548	48.6217	0.153746	0.992568	50.333	0.174056	0.999708	154.633	0	0.998862	187.455	0
O75496	GMNN	10	0.975911	0.913617	0.854323	0.780792	0.768223	0.820663	0.656589	0.625516	0.975911	0.922854	0.768808	0.801498	0.638005	0.725762	0.688422	0.612484	1	0.95527	0.539938	0.371318	0.26782	0.219325	0.19914	0.182702	1	0.848661	0.482656	0.290688	0.224781	0.188888	0.16251	0.143374	0.88021	NA	0.280147	0.875095	NA	0.639249	0.997986	270.344	0.12819	0.999803	241.382	0.0403423
O75503	CLN5	3	0.975911	0.938791	0.876543	0.787056	0.764359	0.690422	0.548845	0.504146	0.975911	0.908278	0.810808	0.697954	0.662316	0.561885	0.443659	0.325911	1	0.900419	0.674259	0.533078	0.515092	0.509462	0.549238	0.695736	1	0.927359	0.694122	0.553469	0.466558	0.444003	0.456779	0.51071	0.982537	66.7574	0	0.987992	59.4024	0	0.884259	NA	0.555681	0.982978	443.32	0.424792
O75506	HSBP1	6	0.975911	0.989728	0.924894	0.836255	0.761335	0.689739	0.473904	0.519279	0.975911	0.983666	0.728886	0.684681	0.506931	0.488859	0.411624	0.239458	1	0.979134	0.886184	0.654682	0.682904	0.681951	0.720214	0.850155	1	0.883711	0.748506	0.595239	0.582644	0.507917	0.496658	0.59646	0.958659	65.6669	0.378691	0.956715	55.8476	0.113623	NA	NA	NA	0.952539	NA	0.445336
O75521	ECI2	16	0.975911	0.889279	0.354628	0.254172	0.142551	0.0837909	0.0596228	0.0439427	0.975911	0.793409	0.493121	0.250136	0.140103	0.0841468	0.0561506	0.0397181	1	1.03987	0.446698	0.438769	0.342354	0.280096	0.220268	0.180946	1	0.945212	0.612152	0.44008	0.330924	0.276882	0.224193	0.174747	0.981267	45.2286	0.0883384	0.999757	45.9613	0.0372002	0.957785	256.589	0.238614	0.997812	308.928	0
O75528	TADA3	11	0.975911	0.816817	0.743559	0.575246	0.47097	0.451754	0.344593	0.292455	0.975911	0.911783	0.770332	0.609753	0.444157	0.424576	0.352254	0.289428	1	0.738658	0.338444	0.207986	0.144177	0.118446	0.0979694	0.0781887	1	0.703535	0.358964	0.227932	0.143344	0.112678	0.0993552	0.0799909	0.98793	53.4818	0.208	0.994323	53.0946	0.27081	0.999885	198.771	0	0.998382	195.81	0
O75530	EED	6	0.975911	0.895485	0.709429	0.453972	0.275111	0.185175	0.138841	0.113697	0.975911	0.889209	0.694906	0.453205	0.331473	0.208493	0.155197	0.145508	1	0.699943	0.400577	0.257746	0.180267	0.152282	0.134409	0.128838	1	0.656853	0.379631	0.264604	0.196146	0.153876	0.14464	0.122059	0.999824	49.2528	0.0914414	0.998408	49.431	0.110636	0.998553	202.283	0	0.998453	192.767	0
O75531	BANF1	12	0.975911	0.967707	0.872666	0.872937	0.803526	0.658148	0.496935	0.522712	0.975911	0.89408	0.78618	0.620979	0.516383	0.583091	0.476003	0.32461	1	1.26578	1.09472	0.549487	0.461583	0.361772	0.289758	0.23889	1	1.16638	0.69791	0.489843	0.403443	0.321153	0.23052	0.225278	0.951344	65.9404	0.311772	0.942913	57.524	0.268457	0.908567	377.387	0.305185	0.954838	342.484	0.166097
O75533	SF3B1	66	0.975911	0.754933	0.500358	0.293222	0.192473	0.139522	0.106701	0.091668	0.975911	0.818123	0.562534	0.33952	0.227395	0.167511	0.124001	0.102163	1	0.653339	0.184242	0.105169	0.0819077	0.0701199	0.0643207	0.062244	1	0.665399	0.211583	0.132888	0.100321	0.0850319	0.0795448	0.0677577	0.999171	46.0163	0.0843268	0.99938	47.081	0.0964456	0.999989	169.033	0.0477591	0.999847	172.722	0.0531173
O75534	CSDE1	48	0.975911	0.844052	0.561401	0.366094	0.225325	0.141705	0.104823	0.0820856	0.975911	0.794448	0.599576	0.368114	0.25373	0.165094	0.114405	0.081039	1	0.764094	0.279222	0.132034	0.0942826	0.077717	0.0614004	0.0477936	1	0.773066	0.275464	0.152697	0.116687	0.0922047	0.0750938	0.0616426	0.99836	47.3827	0.0680588	0.998686	47.641	0.052218	0.9999	192.01	0.014992	0.99972	192.585	0.0400431
O75570	MTRF1	2	0.975911	0.877127	0.715307	0.338687	0.19304	0.103978	0.0747913	0.0494156	0.975911	0.920958	0.622871	0.351233	0.191942	0.120854	0.0756638	0.0620363	1	1.00836	0.735448	0.474524	0.318723	0.244912	0.142721	0.0995557	1	0.910325	0.737862	0.491142	0.340414	0.261485	0.189837	0.118606	0.996112	48.2217	0.0458537	0.998209	47.8156	0.0612045	0.996108	335.759	0	0.992038	339.35	0
O75575	CRCP	2	0.975911	0.860192	0.843568	0.738816	0.86995	0.886512	0.664561	0.649059	0.975911	1.00815	0.858451	0.80947	0.822303	0.860536	0.854164	0.734072	1	0.698518	0.327027	0.29225	0.204103	0.152845	0.17799	0.147625	1	0.717703	0.35622	0.239894	0.182173	0.142023	0.149625	0.126708	0.572173	NA	0.381738	0.802233	NA	0.816109	0.994309	193.395	0.0822363	0.999556	198.149	0.0416218
O75592	MYCBP2	4	0.975911	0.759618	0.807577	0.662537	0.5281	0.589544	0.494561	0.369403	0.975911	0.926621	0.844518	0.713888	0.560497	0.514952	0.430166	0.422038	1	0.918764	0.621439	0.672279	0.511737	0.391225	0.303478	0.249077	1	1.09515	0.89385	0.752801	0.647711	0.550276	0.453787	0.38054	0.914295	59.5827	0.111273	0.995696	57.8119	0.371916	0.937507	396.965	0	0.975482	592.125	0
O75600	GCAT	8	0.975911	0.726374	0.531331	0.32658	0.214758	0.152165	0.126739	0.0870368	0.975911	0.777357	0.594527	0.357059	0.248814	0.15676	0.124298	0.0990457	1	0.748955	0.338181	0.219694	0.153006	0.126598	0.11875	0.092602	1	0.748279	0.33227	0.207745	0.16184	0.131897	0.116743	0.102122	0.996935	46.372	0.0738056	0.998017	47.3765	0.069319	0.999664	199.838	0.0292944	0.99989	197.817	0.0487266
O75607	NPM3	5	0.975911	0.933067	0.827631	0.762428	0.74961	0.705674	0.587578	0.4885	0.975911	0.965907	0.727742	0.714444	0.647027	0.567697	0.494711	0.372304	1	0.554776	0.31658	0.246993	0.16771	0.159298	0.14307	0.126859	1	0.711593	0.409816	0.257804	0.254004	0.205312	0.184608	0.220543	0.966137	NA	0.0241519	0.951002	60.4678	0.109589	0.998549	165.423	0	0.995801	203.278	0.118878
O75608	LYPLA1	11	0.975911	0.9264	0.851316	0.711099	0.518266	0.164789	0.0777526	0.064171	0.975911	0.932096	0.746205	0.695082	0.395214	0.159191	0.0805835	0.0652319	1	0.897627	0.582899	0.485655	0.45249	0.414762	0.424605	0.432072	1	0.91772	0.646462	0.51771	0.466681	0.433606	0.417117	0.442787	0.983395	53.098	0	0.981625	51.8413	0	0.998537	319.699	0.398018	0.997767	374.341	0.377744
O75616	ERAL1	6	0.975911	0.692142	0.452516	0.281824	0.198857	0.172694	0.116607	0.073067	0.975911	0.795911	0.614123	0.410528	0.295012	0.217263	0.15795	0.11746	1	0.711285	0.298991	0.210894	0.158374	0.134602	0.114475	0.0971468	1	0.758583	0.466948	0.329327	0.282923	0.269467	0.242551	0.240474	0.993638	45.3056	0.0928789	0.998359	48.2349	0.0846528	0.999181	189.035	0.0548652	0.999242	228.189	0.136668
O75629	CREG1	5	0.975911	0.938439	0.872387	0.785313	0.758579	0.78484	0.662058	0.611039	0.975911	0.877117	0.800421	0.724145	0.632265	0.640193	0.609013	0.56379	1	0.858751	0.609108	0.45632	0.363956	0.316626	0.305221	0.26916	1	0.851937	0.629321	0.447738	0.351501	0.300797	0.281155	0.265512	0.941078	NA	0.286737	0.988154	NA	0.551313	0.999334	311.217	0.0236206	0.997335	309.732	0
O75643	SNRNP200	83	0.975911	0.81681	0.58926	0.359503	0.236528	0.173859	0.138078	0.112832	0.975911	0.897502	0.649785	0.400238	0.264829	0.198818	0.157883	0.130144	1	0.571028	0.212095	0.136447	0.105029	0.0870814	0.0721641	0.06368	1	0.598909	0.248982	0.168387	0.128715	0.105879	0.0926462	0.0776417	0.999737	47.4086	0.100712	0.999009	48.3758	0.130514	0.999843	161.353	0.0264301	0.999762	167.855	0.0240162
O75663	TIPRL	19	0.975911	0.930652	0.827545	0.50914	0.252082	0.152217	0.104004	0.0733833	0.975911	0.919166	0.722602	0.499245	0.231932	0.163273	0.115228	0.0752415	1	0.841362	0.409042	0.226907	0.162788	0.140866	0.107719	0.0864294	1	0.850259	0.425416	0.250713	0.179154	0.146783	0.120064	0.0936616	0.998248	50.1524	0.0673133	0.997439	49.5386	0.0553502	0.999743	222.795	0.0226143	0.999808	228.372	0.0218993
O75674	TOM1L1	4	0.975911	0.908956	0.850695	0.68946	0.471982	0.27358	0.184357	0.140583	0.975911	0.927157	0.847609	0.703736	0.429783	0.273625	0.203274	0.131784	1	0.837307	0.467574	0.270467	0.232747	0.179917	0.171773	0.131134	1	0.828499	0.407512	0.227771	0.180547	0.135176	0.116961	0.10173	0.995589	53.2506	0.0415143	0.995809	53.0248	0.0718511	0.99883	235.675	0.0446136	0.999764	220.816	0.0306018
O75683	SURF6	8	0.975911	0.897398	0.813966	0.617864	0.480193	0.417298	0.342829	0.370274	0.975911	0.946528	0.732674	0.502282	0.341727	0.287259	0.252011	0.24676	1	0.595603	0.263265	0.188424	0.129827	0.10755	0.0895705	0.0692227	1	0.666873	0.353137	0.215932	0.171896	0.149658	0.134922	0.103503	0.993741	53.5192	0.323068	0.998757	49.923	0.238801	0.999251	169.009	0	0.999502	189.513	0
O75688	PPM1B	14	0.975911	0.986149	0.88785	0.656985	0.37258	0.218304	0.147949	0.0993199	0.975911	0.930435	0.715515	0.657229	0.336155	0.227827	0.150283	0.0996115	1	0.882951	0.635544	0.415089	0.306627	0.242968	0.199439	0.169329	1	0.91215	0.603145	0.41568	0.30911	0.250648	0.202878	0.175655	0.999238	52.1263	0.0872886	0.985175	51.4381	0.0133901	0.997453	298.175	0	0.999693	295.889	0
O75691	UTP20	13	0.975911	0.914011	0.612101	0.416219	0.287175	0.128304	0.0888281	0.0784096	0.975911	0.865546	0.62425	0.462424	0.327651	0.169994	0.131478	0.0936859	1	0.776639	0.44285	0.264368	0.205688	0.177343	0.14449	0.140096	1	0.752479	0.524259	0.350287	0.256901	0.223833	0.187979	0.162291	0.992493	48.5304	0.0449837	0.995581	49.0957	0.0345509	0.999238	222.761	0	0.993708	240.775	0
O75694	NUP155	36	0.975911	0.6392	0.366127	0.207813	0.127991	0.0868667	0.0657584	0.0498873	0.975911	0.703762	0.407116	0.240075	0.153996	0.108426	0.0869137	0.0652972	1	0.71244	0.240423	0.142922	0.107047	0.0876461	0.0782047	0.075234	1	0.622788	0.241542	0.153892	0.118784	0.0987602	0.0907938	0.0821716	0.99625	44.0748	0.0578996	0.997953	44.821	0.073759	0.999913	180.914	0.0508381	0.999958	170.122	0.0434219
O75695	RP2	8	0.975911	0.830935	0.789877	0.499162	0.281571	0.199868	0.139975	0.101171	0.975911	0.932331	0.803585	0.560181	0.293697	0.183464	0.138211	0.105726	1	0.917678	0.669129	0.561401	0.428832	0.434212	0.416856	0.413623	1	1.00221	0.75514	0.54883	0.473158	0.418951	0.40383	0.347674	0.988748	50.0283	0.0552115	0.99853	50.6303	0.0829247	0.993145	391.87	0.312145	0.997047	399.354	0.30302
O75717	WDHD1	48	0.975911	0.883746	0.705893	0.502598	0.350314	0.266676	0.19849	0.15847	0.975911	0.870889	0.715017	0.497782	0.365652	0.260738	0.199401	0.155365	1	0.711097	0.314707	0.245967	0.202269	0.174736	0.175599	0.186227	1	0.719689	0.330162	0.229176	0.18992	0.170548	0.163356	0.173301	0.999605	50.1766	0.122233	0.999398	50.2869	0.109681	0.999088	187.267	0.15089	0.999656	190.694	0.128085
O75718	CRTAP	9	0.975911	0.738805	0.470221	0.283576	0.173655	0.122856	0.0849493	0.060035	0.975911	0.813185	0.498834	0.300302	0.182674	0.130272	0.0919118	0.0659338	1	0.625588	0.271093	0.200293	0.139558	0.123121	0.113703	0.0920851	1	0.657876	0.26424	0.152605	0.134515	0.115714	0.10531	0.097234	0.998293	45.7109	0.0585109	0.998159	46.3303	0.0718088	0.999275	173.939	0.0344242	0.999807	175.85	0.0631826
O75746	SLC25A12	23	0.975911	0.793708	0.555323	0.363571	0.241126	0.157385	0.113853	0.0995119	0.975911	0.805734	0.562819	0.350202	0.223161	0.171199	0.118544	0.0983482	1	0.834327	0.519885	0.379352	0.287103	0.244212	0.211638	0.189386	1	0.896543	0.55533	0.398695	0.305982	0.284175	0.240154	0.179852	0.998946	47.1726	0.0739438	0.999341	47.1193	0.0863726	0.999697	262.085	0	0.997461	281.652	0.0550536
O75781	PALM	2	0.975911	0.866975	0.784278	0.655033	0.596972	0.674105	0.499613	0.478308	0.975911	0.87913	0.680263	0.494753	0.358211	0.311714	0.266791	0.243054	1	0.854862	0.507299	0.400705	0.318696	0.285137	0.322584	0.316708	1	0.970286	0.690935	0.505006	0.426464	0.362743	0.351546	0.328736	0.927935	NA	0.432835	0.999422	49.7964	0.230527	0.995406	252.881	0.257965	0.999319	351.988	0.258318
O75787	ATP6AP2	6	0.975911	0.876837	0.686822	0.409576	0.225652	0.151436	0.117111	0.0711757	0.975911	0.903314	0.685573	0.406844	0.239526	0.152952	0.104459	0.0774423	1	0.98414	0.749572	0.642833	0.522026	0.445218	0.432568	0.434383	1	1.00012	0.715244	0.527456	0.478791	0.415363	0.392623	0.398632	0.999162	48.601	0.0611543	0.999568	48.6752	0.0667639	0.992066	486.235	0.292652	0.996904	377.584	0.362136
O75791	GRAP2	9	0.975911	0.928951	0.829131	0.616231	0.408295	0.316267	0.276316	0.234459	0.975911	0.900214	0.79748	0.588365	0.369839	0.306793	0.23755	0.190343	1	0.780919	0.392467	0.228693	0.149442	0.127934	0.112896	0.0877124	1	0.756299	0.488095	0.279579	0.163088	0.15608	0.14389	0.090581	0.998195	52.1344	0.21516	0.996583	51.5868	0.158031	0.999691	212.371	0	0.990429	224.395	0
O75792	RNASEH2A	15	0.975911	0.936559	0.775136	0.578123	0.322108	0.137495	0.101625	0.0725842	0.975911	0.866777	0.792833	0.566937	0.324171	0.145834	0.0969496	0.0657718	1	0.938156	0.769458	0.616174	0.564343	0.511389	0.471394	0.491298	1	0.977903	0.785017	0.664078	0.561399	0.500584	0.489086	0.47968	0.996999	50.7908	0.0185486	0.993939	50.7223	0	0.995649	615.55	0.350184	0.996887	614.475	0.362205
O75794	CDC123	14	0.975911	0.827432	0.603078	0.397645	0.249387	0.168158	0.115079	0.0875141	0.975911	0.84523	0.674049	0.399891	0.253586	0.160183	0.121082	0.0790684	1	0.897627	0.579392	0.387093	0.283159	0.211347	0.161277	0.12462	1	0.915135	0.561743	0.362975	0.266728	0.20244	0.149277	0.115219	0.999627	47.9536	0.0581565	0.998699	48.5051	0.0559457	0.997927	280.946	0	0.998677	275.504	0
O75817	POP7	4	0.975911	0.84496	0.74603	0.598198	0.471202	0.404296	0.25213	0.154444	0.975911	0.786181	0.843705	0.59261	0.532378	0.439877	0.296164	0.131328	1	0.795478	0.5015	0.359515	0.266043	0.219795	0.199588	0.17957	1	0.793566	0.501521	0.325668	0.245656	0.192043	0.166486	0.134471	0.991972	53.0806	0	0.954467	54.1281	0	0.999163	247.2	0	0.997738	241.02	0
O75818	RPP40	10	0.975911	0.961868	0.901783	0.766541	0.582019	0.336194	0.270957	0.167834	0.975911	0.952882	0.874321	0.781523	0.591012	0.373307	0.263885	0.179837	1	0.724862	0.445658	0.286928	0.188962	0.174389	0.155856	0.135899	1	0.769823	0.44082	0.284613	0.189708	0.142169	0.113998	0.0918002	0.995953	55.1567	0.0879747	0.99639	55.59	0.0470254	0.996789	214.611	0	0.996667	221.041	0
O75821	EIF3G	23	0.975911	0.915035	0.725502	0.662987	0.509915	0.4462	0.28933	0.20962	0.975911	0.93272	0.698925	0.651665	0.474159	0.383945	0.282861	0.216416	1	1.03613	0.605027	0.45859	0.4239	0.350285	0.293655	0.27828	1	0.953266	0.660831	0.493448	0.418967	0.354986	0.310963	0.285501	0.987366	54.58	0	0.985573	53.4314	0.0895607	0.98128	309.388	0.275116	0.998283	344.913	0.153421
O75822	EIF3J	29	0.975911	0.95551	0.835522	0.689625	0.528448	0.376309	0.257405	0.216299	0.975911	0.885333	0.718362	0.601955	0.461031	0.326656	0.237781	0.176416	1	0.998289	0.860268	0.711806	0.714034	0.67733	0.60405	0.647096	1	0.930919	0.785666	0.67931	0.645078	0.587647	0.555412	0.596667	0.998317	54.4324	0.106647	0.997631	52.5028	0.0294724	0.977261	NA	0.610693	0.988597	NA	0.452271
O75832	PSMD10	13	0.975911	0.820803	0.582949	0.411239	0.288063	0.189626	0.132798	0.125749	0.975911	0.812758	0.635899	0.413955	0.301372	0.214438	0.154253	0.13395	1	0.895896	0.653883	0.350306	0.30201	0.234616	0.169461	0.128346	1	0.909618	0.600187	0.410333	0.303816	0.233209	0.182627	0.1384	0.997765	47.9885	0.0881284	0.998686	48.4496	0.0967689	0.99276	294.047	0	0.998193	292.184	0
O75844	ZMPSTE24	19	0.975911	0.747289	0.529923	0.29547	0.180847	0.125184	0.0866765	0.0472989	0.975911	0.775259	0.540517	0.310152	0.182339	0.118807	0.0949226	0.0573267	1	0.945839	0.816836	0.755205	0.697076	0.635615	0.655334	0.760102	1	0.948269	0.80491	0.670014	0.592646	0.555143	0.580016	0.669924	0.998038	46.2941	0.0385853	0.999239	46.5497	0.0473022	0.90535	NA	0.657482	0.945514	NA	0.588995
O75865	TRAPPC6A	6	0.975911	0.936702	0.767463	0.501216	0.350864	0.214443	0.114384	0.0722621	0.975911	0.886021	0.767789	0.55156	0.312698	0.210005	0.160245	0.0960406	1	0.926089	0.677127	0.486056	0.507554	0.433899	0.492857	0.47474	1	0.945827	0.775846	0.597524	0.468032	0.463413	0.451353	0.436143	0.997239	50.6099	0.0287127	0.997432	50.6138	0.0526994	0.983325	412.243	0.43882	0.993054	456.255	0.366929
O75874	IDH1	35	0.975911	0.822823	0.353313	0.232185	0.142622	0.0810943	0.0553016	0.0393519	0.975911	0.772958	0.518747	0.267369	0.170276	0.104726	0.0629994	0.0426095	1	0.933776	0.659762	0.52637	0.46709	0.427167	0.368228	0.327105	1	0.951824	0.679616	0.5838	0.493351	0.425237	0.390564	0.358578	0.988704	45.0157	0.0721373	0.998884	46.1797	0.0356768	0.995484	380.727	0.167507	0.994422	419.313	0.146595
O75879	GATB	19	0.975911	0.725136	0.511944	0.333155	0.226702	0.16089	0.128958	0.0900176	0.975911	0.777869	0.578688	0.354128	0.23607	0.167695	0.125423	0.0996347	1	0.952513	0.760424	0.631431	0.494908	0.37834	0.2839	0.226776	1	0.986602	0.768465	0.617734	0.481794	0.388861	0.322995	0.244354	0.996716	46.2902	0.0807766	0.998799	47.1986	0.0775658	0.987984	413.526	0	0.995552	418.665	0
O75880	SCO1	6	0.975911	0.935566	0.773286	0.620499	0.55216	0.507194	0.333957	0.16459	0.975911	0.951908	0.790603	0.643974	0.490106	0.431278	0.322032	0.173733	1	0.985262	0.708064	0.639975	0.517535	0.487269	0.440307	0.496141	1	0.976306	0.712531	0.577178	0.528505	0.45923	0.452498	0.45615	0.968805	55.3544	0	0.988323	54.5983	0.0137285	0.981206	534.8	0.409042	0.996408	468.488	0.403956
O75882	ATRN	2	0.975911	0.838081	0.783738	0.553639	0.515805	0.471533	0.39366	0.32686	0.975911	0.930354	0.85421	0.579236	0.440289	0.403945	0.366879	0.20832	1	0.911262	0.591498	0.344443	0.320933	0.266429	0.246618	0.237627	1	0.975693	0.68008	0.491774	0.36684	0.35334	0.355732	0.294303	0.978074	54.3913	0.282301	0.97519	52.949	0.239785	0.996756	276.744	0.171628	0.996713	333.318	0.258321
O75886	STAM2	12	0.975911	0.919189	0.795162	0.596318	0.410206	0.269549	0.20577	0.129925	0.975911	0.888319	0.742086	0.595834	0.42404	0.311226	0.207242	0.179416	1	0.899556	0.590862	0.326118	0.23428	0.197921	0.156985	0.136429	1	0.877181	0.483648	0.290422	0.215088	0.174186	0.132046	0.122711	0.999523	51.9944	0.0657004	0.998681	52.0061	0.0712798	0.99829	273.453	0.00618932	0.999731	245.512	0.0236151
O75909	CCNK	8	0.975911	0.933004	0.899218	0.724994	0.490479	0.316483	0.206306	0.143434	0.975911	1.0217	0.83219	0.772294	0.39285	0.281666	0.188455	0.130382	1	0.889411	0.470975	0.272903	0.187326	0.150171	0.121996	0.0970566	1	0.82117	0.417005	0.210685	0.13864	0.103803	0.0792396	0.057406	0.997549	53.9379	0.0743581	0.983893	53.0709	0.110257	0.999892	242.567	0.0192342	0.998855	220.028	0
O75911	DHRS3	8	0.975911	0.766394	0.458193	0.274477	0.166181	0.0993759	0.0852156	0.0602257	0.975911	0.755886	0.567098	0.300833	0.203927	0.137386	0.0968881	0.0636952	1	0.864306	0.534887	0.425925	0.352977	0.297611	0.288362	0.249388	1	0.8994	0.584265	0.43285	0.350836	0.310102	0.287498	0.269063	0.998445	45.6922	0.0610651	0.996647	46.658	0.0492775	0.997946	279.107	0.135818	0.999831	294.43	0.163581
O75915	ARL6IP5	10	0.975911	0.947348	0.69551	0.467099	0.337886	0.271725	0.188473	0.147177	0.975911	0.868603	0.640223	0.465636	0.33548	0.232855	0.169887	0.122796	1	0.975151	0.84948	0.652685	0.684351	0.633629	0.68003	0.7608	1	0.970235	0.847041	0.747519	0.636463	0.605001	0.622695	0.727075	0.993101	49.7369	0.152692	0.997561	49.3415	0.084987	NA	NA	NA	0.922335	NA	0.638436
O75934	BCAS2	14	0.975911	0.946733	0.987277	0.893643	0.664321	0.463456	0.392299	0.358457	0.975911	1.02895	1.00436	0.883009	0.634072	0.437196	0.391414	0.336987	1	0.622485	0.290666	0.224755	0.200308	0.175278	0.159157	0.150088	1	0.6195	0.301188	0.222254	0.166252	0.142095	0.125242	0.123861	0.993722	57.075	0.350533	0.995883	56.3529	0.345976	0.999433	173.488	0.116419	0.999573	175.904	0.0316028
O75935	DCTN3	11	0.975911	0.957826	0.778923	0.488874	0.261115	0.152582	0.117044	0.0903803	0.975911	0.834927	0.774936	0.465249	0.286058	0.187553	0.126879	0.0868127	1	0.900269	0.604335	0.392829	0.341421	0.301582	0.2599	0.234148	1	0.934302	0.615633	0.44361	0.378246	0.319966	0.301708	0.273101	0.999477	49.8418	0.081139	0.991355	49.7407	0.0428926	0.998514	292.578	0.12289	0.999327	308.991	0.192253
O75937	DNAJC8	26	0.975911	0.958102	0.809701	0.69642	0.551358	0.407707	0.301228	0.27477	0.975911	0.882601	0.763265	0.688013	0.531213	0.376731	0.295398	0.241611	1	1.07077	0.954312	0.852838	0.803836	0.690438	0.55307	0.507588	1	1.01913	0.909727	0.804989	0.744099	0.653584	0.558241	0.500535	0.995573	55.0167	0.16499	0.99432	54.5918	0.0353753	0.969684	799.911	0	0.990106	NA	0.0152646
O75940	SMNDC1	13	0.975911	0.88443	0.882821	0.777371	0.754823	0.770997	0.627771	0.572118	0.975911	0.934939	0.796653	0.785714	0.650271	0.670688	0.651512	0.579676	1	0.899035	0.698308	0.530734	0.43582	0.400755	0.373369	0.365049	1	0.902284	0.70438	0.543155	0.443284	0.392165	0.360606	0.365168	0.9343	NA	0.178615	0.955304	NA	0.578053	0.997487	383.124	0.162455	0.99684	388.868	0.122022
O75943	RAD17	2	0.975911	0.964508	0.644242	0.483562	0.264517	0.131875	0.181055	0.135245	0.975911	1.047	0.70455	0.690241	0.423366	0.248132	0.174275	0.177157	1	0.497253	0.379357	0.244751	0.222328	0.185219	0.164484	0.109438	1	0.537294	0.368458	0.139124	0.165327	0.164709	0.177164	0.0633932	0.985805	48.9825	0.120778	0.962751	52.2637	0.100418	0.987391	157.477	0	0.976581	163.564	0
O75947	ATP5H	18	0.975911	0.898318	0.793422	0.660476	0.611234	0.599918	0.439154	0.385639	0.975911	0.911778	0.727244	0.65307	0.507995	0.495025	0.4362	0.366814	1	0.985152	0.77014	0.621009	0.533606	0.459844	0.397037	0.37705	1	1.00437	0.7728	0.635817	0.57071	0.493489	0.409839	0.397632	0.972522	59.7327	0.171073	0.986005	55.6546	0.346162	0.997125	473.998	0.136315	0.990194	511.222	0.1348
O75955	FLOT1	23	0.975911	0.836998	0.428931	0.209045	0.145279	0.113661	0.0898691	0.0764341	0.975911	0.87	0.489661	0.2416	0.171397	0.123068	0.0947319	0.0646244	1	0.856375	0.40887	0.255877	0.208054	0.18697	0.20093	0.183356	1	0.921488	0.417014	0.306847	0.257931	0.234612	0.208023	0.194013	0.998144	45.418	0.0955466	0.996524	46.1011	0.093852	0.999448	220.15	0.152798	0.997583	230.798	0.198889
O75964	ATP5L	6	0.975911	0.730837	0.439664	0.272881	0.174683	0.113694	0.0880301	0.0631159	0.975911	0.765661	0.505754	0.287619	0.193532	0.122212	0.0843555	0.0674807	1	1.02253	0.876288	0.774778	0.725682	0.724165	0.71712	0.778341	1	1.00942	0.792548	0.685415	0.64057	0.605704	0.610474	0.644666	0.997517	45.3829	0.0670048	0.998827	46.1499	0.0591797	0.968704	NA	0.735966	0.990801	NA	0.615236
O75976	CPD	30	0.975911	0.899653	0.827842	0.676591	0.578901	0.53785	0.440155	0.383447	0.975911	0.898569	0.826911	0.688743	0.557101	0.516235	0.458069	0.393744	1	0.884965	0.671864	0.524873	0.426171	0.405145	0.401551	0.401462	1	0.893647	0.672486	0.538412	0.44495	0.417213	0.41264	0.400584	0.993787	58.3492	0.284234	0.995448	58.0194	0.335121	0.994506	373.705	0.258802	0.997384	388.684	0.261099
O76003	GLRX3	32	0.975911	0.9077	0.785625	0.690966	0.480624	0.227116	0.121991	0.083858	0.975911	0.95002	0.783668	0.718385	0.462456	0.245673	0.137982	0.0962629	1	0.88843	0.552859	0.352608	0.26884	0.209278	0.156852	0.135734	1	0.919898	0.525225	0.345278	0.270443	0.208877	0.16788	0.14297	0.987587	52.7264	0	0.989823	52.9903	0	0.999237	269.745	0	0.998369	265.569	0.0504205
O76021	RSL1D1	34	0.975911	0.83185	0.624102	0.459414	0.251254	0.185596	0.155379	0.13042	0.975911	0.950122	0.775561	0.481942	0.351692	0.238153	0.179563	0.156971	1	0.650808	0.273067	0.187253	0.122487	0.0987421	0.0734903	0.0575615	1	0.681168	0.322988	0.225606	0.173289	0.135927	0.100422	0.0816955	0.996897	48.4703	0.0903202	0.996678	50.2324	0.150436	0.99898	178.467	0	0.998568	189.518	0
O76031	CLPX	32	0.975911	0.757688	0.541138	0.376629	0.258391	0.190082	0.153463	0.127349	0.975911	0.767786	0.57383	0.378371	0.264888	0.189829	0.142275	0.103279	1	0.897296	0.580254	0.358171	0.293915	0.239209	0.194814	0.162044	1	0.866836	0.536762	0.354392	0.266114	0.216757	0.17422	0.152021	0.997771	46.9915	0.108109	0.99796	47.4237	0.0784827	0.999019	279.623	0.0135115	0.999758	264.24	0
O76070	SNCG	13	0.975911	0.926105	0.864681	0.745204	0.752176	0.794534	0.642631	0.59393	0.975911	0.946936	0.748175	0.769901	0.621773	0.701419	0.658039	0.626535	1	1.00802	0.876521	0.840499	0.823894	0.815377	1.00545	1.28437	1	0.999649	0.937944	0.828672	0.831907	0.80516	1.01593	1.35757	0.891653	NA	0.216556	0.908635	NA	0.651099	NA	NA	NA	NA	NA	NA
O76071	CIAO1	16	0.975911	0.869576	0.707474	0.555953	0.42298	0.302711	0.164226	0.0920176	0.975911	0.83051	0.715821	0.531388	0.413776	0.291447	0.173404	0.0902016	1	0.824297	0.408881	0.214549	0.157061	0.118025	0.0976717	0.0758485	1	0.872189	0.433683	0.272633	0.189171	0.154312	0.126102	0.101325	0.995238	51.3801	0	0.99518	51.0377	0	0.999782	220.251	0	0.999343	233.76	0.0359821
O76075	DFFB	8	0.975911	0.869593	0.736545	0.547951	0.282901	0.15077	0.112735	0.0927875	0.975911	0.896914	0.743164	0.56815	0.317798	0.197178	0.138824	0.114335	1	0.938241	0.78996	0.703756	0.556102	0.472432	0.434663	0.439327	1	1.14388	1.06243	0.864995	0.723041	0.695138	0.581326	0.573576	0.99437	50.0837	0.0239404	0.997032	50.5855	0.0512621	0.98746	550.918	0	0.912707	NA	0.541888
O76080	ZFAND5	5	0.975911	0.957822	0.887718	0.741812	0.633943	0.665251	0.575059	0.482501	0.975911	0.851416	0.852671	0.659647	0.617094	0.547363	0.459721	0.365082	1	0.833356	0.575797	0.413688	0.383091	0.33319	0.31584	0.360339	1	0.759814	0.508737	0.374895	0.301472	0.334193	0.288417	0.296603	0.962789	NA	0.451892	0.977329	59.3766	0.0921064	0.993042	283.063	0.239234	0.994781	243.406	0.183803
P0DSO3;P0CL82;P0CL81;P0CL80;O76087;P0DTW1;Q4V326	GAGE12I;GAGE12G;GAGE12F;GAGE7;GAGE2E	5	0.975911	0.952704	0.908913	0.733017	0.744185	0.799384	0.558901	0.372249	0.975911	0.986452	0.723963	0.769595	0.469615	0.478978	0.471489	0.345606	1	1.25202	2.14612	1.98068	2.18213	2.19807	2.45394	2.83462	1	1.18325	2.24908	2.16452	2.01813	1.89373	2.03024	2.50564	0.872822	64.4672	0	0.923684	56.1271	0.339369	NA	NA	NA	NA	NA	NA
O76094	SRP72	35	0.975911	0.731375	0.429711	0.321768	0.240282	0.168917	0.136527	0.118983	0.975911	0.791094	0.530334	0.310718	0.274174	0.181442	0.136675	0.11807	1	0.667462	0.313103	0.177558	0.129563	0.107967	0.0862845	0.0701061	1	0.685879	0.326693	0.200894	0.158768	0.121049	0.0999309	0.0876758	0.992147	45.5024	0.129527	0.994587	46.6456	0.121389	0.99962	183.868	0	0.999804	189.32	0
O77932	DXO	3	0.975911	0.923412	0.784672	0.54175	0.250232	0.186739	0.140397	0.121162	0.975911	0.903344	0.791842	0.560853	0.253751	0.217038	0.170899	0.134615	1	0.863927	0.740461	0.632573	0.54578	0.44261	0.362282	0.309105	1	0.71966	0.53215	0.368554	0.254635	0.192859	0.213635	0.158766	0.996162	50.1553	0.10057	0.991766	50.3467	0.119355	0.970486	446.6	0	0.984468	236.028	0
O94761	RECQL4	2	0.975911	0.989269	0.724398	0.57011	0.446059	0.340295	0.284278	0.232659	0.975911	0.948548	0.78034	0.452086	0.303947	0.205989	0.121581	0.096801	1	0.836628	0.609956	0.369334	0.369291	0.308199	0.209286	0.271775	1	0.575638	0.292527	0.183012	0.150141	0.138945	0.103328	0.0946789	0.986134	51.8013	0.222599	0.995818	49.853	0.0960814	0.983681	289.315	0.013833	0.999446	167.035	0
O94762	RECQL5	6	0.975911	0.759701	0.598897	0.534352	0.398076	0.307862	0.410168	0.231655	0.975911	0.952983	0.784315	0.585803	0.422268	0.3335	0.201636	0.219148	1	0.61958	0.439065	0.293266	0.196094	0.195368	0.231182	0.116675	1	0.804105	0.310946	0.195049	0.103463	0.0641319	0.0326169	0.0215635	0.954705	49.7981	0.252993	0.994652	51.9753	0.165793	0.983405	193.515	0	0.996909	203.253	0
O94763	URI1	11	0.975911	0.914194	0.891255	0.773495	0.646975	0.555	0.416236	0.3847	0.975911	0.933912	0.831254	0.758578	0.592807	0.492432	0.40809	0.367527	1	0.725028	0.381021	0.259857	0.201113	0.161272	0.160815	0.144549	1	0.715657	0.381567	0.271309	0.20659	0.180934	0.179552	0.166248	0.992115	59.6206	0.196904	0.995922	57.8231	0.251758	0.999716	203.915	0.0410257	0.999608	201.994	0.0738649
O94766	B3GAT3	6	0.975911	0.815924	0.642047	0.425689	0.282563	0.229113	0.174888	0.124201	0.975911	0.925681	0.7238	0.447227	0.26088	0.177853	0.124002	0.0992045	1	0.889857	0.578077	0.497221	0.399766	0.317635	0.288144	0.286265	1	0.932373	0.650487	0.502514	0.402218	0.353045	0.333172	0.311356	0.998351	48.5385	0.101649	0.999467	49.2673	0.0891685	0.993041	318.58	0.0561542	0.999308	340.656	0.185044
O94776	MTA2	36	0.975911	0.878935	0.639258	0.426233	0.217534	0.143624	0.107719	0.0860343	0.975911	0.88272	0.687298	0.446382	0.246871	0.167955	0.125838	0.0913891	1	0.838906	0.364918	0.161926	0.103334	0.0825231	0.0671405	0.05603	1	0.850732	0.370667	0.184535	0.122965	0.0978464	0.0852504	0.072174	0.998746	48.3701	0.060063	0.999577	48.9466	0.0685523	0.999711	212.886	0.00173201	0.999969	215.473	0.0255664
O94782	USP1	2	0.975911	0.870905	0.642059	0.424183	0.360497	0.238992	0.142426	0.106796	0.975911	0.931628	0.753992	0.563935	0.37884	0.2633	0.20433	0.112072	1	0.92136	0.574903	0.374772	0.324695	0.254157	0.186308	0.143765	1	0.934008	0.718073	0.473761	0.379314	0.310564	0.232676	0.16467	0.991574	49.2548	0.0657358	0.997934	51.3499	0.0682518	0.99576	286.666	0	0.995665	342.733	0
O94788	ALDH1A2	45	0.975911	0.95869	0.81078	0.737818	0.671287	0.512819	0.24333	0.0758816	0.975911	0.84936	0.798228	0.682444	0.645551	0.520161	0.255878	0.0762668	1	0.916204	0.868126	0.738046	0.763457	0.745775	0.779203	0.900733	1	0.96853	0.840657	0.747172	0.682431	0.648968	0.681287	0.776122	0.955894	56.2976	0	0.929735	55.5815	0	0.663038	NA	0.786932	0.91128	NA	0.69596
O94804	STK10	5	0.975911	0.814883	0.590172	0.294749	0.228005	0.140056	0.124413	0.117876	0.975911	0.850308	0.767438	0.451142	0.345696	0.224262	0.165137	0.133838	1	0.696635	0.415475	0.228679	0.186583	0.147999	0.148472	0.106103	1	0.818848	0.39029	0.209401	0.173205	0.147473	0.13294	0.118976	0.996737	46.9436	0.104926	0.991138	49.9414	0.0943331	0.996368	201.998	0	0.999534	213.986	0.0688725
O94822	LTN1	34	0.975911	0.666689	0.454327	0.268934	0.190118	0.140065	0.118565	0.0697839	0.975911	0.859747	0.557443	0.4092	0.237928	0.199027	0.148487	0.126944	1	0.832622	0.427985	0.280517	0.207033	0.171458	0.147034	0.118988	1	0.739117	0.435783	0.280502	0.208703	0.173242	0.145576	0.122546	0.99383	45.0949	0.0822056	0.994756	47.6366	0.120424	0.999564	228.877	0.0371362	0.998659	216.137	0
O94826	TOMM70A	42	0.975911	0.857953	0.587928	0.330836	0.206008	0.129088	0.0917484	0.0689948	0.975911	0.844954	0.601874	0.339714	0.209947	0.142539	0.0943077	0.0631601	1	0.856507	0.541507	0.364891	0.306636	0.256766	0.198548	0.150326	1	0.848708	0.553261	0.413816	0.34138	0.287629	0.238101	0.191616	0.999358	47.3408	0.0645087	0.999317	47.4863	0.0576908	0.997337	269.055	0	0.997783	282.002	0
O94829	IPO13	5	0.975911	0.830413	0.640193	0.457143	0.322328	0.252226	0.156639	0.105336	0.975911	0.711588	0.577815	0.461028	0.288759	0.197	0.140763	0.0971282	1	0.851493	0.565369	0.429194	0.349129	0.318631	0.309253	0.276629	1	1.10193	0.653368	0.637778	0.435598	0.534279	0.461788	0.252905	0.997428	49.2369	0.0511895	0.988708	48.0585	0.00293456	0.999592	286.506	0.146518	0.889655	433.498	0.207795
O94830	DDHD2	11	0.975911	0.880274	0.640806	0.455108	0.30637	0.211245	0.143231	0.112601	0.975911	0.881491	0.656478	0.448562	0.314619	0.211171	0.129036	0.0935866	1	0.838791	0.459722	0.309427	0.247683	0.219611	0.191242	0.158731	1	0.844478	0.496058	0.355728	0.291053	0.243048	0.194642	0.167467	0.998028	49.0728	0.0791782	0.997881	49.2409	0.0545761	0.99946	237.312	0.0841117	0.998429	255.959	0.014446
O94832	MYO1D	21	0.975911	0.763294	0.735835	0.474637	0.270848	0.180937	0.137992	0.109285	0.975911	0.860467	0.638412	0.39827	0.260893	0.189778	0.143485	0.105721	1	0.827078	0.431077	0.432435	0.236497	0.253176	0.289201	0.23815	1	0.718865	0.362832	0.219787	0.155173	0.124929	0.118283	0.091003	0.982594	49.2754	0.025267	0.999451	48.2848	0.0961987	0.976263	236.044	0.19102	0.999666	198.877	0
O94842	TOX4	8	0.975911	0.873	0.759375	0.618604	0.531601	0.517135	0.452931	0.402809	0.975911	0.910689	0.764243	0.659268	0.528874	0.482744	0.472823	0.411943	1	0.896099	0.562931	0.381341	0.290677	0.242047	0.207647	0.178067	1	0.774003	0.525736	0.377545	0.321865	0.252548	0.223249	0.219924	0.9933	56.6589	0.384422	0.995163	56.6655	0.399628	0.99989	278.131	0.0336954	0.997787	254.839	0
O94854	KIAA0754	4	0.975911	0.947895	0.870785	0.595137	0.367746	0.265812	0.156075	0.130577	0.975911	0.771451	0.650719	0.529267	0.331196	0.258703	0.276262	0.222109	1	0.627109	0.295451	0.152303	0.123698	0.100474	0.094868	0.058538	1	0.724408	0.607346	0.425672	0.389241	0.329498	0.32074	0.335804	0.99692	51.7436	0.110082	0.98553	49.5063	0.16997	0.998816	175.379	0	0.984069	287.015	0
O94855	SEC24D	22	0.975911	0.961165	0.745859	0.530254	0.255005	0.141781	0.113408	0.0783502	0.975911	0.910584	0.836247	0.528556	0.311212	0.181004	0.127231	0.0736811	1	0.922307	0.522578	0.324134	0.249061	0.194231	0.168739	0.148463	1	0.910381	0.472434	0.260302	0.185517	0.142966	0.116802	0.0974735	0.99687	49.9892	0.0565678	0.996545	50.6808	0.0575123	0.999569	260.185	0.0786521	0.999856	243.434	0.0398969
O94864	SUPT7L	4	0.975911	0.829847	0.758336	0.656638	0.735111	0.719307	0.492611	0.394814	0.975911	0.941272	0.726439	0.596057	0.526098	0.435017	0.379955	0.245591	1	0.821932	0.413537	0.272893	0.217083	0.19538	0.157127	0.130931	1	0.671404	0.395316	0.281684	0.208164	0.167688	0.124863	0.106325	0.837096	64.0198	0	0.977872	54.34	0.176175	0.999029	223.422	0.0739783	0.99559	198.406	0
O94868	FCHSD2	2	0.975911	0.857452	0.736292	0.500274	0.308551	0.179823	0.153701	0.0974105	0.975911	0.706773	0.820625	0.409389	0.308872	0.190754	0.197045	0.138572	1	1.02826	0.728566	0.503264	0.583974	0.434552	0.524325	0.515356	1	1.1746	0.613238	0.531205	0.466726	0.423031	0.382039	0.371907	0.997445	49.9195	0.0473767	0.932831	49.3333	0.0705695	NA	NA	NA	0.931203	307.692	0.415276
O94874	UFL1	29	0.975911	0.702675	0.441888	0.269639	0.178391	0.128364	0.0981184	0.0758852	0.975911	0.786535	0.541008	0.314531	0.227005	0.152908	0.113778	0.0912782	1	0.71228	0.294306	0.169967	0.117672	0.105308	0.0942045	0.0734478	1	0.732994	0.32931	0.204182	0.146765	0.128643	0.110686	0.0943464	0.997327	45.2007	0.0788088	0.998639	46.6739	0.0844869	0.999884	187.722	0.0251873	0.999931	195.621	0.0318242
O94888	UBXN7	21	0.975911	0.859546	0.80326	0.647656	0.557685	0.466145	0.3289	0.258371	0.975911	0.904519	0.779252	0.671355	0.482878	0.409117	0.317107	0.243932	1	0.954462	0.518159	0.313534	0.225938	0.180329	0.149789	0.124297	1	0.935579	0.56587	0.353514	0.257919	0.208864	0.180925	0.150729	0.993954	55.7189	0	0.997081	54.2823	0.125485	0.998792	259.995	0.0808416	0.9998	274.495	0.0663606
O94889	KLHL18	6	0.975911	0.965119	0.742076	0.501477	0.313503	0.198132	0.179191	0.14124	0.975911	0.928644	0.772826	0.476511	0.257072	0.172927	0.120334	0.102039	1	0.763544	0.453804	0.289648	0.217345	0.19434	0.178107	0.158344	1	0.845268	0.472962	0.244544	0.259576	0.194209	0.168766	0.140429	0.997635	49.9773	0.133695	0.999259	49.6896	0.0893924	0.99919	224.732	0.00301262	0.994941	235.276	0.074779
O94901	SUN1	4	0.975911	0.773323	0.672505	0.476474	0.268312	0.222468	0.208468	0.0958669	0.975911	0.808814	0.660324	0.466807	0.282944	0.22152	0.138233	0.122749	1	1.02639	0.703233	0.525382	0.34801	0.332372	0.362198	0.331227	1	0.869549	0.533475	0.374528	0.306777	0.259226	0.253074	0.237446	0.987371	49.0422	0.051942	0.997264	48.9984	0.0584007	0.988537	336.241	0.295717	0.999733	264.141	0.143629
O94903	PROSC	10	0.975911	0.913961	0.755417	0.495442	0.328764	0.2355	0.158941	0.125003	0.975911	0.916576	0.703037	0.484902	0.299287	0.209896	0.146429	0.101343	1	0.996013	0.799074	0.730709	0.632559	0.597868	0.567485	0.58221	1	1.0162	0.849723	0.70876	0.65056	0.573416	0.572387	0.554963	0.998869	50.2299	0.100936	0.998907	49.7093	0.0790019	0.988613	NA	0.49425	0.994041	NA	0.49757
O94905	ERLIN2	17	0.975911	0.622461	0.345674	0.183209	0.109761	0.0664508	0.046657	0.0308927	0.975911	0.674364	0.488811	0.262071	0.162508	0.105783	0.0769581	0.0465021	1	0.827996	0.445783	0.268205	0.190488	0.162704	0.137204	0.102429	1	0.855881	0.492837	0.345884	0.261654	0.217065	0.172451	0.124866	0.995999	43.8128	0.0403057	0.994352	45.4074	0.0341189	0.999777	230.905	0	0.998014	253.584	0
O94906	PRPF6	36	0.975911	0.706984	0.503207	0.297337	0.195667	0.140987	0.10795	0.0903865	0.975911	0.82043	0.57998	0.341597	0.244959	0.170754	0.129006	0.111918	1	0.489769	0.150802	0.105946	0.0802831	0.0714233	0.0664237	0.0545865	1	0.465848	0.135123	0.0890493	0.0766705	0.0600406	0.0523208	0.0454806	0.996762	45.8344	0.0756699	0.999067	47.2655	0.102235	0.999801	148.568	0.043566	0.999781	145.544	0.0352736
O94913	PCF11	16	0.975911	0.857336	0.718883	0.518732	0.356687	0.267479	0.194113	0.138538	0.975911	0.907778	0.733129	0.527284	0.356476	0.257817	0.182459	0.143968	1	0.777201	0.456675	0.328545	0.261033	0.229026	0.205627	0.190083	1	0.774117	0.43914	0.301805	0.226468	0.215914	0.196681	0.181526	0.999342	50.5087	0.0751356	0.999609	50.6158	0.101548	0.999948	231.537	0.054785	0.999519	222.718	0.0788177
O94915	FRYL	17	0.975911	0.796279	0.582354	0.387985	0.276817	0.22713	0.154061	0.100712	0.975911	0.835399	0.584547	0.413875	0.272814	0.199758	0.160357	0.104405	1	0.753785	0.43501	0.306706	0.237999	0.189903	0.185449	0.158413	1	0.805743	0.463574	0.328772	0.244287	0.220128	0.211358	0.165656	0.99629	47.7811	0.0901114	0.997528	48.0388	0.0936258	0.999689	222.561	0	0.999219	236.555	0.0522184
O94919	ENDOD1	11	0.975911	0.892004	0.76975	0.603795	0.526005	0.398347	0.178775	0.102999	0.975911	0.87311	0.69745	0.5835	0.441855	0.345041	0.147671	0.0910945	1	0.929567	0.74409	0.595853	0.548454	0.472792	0.482761	0.493145	1	0.964056	0.778912	0.588584	0.544882	0.471706	0.4634	0.480556	0.980378	53.2673	0	0.98588	51.7566	0	0.992986	575.546	0.381845	0.995034	521.26	0.418799
O94925	GLS	28	0.975911	0.767937	0.544482	0.328444	0.202256	0.135401	0.102743	0.0744375	0.975911	0.808069	0.588991	0.365784	0.232148	0.157589	0.10496	0.078479	1	0.94749	0.621975	0.404772	0.279082	0.221301	0.187425	0.134466	1	1.02312	0.681369	0.464666	0.337179	0.281327	0.211494	0.166492	0.999115	46.6785	0.0568338	0.999525	47.511	0.0545005	0.999492	297.872	0	0.994267	329.368	0.048047
O94927	HAUS5	5	0.975911	0.875773	0.576703	0.39671	0.225553	0.150638	0.152493	0.122062	0.975911	0.70375	0.513889	0.337498	0.149654	0.13666	0.0792998	0.11223	1	0.495148	0.259657	0.19223	0.159865	0.155621	0.0515523	0.136723	1	0.378359	0.143673	0.0966104	0.0706959	0.0723797	0.0487472	0.056295	0.996359	47.6447	0.11319	0.990618	45.9923	0.0620696	0.990786	149.207	0	0.999744	130.509	0.0191189
O94953	KDM4B	4	0.975911	0.848201	0.678131	0.492365	0.368244	0.258158	0.217545	0.157602	0.975911	0.838071	0.688568	0.494032	0.352257	0.252221	0.214891	0.150797	1	0.89951	0.725728	0.463186	0.336775	0.25534	0.190948	0.146182	1	0.982755	0.662641	0.463988	0.32321	0.245689	0.16793	0.139087	0.999051	49.999	0.110312	0.998988	49.9446	0.102432	0.993057	330.89	0	0.996517	320.844	0
O94964	SOGA1	3	0.975911	0.870085	0.817324	0.597476	0.538764	0.432595	0.355751	0.340719	0.975911	0.87088	0.7599	0.585688	0.421377	0.222644	0.175108	0.123252	1	0.836842	0.584236	0.505396	0.417439	0.313064	0.300164	0.364139	1	0.752087	0.287907	0.14452	0.115934	0.0867315	0.0874751	0.0826516	0.988611	54.628	0.266206	0.995821	51.6104	0.00270368	0.982083	319.528	0.0820431	0.99971	190.524	0.0431783
O94966	USP19	24	0.975911	0.899665	0.76883	0.57457	0.40243	0.294886	0.252411	0.194277	0.975911	0.913694	0.773719	0.565463	0.381546	0.270919	0.198506	0.155734	1	0.890741	0.642225	0.484202	0.33344	0.286494	0.268091	0.230936	1	0.90937	0.58535	0.369032	0.256384	0.204266	0.167439	0.122956	0.999389	51.607	0.151169	0.999812	51.3369	0.107586	0.996957	319.5	0	0.999518	279.857	0
O94972	TRIM37	3	0.975911	0.946705	0.75331	0.54092	0.402654	0.334652	0.244462	0.211583	0.975911	0.931706	0.790584	0.610918	0.414061	0.371729	0.345403	0.266089	1	0.75027	0.51651	0.382377	0.304804	0.246317	0.261383	0.207535	1	0.822554	0.525522	0.407778	0.277021	0.264288	0.233091	0.202133	0.995621	51.2704	0.197158	0.994526	52.3314	0.26829	0.996769	248.186	0	0.997501	265.153	0
O94973	AP2A2	35	0.975911	0.875554	0.6746	0.442544	0.248068	0.159546	0.114751	0.0871767	0.975911	0.859797	0.726982	0.477879	0.290412	0.18819	0.130988	0.0951553	1	0.899673	0.609702	0.444441	0.335921	0.264266	0.215333	0.177174	1	0.903738	0.637433	0.439409	0.336906	0.28094	0.243651	0.199024	0.999757	48.8421	0.0565382	0.998589	49.6276	0.048799	0.998102	302.871	0	0.999674	311.273	0
O94979	SEC31A	51	0.975911	0.912341	0.670807	0.510632	0.322591	0.187306	0.119702	0.0886529	0.975911	0.856586	0.766591	0.502968	0.353915	0.221231	0.134947	0.088976	1	0.819606	0.348372	0.155066	0.110954	0.084559	0.0652201	0.0510695	1	0.87868	0.359174	0.189296	0.128778	0.0959045	0.0765572	0.0588381	0.996471	49.8788	0.0278654	0.996455	50.551	0.00916658	0.999716	208.238	0.00036105	0.999596	217.637	0.0321282
O94992	HEXIM1	12	0.975911	0.911118	0.821168	0.733309	0.689475	0.679208	0.582554	0.563986	0.975911	0.915777	0.783309	0.713113	0.653326	0.64865	0.62974	0.562971	1	0.879261	0.512011	0.317024	0.250455	0.192874	0.169173	0.146146	1	0.835981	0.532898	0.328674	0.239574	0.192666	0.156703	0.128842	0.981559	NA	0.500496	0.9812	NA	0.581924	0.999766	254.516	0.0377286	0.998127	253.668	0
O95059	RPP14	4	0.975911	0.978188	0.858427	0.642425	0.52476	0.396304	0.243004	0.187149	0.975911	0.973805	0.771745	0.651415	0.431212	0.328424	0.233988	0.14883	1	0.848351	0.507852	0.324257	0.254385	0.213312	0.171723	0.155721	1	0.810887	0.397747	0.298153	0.239569	0.187628	0.158082	0.143003	0.992406	54.2891	0.0837536	0.993363	52.851	0.0787383	0.999742	252.115	0.0102813	0.997313	221.999	0.0753123
O95067	CCNB2	13	0.975911	0.763123	0.646611	0.508296	0.501369	0.530812	0.408259	0.410433	0.975911	0.804658	0.504624	0.359182	0.244706	0.209168	0.177966	0.149032	1	0.855892	0.571149	0.385924	0.326388	0.288658	0.273775	0.284301	1	0.791595	0.440495	0.290928	0.231044	0.201463	0.178237	0.170966	0.961464	52.3508	0.430949	0.996598	46.5834	0.159338	0.997327	274.478	0.163811	0.999895	225.179	0.0687216
O95070	YIF1A	2	0.975911	0.694204	0.715027	0.375588	0.258471	0.179446	0.146014	0.0854877	0.975911	0.711325	0.528082	0.433347	0.226359	0.211201	0.177756	0.215343	1	0.978198	0.544445	0.530344	0.374111	0.284263	0.263467	0.296145	1	0.759174	0.640463	0.481853	0.296997	0.273216	0.211207	0.194204	0.965783	48.1518	0.0187738	0.981238	46.6899	0.161495	0.968999	306.496	0.192826	0.96285	286.3	0
O95071	UBR5	66	0.975911	0.864081	0.714231	0.555611	0.399867	0.240596	0.147783	0.110724	0.975911	0.920244	0.747274	0.592254	0.432305	0.2609	0.159884	0.110837	1	0.748691	0.31777	0.198627	0.147083	0.123914	0.121415	0.111512	1	0.700298	0.30236	0.188775	0.137984	0.116165	0.112392	0.104728	0.998002	51.0044	0	0.997753	51.9034	0	0.999897	194.586	0.0668545	0.99988	186.657	0.0488597
O95081	AGFG2	7	0.975911	0.893234	0.767542	0.466319	0.25372	0.180976	0.140001	0.0902883	0.975911	0.822418	0.784226	0.499083	0.32537	0.210629	0.166025	0.140024	1	1.04367	0.89078	0.763564	0.630609	0.543345	0.412305	0.409603	1	1.14901	0.938157	0.687175	0.584047	0.484811	0.378573	0.34087	0.996998	49.5723	0.0840039	0.988207	50.1951	0.0796106	0.987215	582.194	0.05662	0.958661	502.736	0.204894
O95104	SCAF4	18	0.975911	0.875328	0.717263	0.562084	0.387209	0.339884	0.290856	0.243029	0.975911	0.876869	0.663117	0.511089	0.352925	0.284953	0.235549	0.1963	1	0.849297	0.500473	0.407451	0.313718	0.252943	0.200961	0.191679	1	0.827841	0.458634	0.321363	0.275358	0.224537	0.178802	0.168697	0.997919	51.2025	0.211673	0.998125	49.9301	0.169343	0.995288	266.232	0	0.99828	239.145	0.0642818
O95139	NDUFB6	5	0.975911	0.781005	0.597264	0.361127	0.223475	0.1656	0.12056	0.0866074	0.975911	0.854158	0.593384	0.374465	0.231684	0.16936	0.131546	0.0876542	1	0.90592	0.543203	0.3907	0.276552	0.2721	0.220305	0.224165	1	0.79941	0.532797	0.3999	0.340234	0.299327	0.262568	0.2492	0.998277	47.3814	0.0630612	0.998909	47.6949	0.0867681	0.998049	270.799	0.136292	0.999782	269.22	0.0219233
O95140	MFN2	17	0.975911	0.761302	0.498149	0.312812	0.210677	0.142938	0.0991852	0.0875069	0.975911	0.805674	0.564652	0.345395	0.248799	0.158378	0.106482	0.0947688	1	0.69264	0.336942	0.182888	0.134797	0.118532	0.112761	0.0913234	1	0.766893	0.323976	0.182448	0.141341	0.116649	0.0957852	0.0845266	0.998246	46.2084	0.0768416	0.998397	47.2073	0.0745632	0.99923	190.127	0.00355944	0.999898	198.426	0.0384272
O95149	SNUPN	6	0.975911	0.938193	0.73643	0.347064	0.19136	0.120525	0.0957004	0.0592541	0.975911	0.84546	0.744723	0.357903	0.196717	0.12431	0.0918231	0.071775	1	0.916553	0.539332	0.258455	0.161623	0.11943	0.112223	0.0941722	1	0.934367	0.574775	0.2629	0.160496	0.122815	0.0951159	0.0694306	0.997979	48.4177	0.0778647	0.990765	48.4255	0.0591282	0.998825	255.986	0.0189052	0.999077	265.273	0.00571953
O95155	UBE4B	36	0.975911	0.780944	0.555124	0.356346	0.228521	0.165436	0.129059	0.0782373	0.975911	0.817129	0.625026	0.424289	0.31527	0.232353	0.179219	0.0885952	1	0.90682	0.6419	0.45168	0.352108	0.297666	0.26676	0.220915	1	0.938358	0.553433	0.365641	0.286126	0.236955	0.197156	0.160488	0.998511	47.0699	0.0687627	0.995739	48.7471	0.0626164	0.99983	318.921	0	0.998351	275.309	0.0866792
O95159	ZFPL1	3	0.975911	0.903209	0.776117	0.561287	0.417014	0.322543	0.21035	0.131537	0.975911	0.862643	0.922571	0.789442	0.547093	0.456087	0.36645	0.319216	1	0.67947	0.40522	0.32226	0.22883	0.200287	0.199646	0.200636	1	0.584917	0.358962	0.260627	0.175911	0.135938	0.141419	0.140093	0.997269	52.0323	0.0422535	0.968858	56.4268	0.24552	0.997371	204.407	0.0207972	0.995505	175.66	0
O95163	IKBKAP	34	0.975911	0.826214	0.578225	0.425549	0.239615	0.139847	0.0935737	0.0686365	0.975911	0.846911	0.644397	0.433266	0.282764	0.164101	0.104606	0.0733381	1	0.744092	0.280513	0.138526	0.112486	0.0944984	0.081024	0.066612	1	0.707656	0.277719	0.157739	0.115535	0.097728	0.0887692	0.0752682	0.997124	47.9653	0.0201256	0.999574	48.7523	0.0218814	0.999765	189.023	0.0361917	0.999987	184.783	0.0343393
O95166	GABARAP	5	0.975911	0.892438	0.726261	0.589299	0.362012	0.24275	0.173123	0.0689491	0.975911	0.831044	0.76196	0.598517	0.405266	0.302306	0.151358	0.045182	1	0.934689	0.59883	0.342212	0.250877	0.165103	0.114276	0.0896203	1	0.911534	0.621141	0.42528	0.271343	0.198872	0.139257	0.100303	0.996838	51.1987	0	0.987114	51.6332	0	0.998451	280.644	0	0.994564	294.896	0
O95167	NDUFA3	2	0.975911	0.873416	0.700978	0.482629	0.323554	0.221589	0.167645	0.10664	0.975911	0.891424	0.789406	0.561675	0.411766	0.266398	0.204427	0.115389	1	0.941193	0.665188	0.484943	0.353417	0.333211	0.303819	0.294938	1	0.964017	0.721741	0.514848	0.412141	0.412081	0.38058	0.327242	0.9996	49.8024	0.0677908	0.997987	51.7575	0.0356464	0.998206	327.862	0.191335	0.996947	365.52	0.281291
O95168	NDUFB4	5	0.975911	0.666291	0.385585	0.215749	0.132241	0.0975846	0.0737901	0.056188	0.975911	0.753734	0.499948	0.266277	0.173408	0.120623	0.0761892	0.063024	1	0.87232	0.528982	0.421112	0.329037	0.313697	0.280274	0.26533	1	0.923731	0.594866	0.458049	0.394911	0.3374	0.318936	0.295019	0.997507	44.3762	0.0634588	0.998755	45.9117	0.0563074	0.998276	272.255	0.184658	0.99841	308.422	0.219041
O95169	NDUFB8	7	0.975911	0.85166	0.794353	0.705847	0.686977	0.697087	0.58361	0.534063	0.975911	0.866319	0.753386	0.684198	0.598548	0.587265	0.53508	0.456668	1	1.14083	0.854165	0.672926	0.554625	0.479291	0.439857	0.431997	1	1.11892	0.831455	0.63617	0.565392	0.501403	0.440232	0.410899	0.945208	NA	0.407627	0.983993	64.4547	0.414999	0.95767	513.961	0.366085	0.963282	511.274	0.354202
O95182	NDUFA7	11	0.975911	0.772274	0.708133	0.558569	0.39334	0.375528	0.300472	0.242321	0.975911	0.842506	0.728523	0.539804	0.365398	0.337768	0.28212	0.245277	1	0.905316	0.474338	0.38447	0.244405	0.187947	0.179572	0.159129	1	0.960456	0.492921	0.339376	0.283424	0.25716	0.190236	0.161226	0.985669	51.4458	0.1621	0.994943	50.8095	0.210797	0.99267	255.983	0.0637258	0.992864	257.05	0.160172
O95197	RTN3	8	0.975911	0.990116	0.885158	0.713007	0.557416	0.477355	0.308422	0.25635	0.975911	0.913407	0.799675	0.708771	0.531111	0.430454	0.318928	0.205101	1	0.997645	0.853037	0.618426	0.541649	0.485256	0.481846	0.495214	1	0.982939	0.866912	0.665743	0.531392	0.467351	0.492962	0.49781	0.991478	55.9117	0.15923	0.997556	55.3818	0	0.998256	560.936	0.466646	0.992477	563.031	0.452402
O95202	LETM1	38	0.975911	0.82614	0.653877	0.463155	0.378923	0.356438	0.25729	0.214863	0.975911	0.850991	0.609399	0.471091	0.346566	0.308148	0.248483	0.192857	1	0.930637	0.717471	0.615303	0.532622	0.482356	0.468733	0.496162	1	0.8986	0.690021	0.552106	0.475998	0.424819	0.399399	0.413734	0.991677	49.7045	0.203657	0.994	49.094	0.192912	0.993579	570.392	0.376563	0.997051	412.708	0.228497
O95218	ZRANB2	16	0.975911	0.910709	0.830787	0.779946	0.820243	0.906027	0.722426	0.68762	0.975911	0.896992	0.77956	0.762562	0.71221	0.682829	0.62867	0.581152	1	0.614505	0.303585	0.202741	0.165076	0.128412	0.116124	0.108332	1	0.638031	0.319379	0.220228	0.179182	0.14554	0.1268	0.125663	0.633645	NA	0.446538	0.971954	NA	0.514997	0.999855	175.28	0.00322814	0.999787	180.896	0.0251455
O95219	SNX4	3	0.975911	0.877753	0.701586	0.478678	0.32044	0.205302	0.120993	0.0850087	0.975911	0.83873	0.659007	0.414425	0.171996	0.173047	0.15601	0.132768	1	0.942846	0.684471	0.584255	0.43568	0.342338	0.308034	0.255164	1	1.29474	1.08065	0.775822	0.519757	0.475329	0.309149	0.179715	0.999598	49.7891	0.0264632	0.991494	48.0496	0.109953	0.992539	376.572	0	0.900381	487.721	0.0399785
O95229	ZWINT	14	0.975911	0.894539	0.821772	0.724666	0.614498	0.582442	0.484972	0.445064	0.975911	0.89307	0.796956	0.701131	0.595163	0.561776	0.529129	0.461777	1	0.95709	0.67637	0.560379	0.4486	0.409204	0.38298	0.369637	1	0.949404	0.643852	0.477235	0.411358	0.369201	0.355619	0.356695	0.994956	61.7684	0.317715	0.995264	63.3195	0.420547	0.996821	384.545	0.26393	0.999582	326.577	0.303383
O95232	LUC7L3	28	0.975911	0.974584	0.811742	0.69844	0.54074	0.334697	0.178591	0.118722	0.975911	0.917595	0.76697	0.644851	0.53426	0.334994	0.174204	0.100681	1	0.734146	0.388862	0.206943	0.165219	0.140871	0.121496	0.0966608	1	0.718805	0.343394	0.207561	0.158616	0.124016	0.0962668	0.0801663	0.993238	54.0583	0	0.988114	53.3102	0	0.998782	203.915	0	0.999689	196.422	0
O95239	KIF4A	28	0.975911	0.660923	0.401096	0.24472	0.166806	0.118266	0.0993983	0.0786831	0.975911	0.665346	0.482215	0.289086	0.219641	0.14904	0.110417	0.0858904	1	0.62038	0.191025	0.126427	0.0939986	0.0816757	0.0678002	0.0666389	1	0.70505	0.237576	0.138943	0.112815	0.0961035	0.0851051	0.0776865	0.996123	44.5194	0.0867089	0.992132	45.4634	0.0792484	0.999744	166.119	0.0497133	0.999936	179.316	0.059432
O95248	SBF1	5	0.975911	0.636185	0.50651	0.527891	0.347192	0.679323	0.521174	0.241659	0.975911	0.927284	0.85399	0.592057	0.498978	0.511786	0.621598	0.734177	1	1.07606	0.833526	1.1227	1.01148	1.08823	1.10339	1.62528	1	1.14634	1.05006	1.05387	0.871467	0.858633	1.02732	1.06978	0.661781	45.7256	0.462703	0.828449	NA	0.589841	NA	NA	NA	NA	NA	NA
O95249	GOSR1	11	0.975911	0.825607	0.587105	0.411169	0.270451	0.197311	0.154013	0.123455	0.975911	0.800226	0.587166	0.395163	0.237277	0.18813	0.139381	0.113063	1	0.573321	0.354566	0.241385	0.174572	0.147406	0.128338	0.111815	1	0.822189	0.412352	0.299195	0.234126	0.202118	0.173012	0.156503	0.998886	47.9402	0.102509	0.998966	47.616	0.08886	0.996297	172.614	0	0.998786	224.478	0.098795
O95260	ATE1	4	0.975911	0.789383	0.689026	0.40813	0.21473	0.13728	0.126704	0.0745266	0.975911	0.907524	0.74944	0.505325	0.284555	0.176773	0.12949	0.106283	1	0.898037	0.505678	0.314029	0.178984	0.150517	0.148468	0.11589	1	0.913788	0.585698	0.342724	0.233372	0.209106	0.194118	0.181595	0.991005	48.3091	0.0359734	0.999313	49.9213	0.0729694	0.998506	252.493	0.0193054	0.998229	272.682	0.0935664
O95273	CCNDBP1	11	0.975911	0.907195	0.793032	0.643513	0.495627	0.374123	0.256848	0.191579	0.975911	0.901613	0.778683	0.647333	0.450413	0.347662	0.264704	0.182069	1	0.902094	0.664454	0.462503	0.341484	0.272164	0.239459	0.218346	1	0.943271	0.666791	0.41813	0.299857	0.247558	0.199803	0.15941	0.999581	53.8417	0.0322796	0.998512	53.2006	0.0671008	0.998385	320.724	0	0.999663	311.19	0.00844924
O95292	VAPB	19	0.975911	0.863232	0.781974	0.65989	0.497687	0.450921	0.342147	0.27573	0.975911	0.95053	0.743427	0.653987	0.38108	0.330347	0.290158	0.234548	1	0.989737	0.772711	0.649659	0.543303	0.454936	0.378844	0.357719	1	1.06086	0.790538	0.636424	0.559139	0.490057	0.402139	0.374564	0.994999	54.9755	0.116441	0.985792	52.0836	0.207503	0.994665	479.895	0	0.980191	493.154	0.197136
O95295	SNAPIN	9	0.975911	0.89916	0.881436	0.686931	0.529503	0.404544	0.288662	0.229694	0.975911	1.00067	0.838492	0.751562	0.512372	0.403611	0.331192	0.253591	1	0.926785	0.54564	0.440794	0.302521	0.258407	0.205695	0.163033	1	0.927422	0.467621	0.308803	0.243625	0.198536	0.165375	0.126554	0.994223	54.9149	0.107493	0.991248	54.9279	0.209705	0.992977	289.332	0	0.996773	247.725	0.101502
O95297	MPZL1	6	0.975911	0.93484	0.799477	0.683569	0.646092	0.521845	0.381813	0.288396	0.975911	0.944316	0.723459	0.720452	0.525296	0.491698	0.349194	0.275483	1	1.01377	0.822154	0.674085	0.550633	0.469642	0.404286	0.391717	1	1.0938	0.903936	0.730104	0.672481	0.570782	0.476643	0.51261	0.986596	57.8134	0	0.972334	56.0739	0.0644707	0.995773	503.604	0.178932	0.961413	747.179	0.385459
O95298;E9PQ53	NDUFC2;NDUFC2-KCTD14	5	0.975911	0.777263	0.470583	0.277573	0.179347	0.112385	0.103114	0.0565061	0.975911	0.819782	0.56323	0.344953	0.230944	0.141429	0.103765	0.0682169	1	0.896238	0.524885	0.363342	0.311362	0.272244	0.208139	0.172956	1	0.883584	0.524758	0.384969	0.305144	0.271484	0.199905	0.176355	0.997896	45.855	0.069732	0.998808	47.2309	0.0576721	0.996113	268.379	0.0818673	0.996687	271.696	0.0322512
O95299	NDUFA10	17	0.975911	0.678662	0.419196	0.255565	0.157189	0.102932	0.0797184	0.0620008	0.975911	0.725491	0.457474	0.247461	0.165728	0.108038	0.0748323	0.0546086	1	0.693118	0.35537	0.209531	0.157406	0.131851	0.114804	0.0985689	1	0.754301	0.31489	0.221114	0.167703	0.136586	0.11728	0.0965469	0.996596	44.8539	0.0610002	0.998294	45.3799	0.0552962	0.999666	193.527	0	0.99876	197.031	0.0604381
O95302	FKBP9	15	0.975911	0.944403	0.817642	0.678763	0.517744	0.416013	0.305346	0.209367	0.975911	0.91204	0.911805	0.807769	0.57776	0.439893	0.343579	0.253358	1	0.921602	0.740834	0.656867	0.572067	0.511306	0.522404	0.5861	1	1.04877	0.891604	0.759152	0.687949	0.631619	0.6456	0.736926	0.998118	54.8587	0.0697224	0.990067	56.4815	0.156666	0.971837	NA	0.462647	0.942375	NA	0.666839
O95319	CELF2	15	0.975911	0.962658	0.845469	0.680973	0.315562	0.113517	0.0806827	0.0598231	0.975911	0.832874	0.813373	0.61934	0.320756	0.144159	0.0896827	0.0685218	1	0.957242	0.898877	0.522273	0.407385	0.325769	0.25389	0.211666	1	0.934557	0.789028	0.586613	0.416015	0.315448	0.281987	0.231743	0.994314	51.6582	0.0257186	0.982958	51.0616	0	0.991967	376.078	0.181421	0.995938	389.217	0
O95336	PGLS	14	0.975911	0.917096	0.836281	0.743172	0.666846	0.516278	0.224512	0.0724754	0.975911	0.908753	0.819366	0.738696	0.605944	0.453953	0.223552	0.0783873	1	1.01231	0.822041	0.676051	0.532832	0.455477	0.384718	0.345306	1	0.998941	0.811469	0.66671	0.524129	0.461167	0.417032	0.359757	0.955527	56.2623	0	0.973739	55.3712	0	0.996815	486.434	0.0460873	0.997794	490.201	0.113545
O95347	SMC2	60	0.975911	0.764	0.490369	0.31631	0.183533	0.109667	0.0842544	0.0622821	0.975911	0.766115	0.56141	0.339977	0.222263	0.139454	0.096136	0.0669478	1	0.802292	0.213238	0.0848197	0.0645978	0.0526769	0.0447973	0.0394312	1	0.80568	0.226467	0.0984134	0.0719716	0.0584294	0.0538133	0.0486118	0.998187	46.1761	0.0479709	0.998554	46.9631	0.0404306	0.999942	187.868	0.0284945	0.999984	189.536	0.0350933
O95352	ATG7	18	0.975911	0.936564	0.749893	0.41766	0.245925	0.161019	0.109734	0.0731377	0.975911	0.915512	0.723891	0.438519	0.266502	0.166608	0.10253	0.0762655	1	0.894416	0.482311	0.268255	0.177317	0.135219	0.121442	0.0981527	1	0.93304	0.489141	0.27384	0.191467	0.144161	0.117766	0.089339	0.998218	49.1561	0.0802667	0.999209	49.2774	0.0598071	0.999931	244.308	0.0177173	0.999441	249.975	0.0387891
O95363	FARS2	7	0.975911	0.719636	0.456377	0.303119	0.149458	0.106422	0.082853	0.0780681	0.975911	0.837507	0.579514	0.334906	0.23154	0.136826	0.111582	0.0815731	1	0.53942	0.309473	0.210064	0.155206	0.13668	0.122986	0.13532	1	0.527382	0.295239	0.216277	0.176757	0.144073	0.135214	0.143303	0.996471	45.5287	0.058034	0.998851	47.2904	0.0752415	0.99855	160.976	0	0.9994	157.127	0.000381861
O95365	ZBTB7A	2	0.975911	0.876503	0.631747	0.609311	0.47208	0.322777	0.252341	0.129545	0.975911	0.811017	0.609408	0.533573	0.467343	0.232681	0.213308	0.100509	1	0.738306	0.488959	0.316705	0.304447	0.202277	0.201052	0.175289	1	0.813566	0.426431	0.260697	0.293373	0.201811	0.15835	0.222612	0.97807	52.0959	0	0.974271	50.4809	0	0.994173	231.515	0	0.990036	220.986	0.145825
O95372	LYPLA2	14	0.975911	0.924379	0.769597	0.669276	0.43804	0.162395	0.091872	0.0684275	0.975911	0.938174	0.765887	0.679052	0.442458	0.174367	0.0906613	0.0713333	1	0.876407	0.505114	0.359348	0.288806	0.246789	0.206859	0.188226	1	0.877425	0.517555	0.37522	0.296063	0.251479	0.206773	0.178881	0.985822	52.0197	0	0.985669	52.1563	0	0.998938	258.274	0.0944084	0.998469	265.851	0.0523184
O95373	IPO7	51	0.975911	0.791042	0.546104	0.325662	0.202133	0.132231	0.0855837	0.0600632	0.975911	0.843877	0.531733	0.344049	0.202588	0.130317	0.0860446	0.0571739	1	0.875205	0.581098	0.385262	0.332675	0.316036	0.290056	0.267313	1	0.830759	0.595402	0.437086	0.348465	0.315018	0.282737	0.276376	0.999334	46.8151	0.0452141	0.996949	47.0215	0.0534216	0.99814	280.242	0.18081	0.998423	298.14	0.00409156
O95376	ARIH2	19	0.975911	0.955153	0.866843	0.732323	0.422202	0.160571	0.109895	0.085283	0.975911	0.923044	0.859584	0.647816	0.445789	0.175967	0.118943	0.0747687	1	0.860952	0.499272	0.245691	0.150066	0.106788	0.0865244	0.0783463	1	0.912643	0.482909	0.271665	0.175153	0.131782	0.0994709	0.0850883	0.993538	52.7058	0.0372245	0.993912	52.4106	0	0.99726	241.038	0	0.999806	247.216	0.00646101
O95379	TNFAIP8	3	0.975911	0.898701	0.869802	0.707173	0.588253	0.464137	0.24488	0.154998	0.975911	0.90912	0.831645	0.74456	0.494474	0.429187	0.268409	0.179493	1	0.953049	0.71979	0.484554	0.416576	0.345353	0.296581	0.250403	1	0.853835	0.715058	0.462164	0.335703	0.278949	0.241516	0.179839	0.986477	55.6063	0	0.9905	55.0633	0	0.997929	356.874	0.0834447	0.985296	325.978	0
O95394	PGM3	31	0.975911	0.787414	0.666184	0.409523	0.234719	0.142337	0.102192	0.0742809	0.975911	0.820261	0.639129	0.391694	0.245304	0.159388	0.123713	0.0910524	1	0.969892	0.832515	0.718535	0.700035	0.657472	0.633515	0.669504	1	0.853736	0.61226	0.485287	0.37018	0.329406	0.301312	0.266029	0.995253	48.2704	0.0183168	0.99916	48.0874	0.0616407	0.990106	NA	0.618174	0.998503	318.492	0
O95396	MOCS3	6	0.975911	0.843704	0.582033	0.354469	0.202752	0.142418	0.123014	0.0883769	0.975911	0.867747	0.65354	0.384187	0.219814	0.190275	0.127906	0.101375	1	0.860163	0.565516	0.403833	0.276694	0.248049	0.212762	0.167415	1	0.912642	0.568776	0.444036	0.302684	0.271323	0.263868	0.214272	0.999596	47.3363	0.0828651	0.998375	48.1386	0.0976883	0.998277	276.877	0	0.996109	290.697	0.0906276
O95400	CD2BP2	9	0.975911	0.916056	0.867415	0.628285	0.435512	0.367763	0.295609	0.310392	0.975911	1.00425	0.884711	0.666509	0.433444	0.360181	0.338787	0.338294	1	0.579734	0.228119	0.14762	0.0989289	0.0727253	0.0593622	0.0520111	1	0.607231	0.224883	0.151246	0.11222	0.0878642	0.0818083	0.0606995	0.993014	52.6233	0.282332	0.997736	52.5749	0.32822	0.999594	163.943	0	0.999524	167.399	0.0269882
O95429	BAG4	11	0.975911	0.940773	0.799472	0.729522	0.638552	0.619258	0.53672	0.473522	0.975911	0.889343	0.813952	0.724005	0.641624	0.618159	0.578342	0.500489	1	1.02605	0.67883	0.385377	0.377775	0.380265	0.315484	0.328068	1	1.00256	0.641374	0.43384	0.338709	0.289572	0.263871	0.260779	0.983815	65.7373	0.399462	0.990744	NA	0.436126	0.994461	289.762	0.342092	0.997773	304.498	0.219615
O95433	AHSA1	30	0.975911	0.914634	0.734159	0.525506	0.321536	0.203436	0.139042	0.102923	0.975911	0.881525	0.741081	0.526021	0.349609	0.225035	0.149591	0.102444	1	0.957275	0.685857	0.495875	0.430525	0.353103	0.296246	0.262954	1	0.99118	0.669985	0.488114	0.40988	0.348632	0.297748	0.272751	0.999634	50.3089	0.0581668	0.999812	50.5835	0.0335716	0.997451	356.608	0.0711678	0.995997	340.429	0.187724
O95453	PARN	20	0.975911	0.946899	0.767494	0.555822	0.294108	0.180035	0.126962	0.0957546	0.975911	0.895439	0.750794	0.518776	0.319207	0.20057	0.143923	0.0946148	1	0.889903	0.647131	0.321619	0.208779	0.150726	0.130087	0.106612	1	0.778441	0.526184	0.271503	0.166359	0.109358	0.0827029	0.0694414	0.998366	50.4942	0.0654536	0.999613	50.3142	0.0511149	0.993354	282.611	0	0.983184	233.811	0
O95456	PSMG1	20	0.975911	1.05359	0.86768	0.848578	0.770762	0.645602	0.330536	0.139129	0.975911	0.949508	0.763896	0.725648	0.717811	0.506522	0.275627	0.103912	1	1.00829	0.855373	0.531544	0.44227	0.353583	0.2603	0.217947	1	0.951211	0.762416	0.529577	0.429668	0.331163	0.276495	0.261866	0.959245	59.1451	0	0.934997	56.5493	0	0.993296	389.728	0.108861	0.998109	376.726	0.0345256
O95466	FMNL1	11	0.975911	0.739534	0.500701	0.288184	0.189293	0.117911	0.10045	0.0655425	0.975911	0.755545	0.51846	0.317278	0.199128	0.139268	0.0985207	0.0696259	1	0.74253	0.431293	0.269168	0.187464	0.159338	0.137629	0.106469	1	0.736204	0.423018	0.266883	0.199468	0.166092	0.134333	0.102642	0.998344	45.9699	0.0598753	0.998661	46.3716	0.0583386	0.998106	214.482	0	0.998254	212.643	0
O95470	SGPL1	2	0.975911	0.807782	0.658382	0.418701	0.29475	0.201749	0.125124	0.0967732	0.975911	0.841691	0.661569	0.455163	0.319545	0.235281	0.11949	0.15727	1	0.627682	0.362701	0.262672	0.17802	0.138784	0.1074	0.0987151	1	0.637007	0.439721	0.196111	0.16905	0.209895	0.212244	0.147508	0.997714	48.6994	0.0426686	0.995391	49.1489	0.0890361	0.994842	184.956	0	0.978036	191.729	0
O95486	SEC24A	20	0.975911	0.94729	0.710911	0.345719	0.203149	0.130076	0.0977479	0.072274	0.975911	0.914568	0.694876	0.381849	0.223381	0.147018	0.107728	0.0853131	1	0.914273	0.574546	0.306365	0.19927	0.163976	0.142095	0.136452	1	0.937762	0.59961	0.354843	0.239233	0.196307	0.178682	0.161285	0.998185	48.2966	0.0871994	0.999257	48.4727	0.0844026	0.998415	266.737	0.0424822	0.999589	279.788	0.0768268
O95487	SEC24B	17	0.975911	0.855845	0.572478	0.32532	0.185274	0.111301	0.0864912	0.0676989	0.975911	0.896093	0.570696	0.326617	0.19234	0.121088	0.0939389	0.071587	1	0.78651	0.305163	0.172379	0.116283	0.0968216	0.0861718	0.0758898	1	0.782666	0.285721	0.165495	0.120959	0.100923	0.086674	0.0780926	0.999643	47.14	0.0598086	0.997722	47.2375	0.0770521	0.999936	198.052	0.0391597	0.99987	194.578	0.0534128
O95544	NADK	6	0.975911	0.885295	0.912285	0.746208	0.611999	0.651464	0.507551	0.345639	0.975911	0.836062	0.81824	0.611738	0.446883	0.395808	0.279109	0.204959	1	0.778231	0.419899	0.280669	0.194676	0.151296	0.133802	0.139835	1	0.779749	0.552554	0.357543	0.286814	0.218603	0.194322	0.212683	0.948738	61.3016	0	0.987187	53.4413	0.0569704	0.999028	220.147	0	0.992841	254.008	0
O95551	TDP2	18	0.975911	0.887614	0.691287	0.468569	0.301135	0.190784	0.133785	0.0885961	0.975911	0.903692	0.672757	0.496402	0.301789	0.211477	0.138493	0.089135	1	0.948455	0.751485	0.57487	0.470787	0.378721	0.313083	0.275776	1	0.962618	0.768623	0.58442	0.45954	0.393128	0.32639	0.289848	0.999771	49.4905	0.0521108	0.997718	49.6914	0.0496372	0.99841	402.638	0	0.999707	412.237	0
O95562	SFT2D2	2	0.975911	0.853864	0.834918	0.711705	0.625055	0.567547	0.34552	0.227311	0.975911	1.10557	1.02997	0.863811	0.745032	0.599714	0.427883	0.269937	1	1.00112	0.731569	0.545481	0.502203	0.491065	0.501842	0.557543	1	1.33782	1.15031	1.00453	0.857196	0.738604	0.900146	0.808638	0.96555	57.396	0	0.969144	59.8873	0.128589	0.991145	NA	0.513052	0.438531	NA	0.815796
O95563	MPC2	5	0.975911	0.674837	0.429261	0.273397	0.162974	0.107675	0.073505	0.0585369	0.975911	0.758595	0.486198	0.292274	0.172002	0.106619	0.0773798	0.0496782	1	0.973216	0.593957	0.419048	0.323961	0.264065	0.22143	0.190943	1	0.965192	0.65611	0.467225	0.364216	0.295309	0.241825	0.220109	0.995374	45.0126	0.0522236	0.998787	45.9925	0.0430165	0.996477	296.495	0.109375	0.998473	326.639	0.0653559
O95571	ETHE1	6	0.975911	0.883962	0.766289	0.58051	0.406828	0.295265	0.174968	0.108036	0.975911	0.908161	0.745683	0.525742	0.348525	0.22301	0.132101	0.101416	1	0.89716	0.560317	0.435831	0.294155	0.271173	0.248395	0.212124	1	0.893742	0.56966	0.366648	0.27382	0.230953	0.221933	0.186201	0.999165	51.8569	0	0.999577	50.6108	0.0404198	0.996795	286.02	0.0676794	0.999498	274.165	0.0704823
O95573	ACSL3	33	0.975911	0.78303	0.433975	0.23012	0.136035	0.0837656	0.0580496	0.0388244	0.975911	0.808891	0.498091	0.272844	0.170433	0.112321	0.0764317	0.0532186	1	0.804071	0.399924	0.249536	0.178069	0.143119	0.112819	0.0848436	1	0.830032	0.438074	0.281668	0.19941	0.166149	0.132576	0.107241	0.998528	45.4199	0.0486744	0.998825	46.1754	0.0589993	0.99957	218.994	0	0.999675	231.396	0
O95602	POLR1A	15	0.975911	0.879347	0.661554	0.410107	0.269693	0.199606	0.160156	0.112035	0.975911	1.00424	0.744475	0.499731	0.330035	0.240622	0.181009	0.134739	1	0.766193	0.455019	0.306834	0.237838	0.206102	0.183892	0.173696	1	0.800248	0.478473	0.337606	0.274043	0.215734	0.21777	0.171399	0.999014	48.5812	0.110831	0.992169	50.174	0.145492	0.999728	227.403	0.0147553	0.999216	242.245	0.0159758
O95613	PCNT	16	0.975911	0.876053	0.70353	0.589167	0.443813	0.386147	0.305075	0.248529	0.975911	0.881998	0.73525	0.530244	0.435242	0.342484	0.290701	0.231962	1	0.625276	0.283985	0.196758	0.157641	0.124435	0.10843	0.108258	1	0.685435	0.339273	0.231292	0.200235	0.164155	0.138959	0.135206	0.99632	52.407	0.181862	0.997475	51.5033	0.200128	0.999662	174.797	0.0348016	0.999552	190.701	0.0561508
O95619	YEATS4	2	0.975911	0.963559	0.750098	0.55631	0.420288	0.275344	0.23789	0.178922	0.975911	1.02726	1.09527	0.766355	0.505448	0.167678	0.167017	0.0321477	1	0.689909	0.470106	0.344199	0.246184	0.203469	0.213583	0.194154	1	0.938177	0.650913	0.56034	0.434684	0.35435	0.31325	0.220346	0.994628	51.4259	0.153532	0.978666	53.7303	0.0592239	0.994519	218.242	0	0.988159	362.958	0
O95620	DUS4L	3	0.975911	0.847334	0.77565	0.498041	0.396448	0.251639	0.117521	0.200719	0.975911	0.714626	0.599471	0.444501	0.279122	0.239585	0.287643	0.168478	1	0.612506	0.534692	0.267827	0.316768	0.108939	0.223652	0.13524	1	0.915059	0.710113	0.625402	0.375545	0.296062	0.275986	0.248653	0.980783	50.6298	0.0970739	0.977367	47.7818	0.167823	0.936277	204.434	0	0.977848	371.185	0
O95625	ZBTB11	2	0.975911	0.870632	0.654905	0.442001	0.296042	0.173444	0.170916	0.14814	0.975911	1.26965	0.840143	0.633088	0.536059	0.263425	0.254546	0.273547	1	0.694825	0.451697	0.279622	0.198672	0.171381	0.140812	0.124724	1	0.917502	0.520213	0.372131	0.37591	0.363412	0.424496	0.312127	0.998354	48.7731	0.117979	0.89704	52.8769	0.24198	0.993777	209.202	0	0.986035	254.551	0.348197
O95628	CNOT4	11	0.975911	0.87716	0.919173	0.759285	0.659807	0.674662	0.44401	0.251753	0.975911	0.903482	0.804003	0.681695	0.54524	0.500866	0.397466	0.246731	1	0.900607	0.640073	0.5225	0.35356	0.293353	0.242357	0.190879	1	0.891036	0.647898	0.474118	0.337347	0.280817	0.2543	0.186621	0.935874	59.969	0	0.990347	56.6526	0	0.991758	326.826	0	0.99668	317.398	0
O95630	STAMBP	15	0.975911	0.937728	0.822421	0.650078	0.419784	0.242645	0.173831	0.13636	0.975911	0.856863	0.788361	0.63455	0.432477	0.289588	0.193356	0.135725	1	0.924299	0.802704	0.612252	0.584749	0.50477	0.466241	0.430302	1	0.959363	0.803924	0.666035	0.564735	0.500821	0.473145	0.467099	0.99815	52.3431	0.0705995	0.995647	52.4709	0	0.992009	567.079	0	0.997789	589.961	0.286494
O95639	CPSF4	6	0.975911	0.880144	0.81064	0.556238	0.356604	0.225817	0.168382	0.120727	0.975911	0.927925	0.774088	0.574077	0.329303	0.220152	0.166589	0.124447	1	0.589429	0.251925	0.135018	0.111991	0.101178	0.108255	0.0995116	1	0.703107	0.295715	0.167148	0.13012	0.123564	0.138485	0.121621	0.996057	51.1106	0.0703788	0.998617	50.9013	0.089205	0.998949	165.188	0.0518001	0.998801	183.761	0.0842067
O95670	ATP6V1G2	3	0.975911	0.91184	0.690571	0.431785	0.322622	0.268554	0.178202	0.150487	0.975911	1.13451	0.914434	0.504193	0.444305	0.342987	0.210967	0.143654	1	0.863004	0.659991	0.521984	0.359178	0.260806	0.243326	0.210529	1	1.10614	1.01406	0.602337	0.508445	0.299834	0.210913	0.266443	0.994671	49.2517	0.154338	0.944482	51.5995	0.205546	0.986319	325.177	0	0.966441	411.006	0.192833
O95671	ASMTL	14	0.975911	0.826425	0.611148	0.387439	0.245119	0.172282	0.117573	0.0769483	0.975911	0.825289	0.614417	0.389935	0.242714	0.167622	0.114712	0.0797218	1	0.903277	0.464574	0.29582	0.206323	0.163869	0.142127	0.104021	1	0.944278	0.47538	0.260606	0.194774	0.151454	0.126095	0.103668	0.999451	47.9429	0.0557563	0.999678	47.9582	0.054516	0.998794	244.665	0.0448513	0.999259	246.235	0.0767292
O95674	CDS2	2	0.975911	0.715019	0.556831	0.299256	0.154172	0.139786	0.0782006	0.0420455	0.975911	0.866856	0.56157	0.338797	0.202471	0.137674	0.0909272	0.0951152	1	1.04301	0.663789	0.501083	0.415288	0.405431	0.434951	0.375053	1	0.913769	0.736429	0.566796	0.423985	0.368738	0.367224	0.349406	0.992577	46.3064	0.0230034	0.998338	47.1736	0.0833546	0.98923	324.611	0.395541	0.992623	393.119	0.123365
O95684	FGFR1OP	18	0.975911	0.888146	0.814261	0.642171	0.578898	0.574518	0.422063	0.336078	0.975911	0.91623	0.738349	0.656374	0.532991	0.488859	0.409789	0.357696	1	0.978114	0.739489	0.637476	0.506795	0.432464	0.370663	0.315571	1	1.08075	0.826243	0.687174	0.627315	0.562271	0.465572	0.416158	0.973527	58.2742	0.0990085	0.991099	55.8883	0.302039	0.993623	446.689	0	0.966958	604.682	0.133722
O95685	PPP1R3D	3	0.975911	1.14554	0.810023	0.627012	0.427912	0.278042	0.152043	0.0919703	0.975911	1.25395	0.828398	0.515978	0.505926	0.288879	0.207772	0.134413	1	1.04305	1.33915	0.611041	0.749907	0.629068	0.6699	0.483259	1	1.0918	1.06239	0.645482	0.545042	0.465978	0.482427	0.389059	0.964163	52.4832	0.0691744	0.90017	52.1173	0.160419	NA	NA	NA	0.961657	431.066	0.456616
O95707	POP4	2	0.975911	0.799452	0.698055	0.484315	0.320163	0.235342	0.180409	0.125689	0.975911	0.820348	0.667172	0.387756	0.260265	0.200455	0.165481	0.139289	1	0.86167	0.537091	0.383616	0.274375	0.25061	0.206189	0.20435	1	0.891255	0.575572	0.397489	0.370877	0.324627	0.247668	0.181893	0.995798	49.6382	0.0555522	0.996462	48.2182	0.120067	0.998959	267.329	0.0441676	0.991107	296.367	0
O95714	HERC2	4	0.975911	0.901559	0.632222	0.494821	0.390635	0.25829	0.160723	0.136393	0.975911	0.84614	0.62718	0.492001	0.382071	0.267141	0.162712	0.125126	1	0.979252	0.677434	0.253924	0.185958	0.141252	0.115027	0.116517	1	1.00615	0.661228	0.339482	0.195559	0.131629	0.115732	0.0974886	0.988815	50.072	0.0695597	0.99362	49.9427	0.0311472	0.99903	280.472	0.110012	0.999342	290.549	0.0468217
O95721	SNAP29	22	0.975911	0.90575	0.800415	0.724064	0.72955	0.748382	0.620739	0.57734	0.975911	0.909655	0.768937	0.710677	0.670875	0.654783	0.617728	0.580237	1	1.06619	0.862727	0.758887	0.683649	0.565106	0.522235	0.521029	1	1.09729	0.83983	0.680434	0.631326	0.565217	0.508933	0.503397	0.91232	NA	0.473513	0.983229	NA	0.590951	0.972121	NA	0.331396	0.963042	NA	0.449792
O95747	OXSR1	29	0.975911	0.781987	0.541491	0.352944	0.223995	0.146312	0.0940538	0.0752304	0.975911	0.773217	0.551879	0.354163	0.231714	0.155593	0.102507	0.0682407	1	0.893268	0.511334	0.332143	0.25825	0.22174	0.181584	0.153531	1	0.827743	0.505866	0.341119	0.252765	0.220826	0.189321	0.156646	0.998653	46.9622	0.0497407	0.99844	47.0595	0.0448939	0.999361	257.303	0.0690246	0.999775	250.907	0
O95749	GGPS1	10	0.975911	0.922895	0.826152	0.608044	0.301407	0.152048	0.119857	0.0866518	0.975911	0.865869	0.821424	0.61589	0.321163	0.178133	0.107173	0.0758069	1	0.930644	0.519417	0.226023	0.15823	0.145528	0.166575	0.154552	1	0.938318	0.533583	0.205598	0.150479	0.119232	0.106196	0.0878182	0.995921	51.0554	0.0542138	0.990759	51.2525	0.00725036	0.996275	250.282	0.122097	0.998164	253.783	0.063143
O95757	HSPA4L	63	0.975911	0.908553	0.778696	0.483297	0.285253	0.18744	0.125685	0.0871303	0.975911	0.894363	0.741213	0.479052	0.275354	0.190955	0.133493	0.0898525	1	0.980424	0.800302	0.663948	0.549246	0.450798	0.361913	0.275796	1	0.98397	0.818676	0.66019	0.547583	0.459627	0.381649	0.303183	0.998385	49.9593	0.0705699	0.999031	49.6855	0.0677397	0.991616	467.501	0	0.996762	479.503	0
O95758	PTBP3	15	0.975911	0.811699	0.52457	0.338372	0.205497	0.129425	0.115163	0.0932529	0.975911	0.78986	0.574496	0.328119	0.243935	0.141156	0.108688	0.0885889	1	0.842529	0.50263	0.321005	0.262162	0.224155	0.192801	0.165437	1	0.905222	0.526961	0.368474	0.289452	0.246906	0.216985	0.197122	0.998604	46.7169	0.0826237	0.997829	47.0861	0.0679532	0.999634	249.336	0.0446113	0.999296	265.583	0.120715
O95772	STARD3NL	3	0.975911	0.764989	0.579971	0.416085	0.295472	0.212108	0.154761	0.100417	0.975911	0.867206	0.669769	0.446146	0.301656	0.206163	0.151177	0.104768	1	0.986417	0.635259	0.487914	0.396544	0.322048	0.300716	0.285649	1	1.02386	0.71987	0.509846	0.377901	0.347886	0.342457	0.292177	0.996357	47.9716	0.0586876	0.999552	49.134	0.0758373	0.994849	325.882	0.211331	0.99543	344.864	0.262243
O95777	LSM8	8	0.975911	0.919691	0.778099	0.663811	0.625328	0.583844	0.486652	0.419683	0.975911	0.889216	0.758854	0.643527	0.588167	0.556362	0.49883	0.391973	1	0.931553	0.804353	0.640393	0.591843	0.553235	0.553196	0.581463	1	0.969464	0.795296	0.660965	0.598348	0.534792	0.5343	0.586214	0.97927	60.949	0.330522	0.979594	59.4705	0.337697	0.983116	NA	0.497184	0.985834	NA	0.5153
O95782	AP2A1	49	0.975911	0.885078	0.658685	0.446985	0.254585	0.168855	0.116211	0.0858041	0.975911	0.880204	0.688524	0.448173	0.265748	0.167493	0.114187	0.0837296	1	0.833717	0.501986	0.31197	0.234268	0.181682	0.147226	0.122759	1	0.813154	0.460894	0.294521	0.214099	0.16281	0.12911	0.102178	0.999365	48.8484	0.0571902	0.999963	49.0824	0.0513336	0.999129	245.9	0	0.998786	233.282	0
O95785	WIZ	8	0.975911	0.788715	0.667815	0.491665	0.366415	0.303595	0.256205	0.202486	0.975911	0.909204	0.831928	0.641055	0.435472	0.359307	0.299727	0.265282	1	0.797325	0.476435	0.361324	0.258627	0.237965	0.237002	0.181326	1	0.787135	0.53045	0.394227	0.321089	0.259776	0.270148	0.24186	0.996146	49.8298	0.156365	0.996269	52.8991	0.229934	0.997913	242.954	0.0365496	0.998379	262.864	0
O95793	STAU1	16	0.975911	0.869589	0.756499	0.63177	0.508909	0.456529	0.414197	0.335289	0.975911	0.959704	0.796793	0.582919	0.447473	0.371794	0.303704	0.268199	1	0.749187	0.391653	0.259337	0.183645	0.142812	0.119253	0.102064	1	0.681107	0.381933	0.27339	0.21443	0.17464	0.165238	0.153813	0.996564	55.0564	0.28008	0.996802	52.2922	0.25984	0.999376	209.877	0	0.999754	198.901	0
O95801	TTC4	22	0.975911	0.892178	0.678718	0.409922	0.205734	0.138605	0.100166	0.0772191	0.975911	0.88126	0.67218	0.40185	0.201237	0.13299	0.0920658	0.0688832	1	0.888601	0.448787	0.276951	0.204462	0.159938	0.14366	0.14419	1	0.942564	0.482019	0.282371	0.205618	0.148942	0.111747	0.085415	0.999511	48.4948	0.0615487	0.999526	48.3821	0.0509407	0.999601	236.433	0.0844809	0.998031	250.838	0.0379121
O95807	TMEM50A	2	0.975911	0.82671	0.751052	0.612393	0.472672	0.410266	0.337103	0.203947	0.975911	0.672067	0.601897	0.408163	0.37342	0.20786	0.125133	0.0751206	1	0.863272	0.648852	0.613858	0.525729	0.34297	0.381209	0.437747	1	0.793447	0.550788	0.414326	0.341085	0.266498	0.276823	0.211338	0.991463	53.8515	0	0.972318	48.031	0	0.948314	425.2	0	0.996429	271.8	0
O95810	SDPR	16	0.975911	0.902739	0.818028	0.690158	0.645756	0.676719	0.586977	0.560672	0.975911	0.967017	0.821189	0.716396	0.553838	0.592309	0.577544	0.542595	1	0.849244	0.576403	0.481412	0.362618	0.315436	0.318935	0.324308	1	0.823335	0.579984	0.419433	0.339949	0.290767	0.305361	0.272776	0.96868	NA	0.56103	0.978465	NA	0.551839	0.993861	301.97	0.144196	0.997058	285.724	0.067307
O95816	BAG2	20	0.975911	0.913859	0.774809	0.779873	0.810734	0.760255	0.506254	0.320679	0.975911	0.956403	0.760375	0.770408	0.721559	0.690294	0.497724	0.32251	1	0.875805	0.377285	0.183045	0.127237	0.101657	0.085913	0.0649821	1	0.951604	0.384125	0.18568	0.136982	0.105117	0.0776724	0.0631071	0.837533	63.1285	0	0.912506	61.8965	0	0.999904	219.347	0.0330514	0.998865	228.335	0.0631628
O95817	BAG3	26	0.975911	0.939514	0.888	0.768073	0.766191	0.762957	0.627858	0.570294	0.975911	0.952759	0.772716	0.757966	0.610952	0.65534	0.618087	0.574094	1	0.961741	0.606435	0.402929	0.333636	0.287675	0.27632	0.278197	1	0.908863	0.512676	0.346946	0.272891	0.234473	0.218595	0.212598	0.94779	NA	0.158971	0.949981	NA	0.588555	0.999612	288.96	0.236167	0.999731	256.608	0.156753
O95819	MAP4K4	17	0.975911	0.849867	0.567787	0.342831	0.224173	0.174297	0.139149	0.13311	0.975911	0.938233	0.693142	0.462009	0.303409	0.263309	0.243765	0.223608	1	0.436199	0.229106	0.164046	0.12166	0.109736	0.0896289	0.0827899	1	0.484733	0.312562	0.217531	0.163201	0.145138	0.134302	0.114616	0.999529	47.1337	0.127545	0.998355	49.0998	0.225071	0.999512	137.142	0	0.997228	149.604	0
O95822	MLYCD	3	0.975911	0.993961	0.892791	0.812732	0.751098	0.688502	0.642879	0.550131	0.975911	0.825948	0.769423	0.611145	0.637615	0.560672	0.504366	0.394039	1	1.11691	0.999334	0.734722	0.704721	0.646396	0.580203	0.534647	1	0.989532	0.872016	0.642925	0.522905	0.484785	0.422146	0.41772	0.983088	NA	0.434765	0.955194	60.4349	0.239093	0.932687	NA	0.525868	0.998524	484.13	0.362521
O95825	CRYZL1	14	0.975911	0.921411	0.843362	0.735932	0.684116	0.597559	0.187762	0.0749442	0.975911	0.850977	0.817292	0.741433	0.669156	0.583111	0.181873	0.0594369	1	0.861848	0.591453	0.424501	0.335722	0.265015	0.205329	0.163841	1	0.894001	0.61519	0.443018	0.356508	0.283697	0.233297	0.188979	0.922221	56.7344	0	0.90061	56.2976	0	0.995458	289.977	0	0.998148	306.991	0
O95831	AIFM1	37	0.975911	0.865229	0.719953	0.583197	0.473322	0.352496	0.192025	0.0907623	0.975911	0.812614	0.732693	0.570986	0.4787	0.355496	0.210762	0.0914396	1	0.936781	0.761546	0.657427	0.591276	0.530639	0.502295	0.495312	1	0.957317	0.743025	0.623864	0.551913	0.486366	0.483529	0.4642	0.988268	52.224	0	0.983206	52.1242	0	0.998307	711.219	0.258924	0.997976	566.649	0.352178
O95834	EML2	20	0.975911	0.909645	0.775649	0.611924	0.277133	0.135586	0.113381	0.0838819	0.975911	0.889717	0.838658	0.643282	0.368835	0.202262	0.159047	0.0905341	1	0.911963	0.680558	0.519113	0.407406	0.312112	0.246784	0.182765	1	0.914116	0.703569	0.526676	0.409895	0.334538	0.265429	0.208182	0.99072	50.7221	0.0336619	0.993212	51.8859	0.0360653	0.992172	344.723	0	0.995295	356.057	0
O95835	LATS1	4	0.975911	0.814937	0.606582	0.537606	0.502834	0.520328	0.382232	0.310742	0.975911	0.831342	0.823559	0.433609	0.277482	0.200782	0.16095	0.124078	1	0.811352	0.555273	0.404255	0.356095	0.25192	0.235984	0.191155	1	0.708394	0.472597	0.366059	0.239585	0.222307	0.242522	0.138987	0.940641	52.548	0.334258	0.97863	49.6069	0.113898	0.994533	273.298	0	0.988319	224.703	0
O95857	TSPAN13	5	0.975911	0.896108	0.732704	0.65777	0.617604	0.612336	0.456872	0.392596	0.975911	0.886372	0.718139	0.677386	0.607692	0.56483	0.519234	0.416702	1	1.10905	0.895091	0.864003	0.779261	0.690639	0.671086	0.737821	1	1.09913	0.888112	0.820095	0.790608	0.698534	0.700313	0.810708	0.953772	60.2602	0.184107	0.970688	61.291	0.350961	0.87751	NA	0.64983	0.844555	NA	0.739781
O95861	BPNT1	26	0.975911	0.935737	0.804894	0.596888	0.275804	0.129285	0.0861728	0.0663736	0.975911	0.840077	0.834007	0.59048	0.318305	0.17316	0.127724	0.0924645	1	0.872134	0.726079	0.585022	0.537842	0.483762	0.492806	0.549605	1	0.863451	0.671643	0.523997	0.456242	0.388863	0.394554	0.444706	0.996223	50.7798	0.02752	0.985496	51.0426	0.0304025	0.973696	735.785	0.398239	0.983929	383.233	0.262937
O95865	DDAH2	15	0.975911	0.909368	0.829262	0.680128	0.566487	0.311051	0.156031	0.112531	0.975911	0.897491	0.702838	0.599384	0.424704	0.241106	0.137408	0.100974	1	0.988213	0.854596	0.767622	0.691301	0.609052	0.592562	0.59311	1	0.908479	0.700909	0.558613	0.479119	0.433271	0.41006	0.412374	0.98714	53.8616	0	0.992651	51.4394	0	0.992005	NA	0.423873	0.998252	422.524	0.241845
O95870	ABHD16A	17	0.975911	0.624442	0.354286	0.20897	0.126836	0.0941608	0.0700185	0.0498286	0.975911	0.718902	0.405444	0.206248	0.131882	0.0857888	0.056644	0.0464977	1	0.804659	0.41037	0.298262	0.215286	0.188292	0.163566	0.13528	1	0.782172	0.404968	0.264625	0.219752	0.176787	0.163752	0.133149	0.995212	43.8971	0.0635632	0.998855	44.8114	0.0509824	0.998772	223.344	0.0528441	0.999587	216.667	0.0542618
O95873	C6orf47	4	0.975911	0.855143	0.728607	0.601658	0.543453	0.489474	0.379195	0.287849	0.975911	0.911848	0.699161	0.604712	0.451981	0.419133	0.354753	0.291358	1	1.03678	0.704495	0.539684	0.475444	0.454756	0.441498	0.416708	1	0.938343	0.697871	0.509041	0.449031	0.404752	0.380512	0.382619	0.985469	55.4543	0.110348	0.989612	52.7766	0.269445	0.99264	380.39	0.422172	0.998736	369.499	0.300321
O95881	TXNDC12	11	0.975911	0.920147	0.804563	0.684486	0.550582	0.449946	0.341765	0.308752	0.975911	0.908123	0.781532	0.710181	0.5823	0.454072	0.401793	0.341126	1	0.95561	0.703339	0.567046	0.455185	0.366459	0.302008	0.254877	1	1.0271	0.765665	0.597951	0.510135	0.413089	0.325613	0.2828	0.998382	55.6536	0.185191	0.995667	56.8533	0.197562	0.995679	383.922	0	0.990149	429.409	0
O95905	ECD	14	0.975911	0.775922	0.529921	0.343587	0.228079	0.148512	0.11024	0.0844169	0.975911	0.790709	0.52903	0.341606	0.199173	0.151547	0.111614	0.0715699	1	0.806787	0.479423	0.306197	0.255935	0.211559	0.185262	0.172134	1	0.705271	0.441697	0.289496	0.22249	0.171536	0.14129	0.127443	0.998513	46.7625	0.0679992	0.998487	46.736	0.0672916	0.999549	238.085	0.0357895	0.995891	211.386	0
O95983	MBD3	13	0.975911	0.848709	0.637943	0.471321	0.303315	0.258717	0.207285	0.166371	0.975911	0.845118	0.641592	0.490262	0.317472	0.264678	0.213148	0.153517	1	0.858927	0.362334	0.146272	0.0917782	0.0665681	0.0560238	0.0483259	1	0.891315	0.472665	0.24171	0.174183	0.139421	0.0985943	0.0875194	0.9982	49.0138	0.145992	0.997331	49.3757	0.125143	0.999643	214.545	0	0.999598	240.655	0.0129341
O95985	TOP3B	11	0.975911	0.871236	0.575605	0.414282	0.269543	0.132547	0.132399	0.123623	0.975911	0.847665	0.722835	0.448697	0.34013	0.215721	0.174685	0.132007	1	0.418506	0.225453	0.121	0.104596	0.0813638	0.0715746	0.0591537	1	0.559683	0.288905	0.212082	0.169446	0.136227	0.11826	0.10254	0.993284	47.9382	0.0919703	0.995864	49.6159	0.0930717	0.998179	135.77	0	0.999475	164.277	0
O95989	NUDT3	14	0.975911	0.98787	0.86485	0.753516	0.538798	0.275976	0.137083	0.0845835	0.975911	0.92496	0.879437	0.66973	0.56833	0.270244	0.139121	0.0842658	1	0.948394	0.825238	0.689369	0.655578	0.566578	0.531971	0.548451	1	0.982616	0.754821	0.652326	0.570708	0.513602	0.497641	0.492101	0.995301	54.1136	0	0.986888	53.7654	0	0.989941	NA	0.307311	0.995438	681.179	0.403507
O95997;Q9NZH5	PTTG1;PTTG2	4	0.975911	0.843689	0.660295	0.574363	0.44413	0.393413	0.308849	0.254003	0.975911	0.877991	0.745854	0.59689	0.50333	0.409503	0.335104	0.274433	1	1.14146	0.91488	1.23432	0.780678	0.624168	0.63079	0.592113	1	0.931732	0.697949	0.505686	0.370073	0.317295	0.294104	0.26646	0.992032	52.0009	0.186557	0.998062	53.692	0.184739	0.806024	NA	0.615638	0.998592	346.049	0.0813579
O95999	BCL10	12	0.975911	0.915545	0.884856	0.742552	0.688746	0.7233	0.596543	0.512681	0.975911	0.911667	0.787674	0.709714	0.580603	0.578156	0.530559	0.505884	1	0.961888	0.706061	0.567324	0.43814	0.370466	0.331162	0.312923	1	0.907156	0.658704	0.515017	0.398276	0.344159	0.314994	0.289358	0.948162	NA	0.192262	0.992091	NA	0.485648	0.99752	385.725	0.0961751	0.999125	349.651	0.0239582
O96000	NDUFB10	14	0.975911	0.817884	0.574969	0.367545	0.235721	0.15818	0.113856	0.0855879	0.975911	0.717001	0.622117	0.3637	0.272426	0.182677	0.124427	0.0861491	1	0.858262	0.59879	0.47214	0.387279	0.340979	0.313036	0.282398	1	0.879669	0.608804	0.471513	0.402096	0.338746	0.298107	0.29616	0.999421	47.4436	0.0675732	0.989047	47.5672	0.0323778	0.999769	318.149	0.0247711	0.998762	321.683	0.0799607
O96005	CLPTM1	12	0.975911	0.828059	0.700394	0.461842	0.312077	0.211839	0.148632	0.102465	0.975911	0.863245	0.641508	0.472548	0.290537	0.207219	0.14076	0.101242	1	0.899059	0.672621	0.468323	0.420146	0.371361	0.384783	0.366243	1	0.826938	0.706069	0.524704	0.411997	0.413428	0.394774	0.38122	0.998094	49.4677	0.0442384	0.998526	49.1231	0.0573425	0.994257	342.138	0.269053	0.981943	388.768	0
O96006	ZBED1	7	0.975911	1.08157	0.788195	0.550754	0.339171	0.235294	0.18794	0.117612	0.975911	0.985816	0.78489	0.501283	0.298136	0.174303	0.132886	0.0988642	1	0.888579	0.612926	0.351224	0.27037	0.252349	0.235215	0.22283	1	0.885534	0.603003	0.336573	0.213255	0.152276	0.135785	0.117662	0.981489	50.8477	0.140752	0.997861	50.1624	0.0949335	0.994398	278.983	0.118861	0.996131	273.935	0
O96007	MOCS2	16	0.975911	0.909607	0.766803	0.699614	0.628616	0.601789	0.510163	0.459732	0.975911	0.836569	0.787782	0.729636	0.67962	0.657846	0.605914	0.526448	1	0.949183	0.784882	0.683029	0.634644	0.593661	0.582589	0.668713	1	0.973065	0.810269	0.67054	0.63176	0.575942	0.553458	0.611413	0.983431	63.7085	0.376856	0.967572	NA	0.393694	0.966191	NA	0.584282	0.986572	NA	0.549854
O96008	TOMM40	18	0.975911	0.871659	0.632423	0.410694	0.242741	0.134414	0.0994581	0.0654477	0.975911	0.790641	0.675118	0.407495	0.291142	0.164642	0.108148	0.0695566	1	0.92415	0.713324	0.534444	0.512851	0.500245	0.520782	0.539831	1	0.8963	0.659433	0.548439	0.481424	0.432039	0.430541	0.446063	0.999421	48.3508	0.0385347	0.995028	48.653	0.00244369	0.982717	NA	0.484669	0.996347	412.353	0.338313
O96013	PAK4	12	0.975911	0.838897	0.564101	0.281948	0.190657	0.146466	0.10627	0.0810993	0.975911	0.889385	0.592446	0.308984	0.203642	0.142966	0.104114	0.088737	1	0.880901	0.610567	0.482622	0.350843	0.297443	0.245433	0.205404	1	0.885492	0.608439	0.454781	0.354388	0.309285	0.273062	0.216865	0.998471	46.7505	0.090929	0.998466	47.2436	0.0969008	0.996052	311.338	0	0.999096	310.408	0
O96017	CHEK2	18	0.975911	0.898331	0.736847	0.510964	0.351932	0.267852	0.180025	0.129964	0.975911	0.906109	0.710568	0.498342	0.315244	0.212557	0.148648	0.115954	1	0.824247	0.558088	0.388078	0.308805	0.2604	0.216911	0.178443	1	0.80563	0.576287	0.406632	0.302031	0.242123	0.198332	0.161446	0.998697	50.5411	0.0906768	0.999633	49.9131	0.0793419	0.998057	270.375	0	0.991902	270.589	0
O96018	APBA3	2	0.975911	0.95823	0.708382	0.441744	0.368101	0.275024	0.233269	0.135923	0.975911	0.813088	0.74711	0.488388	0.347043	0.219381	0.15525	0.0889382	1	0.856205	0.550375	0.498355	0.366424	0.336618	0.27688	0.207258	1	0.694446	0.395059	0.248761	0.20164	0.173997	0.171524	0.156538	0.985279	49.7437	0.17582	0.993486	50.2129	0	0.986472	302.944	0	0.999002	200.085	0.0325072
O96019	ACTL6A	22	0.975911	0.887271	0.76705	0.563272	0.279783	0.166017	0.107456	0.0804983	0.975911	0.841166	0.776708	0.551831	0.285728	0.178525	0.118228	0.0783939	1	0.779892	0.503928	0.329392	0.262474	0.209864	0.167439	0.13449	1	0.849854	0.50949	0.361108	0.275992	0.214153	0.179072	0.134994	0.99553	50.4105	0.0251938	0.99145	50.3789	0.00854713	0.996323	240.437	0	0.998212	257.791	0
O96033	MOCS2	5	0.975911	0.961582	0.727895	0.579754	0.470184	0.342537	0.28103	0.274678	0.975911	0.839061	0.72145	0.613069	0.564009	0.461089	0.386548	0.26493	1	0.738998	0.68696	0.33618	0.329243	0.269719	0.220022	0.189893	1	0.855964	0.656856	0.488609	0.390622	0.329833	0.299975	0.30202	0.989997	52.0906	0.236453	0.986264	55.572	0	0.945628	274.741	0	0.995837	334.533	0
P00167	CYB5A	7	0.975911	0.907765	0.811584	0.851832	0.778515	0.760518	0.592552	0.563218	0.975911	0.891776	0.780679	0.675285	0.612769	0.584599	0.544498	0.452621	1	0.944838	0.697516	0.539413	0.47024	0.370929	0.374489	0.365974	1	0.986918	0.756072	0.565511	0.475279	0.392044	0.372614	0.312589	0.915657	NA	0.144541	0.985122	64.4858	0.419516	0.996211	383.146	0.230249	0.998076	407.429	0.165621
P00338	LDHA	47	0.975911	0.945096	0.740013	0.657824	0.552623	0.486144	0.271396	0.0835437	0.975911	0.945269	0.739933	0.64909	0.526888	0.444044	0.284688	0.0791264	1	1.01477	0.79339	0.68399	0.60824	0.557177	0.500417	0.512047	1	1.03717	0.72332	0.636453	0.528198	0.520738	0.482278	0.492663	0.957426	54.6344	0	0.968447	54.2021	0	0.989631	NA	0.412461	0.981651	671.434	0.468456
P00352	ALDH1A1	34	0.975911	0.916533	0.804023	0.69895	0.588207	0.490996	0.349912	0.168635	0.975911	0.886411	0.836292	0.70237	0.618927	0.498003	0.384037	0.171047	1	0.906587	0.807292	0.685879	0.671692	0.646971	0.682537	0.805877	1	0.907898	0.802175	0.710167	0.633362	0.587875	0.630053	0.713648	0.984909	56.1717	0	0.977989	56.7576	0	0.823544	NA	0.687426	0.909274	NA	0.588848
P00367	GLUD1	35	0.975911	0.952705	0.783444	0.723766	0.452877	0.112005	0.0786038	0.0631162	0.975911	0.85605	0.849996	0.653701	0.538127	0.155196	0.0949034	0.0696776	1	0.639577	0.256582	0.174926	0.154456	0.128567	0.108495	0.0857669	1	0.668519	0.244437	0.174028	0.14704	0.132697	0.111566	0.0865153	0.976401	52.4331	0	0.965646	52.7096	0	0.998955	173.794	0.0611023	0.998737	175.849	0.0815317
P00374	DHFR	17	0.975911	0.674526	0.422351	0.281671	0.183602	0.131748	0.0988904	0.0715579	0.975911	0.709088	0.489229	0.300968	0.20489	0.138331	0.102481	0.0760921	1	0.979555	0.698436	0.536674	0.434297	0.341379	0.286298	0.269532	1	0.967266	0.696945	0.517109	0.424987	0.357941	0.308336	0.289522	0.994367	44.9705	0.0784663	0.99661	45.8227	0.0667467	0.99631	369.448	0.0442472	0.99878	361.412	0.138159
P00387	CYB5R3	18	0.975911	0.89984	0.802983	0.403829	0.135015	0.0835711	0.0573241	0.0365494	0.975911	1.00407	0.70663	0.42745	0.142672	0.0893779	0.0657595	0.0454398	1	0.862387	0.744111	0.634794	0.546393	0.483799	0.453628	0.441624	1	0.81722	0.707166	0.571321	0.48616	0.4283	0.403704	0.388078	0.99499	48.9714	0.0353489	0.994156	48.7649	0.0414749	0.991666	549.349	0	0.98791	427.715	0
P00390	GSR	30	0.975911	0.944092	0.868556	0.776792	0.751315	0.710487	0.597547	0.596366	0.975911	0.828475	0.80173	0.670458	0.664065	0.66707	0.582636	0.488045	1	0.873096	0.7415	0.25856	0.161616	0.118207	0.103375	0.0888072	1	0.876227	0.640575	0.293592	0.146252	0.105243	0.0832288	0.0709782	0.9764	NA	0.469737	0.933764	NA	0.353236	0.984517	289.466	0.0873952	0.989602	277.307	0
P00395	MT-CO1	2	0.975911	0.869333	0.706255	0.403436	0.179361	0.102869	0.0708787	0.0413769	0.975911	0.906437	0.68942	0.388575	0.143073	0.0620958	0.0400374	0.0318538	1	0.946957	0.759948	0.698969	0.581177	0.542137	0.562326	0.596728	1	0.941246	0.858206	0.701954	0.586353	0.536022	0.560049	0.573142	0.997853	48.528	0.0204092	0.998817	48.3286	0.00817945	0.973347	NA	0.498964	0.976805	NA	0.517798
P00403	MT-CO2	8	0.975911	0.832275	0.491927	0.253222	0.142851	0.0926721	0.0578365	0.0392168	0.975911	0.853896	0.528418	0.290499	0.15748	0.0988549	0.0621884	0.0387629	1	1.00134	0.740602	0.607844	0.537077	0.489814	0.499533	0.492201	1	0.966024	0.767834	0.60999	0.520816	0.482768	0.466921	0.46903	0.998759	46.117	0.0477062	0.998563	46.647	0.0435243	0.996124	621.836	0.464143	0.998679	521.041	0.397825
P00441	SOD1	16	0.975911	0.910411	0.864866	0.820017	1.02266	1.54243	1.66779	1.98106	0.975911	0.901156	0.851689	0.752073	0.87107	1.16741	1.48644	1.80108	1	1.27524	1.03004	1.06034	0.910021	0.838707	0.793882	0.830951	1	1.24416	1.08561	0.956461	0.900281	0.83883	0.772491	0.815768	NA	NA	NA	NA	NA	NA	0.540122	NA	0.818983	0.597412	NA	0.784801
P00491	PNP	28	0.975911	0.984312	0.923005	0.801501	0.835256	0.771423	0.401436	0.115316	0.975911	0.917305	0.832322	0.753871	0.69578	0.616035	0.382398	0.103213	1	0.886184	0.715761	0.579244	0.557902	0.532471	0.559142	0.605689	1	0.918911	0.75573	0.598534	0.543457	0.493385	0.493618	0.536494	0.926587	60.6249	0	0.926765	58.081	0	0.969656	NA	0.525854	0.984283	715.367	0.426459
P00492	HPRT1	21	0.975911	0.943701	0.900363	0.770048	0.763109	0.74223	0.591477	0.516459	0.975911	0.909306	0.799534	0.752866	0.687007	0.693479	0.622986	0.525608	1	0.880378	0.752911	0.647579	0.584271	0.521573	0.536973	0.54748	1	0.87345	0.727119	0.603563	0.523022	0.478121	0.475128	0.487011	0.959662	NA	0.0546306	0.962052	NA	0.358539	0.986629	NA	0.292665	0.990689	565.039	0.228198
P00505	GOT2	29	0.975911	1.00126	0.845239	0.774096	0.750326	0.78171	0.601776	0.562348	0.975911	0.957854	0.780886	0.70798	0.667493	0.610463	0.54209	0.448754	1	0.992424	0.898083	0.851321	0.828783	0.793882	0.863602	1.01487	1	0.902187	0.773457	0.695712	0.648943	0.593801	0.657309	0.748813	0.897293	NA	0.222705	0.967003	64.3127	0.340662	NA	NA	NA	0.885418	NA	0.643118
P00519	ABL1	28	0.975911	0.805738	0.601383	0.396632	0.275158	0.219854	0.17069	0.140283	0.975911	0.811131	0.636152	0.414646	0.286083	0.212268	0.163929	0.135168	1	0.761657	0.414412	0.293611	0.232808	0.194299	0.173396	0.170094	1	0.777177	0.446201	0.323022	0.267038	0.236983	0.199477	0.187901	0.999164	47.8606	0.124206	0.999088	48.3519	0.104675	0.99971	217.124	0.0605654	0.999577	229.065	0.0693317
P00558	PGK1	49	0.975911	0.935852	0.71766	0.478702	0.192786	0.116585	0.0823976	0.0553938	0.975911	0.928178	0.73872	0.513665	0.232969	0.145058	0.101799	0.0719811	1	1.09386	0.861907	0.987968	0.839043	0.770679	0.738404	0.823369	1	1.13383	0.846865	0.73497	0.770949	0.745975	0.674437	0.79895	0.997084	49.2255	0.0355723	0.997489	49.7218	0.0460723	0.680856	NA	0.672745	NA	NA	NA
P00568	AK1	19	0.975911	0.90762	0.834243	0.602967	0.349126	0.208202	0.137427	0.102048	0.975911	0.910426	0.761191	0.607032	0.33064	0.196565	0.131989	0.105767	1	1.00194	0.819627	0.784162	0.671698	0.620092	0.635384	0.653036	1	0.979218	0.835309	0.712484	0.655225	0.591317	0.593433	0.654728	0.997159	51.4571	0.0561562	0.995407	51.062	0.0370015	0.967974	NA	0.577624	0.977747	NA	0.59076
P00813	ADA	9	0.975911	0.868475	0.842538	0.665131	0.57224	0.573761	0.387751	0.102005	0.975911	0.969324	0.753449	0.686776	0.456395	0.415259	0.250194	0.0995168	1	0.896122	0.741266	0.625126	0.532977	0.4851	0.506203	0.506066	1	1.00483	0.787267	0.651388	0.555228	0.533999	0.546346	0.633827	0.925156	56.3958	0	0.97869	53.847	0	0.987963	645.479	0.323765	0.968457	NA	0.56249
P00915	CA1	8	0.975911	0.965447	0.906363	0.748218	0.608881	0.321323	0.173899	0.115906	0.975911	0.865152	0.844142	0.667089	0.624366	0.316524	0.153111	0.110307	1	0.955639	0.847287	0.773465	0.66972	0.660258	0.671596	0.741235	1	0.877243	0.77511	0.692416	0.578454	0.532678	0.618464	0.630969	0.99359	54.9753	0	0.965728	54.1394	0	0.932098	NA	0.661561	0.925449	NA	0.473025
P01033	TIMP1	3	0.975911	0.794707	0.675629	0.559486	0.447976	0.408537	0.280915	0.147624	0.975911	0.867704	0.826609	0.59726	0.469248	0.401596	0.300319	0.187799	1	0.947844	0.676108	0.53006	0.410675	0.375946	0.299434	0.332722	1	0.8864	0.660516	0.487814	0.420119	0.323051	0.316993	0.308074	0.980764	52.1752	0	0.988925	53.7407	0.0490418	0.994928	357.562	0.172227	0.996471	343.537	0.0388256
P01034	CST3	3	0.975911	0.880488	0.827162	0.702635	0.621116	0.663574	0.544646	0.510423	0.975911	0.997104	0.81365	0.641165	0.479915	0.438403	0.434323	0.398181	1	1.10049	1.08628	1.04158	0.928531	0.807873	0.939147	1.00407	1	0.863228	0.76415	0.610734	0.465581	0.435308	0.458419	0.469983	0.963783	NA	0.451251	0.993594	53.5667	0.406531	NA	NA	NA	0.963261	497.585	0.142882
P01111	NRAS	14	0.975911	0.933457	0.832054	0.651109	0.463099	0.260995	0.131778	0.0711014	0.975911	0.906433	0.788501	0.658553	0.428603	0.237493	0.124853	0.0627542	1	0.977217	0.840788	0.759033	0.722618	0.650344	0.646251	0.72255	1	0.965457	0.845707	0.722426	0.639684	0.590542	0.593287	0.663499	0.997769	52.7676	0	0.99479	52.2505	0	0.957386	NA	0.648213	0.96785	NA	0.592838
P01112	HRAS	12	0.975911	0.908081	0.822725	0.671628	0.454189	0.266111	0.129096	0.0989517	0.975911	0.82278	0.765761	0.536791	0.477992	0.280263	0.174822	0.0937216	1	0.892009	0.761929	0.609513	0.466181	0.390104	0.371819	0.369376	1	0.859418	0.709855	0.543158	0.469294	0.390603	0.380777	0.391499	0.995688	52.8006	0	0.984954	51.6721	0	0.987198	430.931	0	0.990047	406.619	0
P01116	KRAS	9	0.975911	0.892452	0.906197	0.613359	0.367753	0.213745	0.134332	0.0782667	0.975911	0.9424	0.801337	0.643026	0.394698	0.271434	0.179394	0.12086	1	1.01021	0.779538	0.340369	0.282325	0.163715	0.263866	0.0915177	1	0.917947	0.796281	0.338836	0.289945	0.200612	0.250432	0.106576	0.991213	51.9021	0.0509578	0.998229	52.2333	0.0565711	0.9826	307.994	0.152035	0.978379	309.647	0.167498
P01130	LDLR	2	0.975911	0.897349	0.923253	0.508296	0.384375	0.336839	0.270834	0.229155	0.975911	0.943261	0.739387	0.406741	0.361392	0.34771	0.240024	0.249385	1	0.950016	0.621958	0.539099	0.399031	0.371788	0.316909	0.263052	1	0.795418	0.612863	0.515171	0.357086	0.317797	0.307915	0.316911	0.973197	50.7117	0.274304	0.985998	48.9898	0.275866	0.989751	350.955	0.0537403	0.984372	312.948	0
P01137	TGFB1	11	0.975911	0.914467	0.807334	0.679963	0.603453	0.559742	0.459974	0.388063	0.975911	0.889953	0.797353	0.64832	0.633776	0.529853	0.480677	0.378539	1	0.880195	0.514653	0.284207	0.191446	0.17006	0.153326	0.13593	1	0.937322	0.593315	0.319672	0.264144	0.228549	0.176105	0.163832	0.99151	59.3711	0.261983	0.984019	59.3862	0.223661	0.998747	249.015	0.0423394	0.9981	275.256	0.105898
P02008	HBZ	22	0.975911	0.973789	0.593738	0.434765	0.260408	0.165714	0.0987546	0.0714119	0.975911	1.03835	0.474884	0.482234	0.227269	0.147267	0.0940154	0.0699215	1	1.15055	0.589974	0.52573	0.42978	0.404494	0.341404	0.333269	1	1.00021	0.522659	0.502663	0.401966	0.39757	0.332699	0.335589	0.983747	48.585	0.0686042	0.936349	48.1349	0.0733366	0.93901	304.134	0.373493	0.975904	278.458	0.361321
P02042	HBD	13	0.975911	0.936995	0.882119	0.722169	0.650589	0.553404	0.450834	0.362276	0.975911	0.977721	0.873498	0.796917	0.598896	0.577867	0.522118	0.443616	1	0.90902	0.651936	0.487753	0.376606	0.307355	0.277172	0.249592	1	0.764499	0.58313	0.410871	0.317892	0.25788	0.21354	0.182356	0.994173	59.6719	0.159418	0.983447	61.9889	0.423898	0.999486	332.628	0	0.986414	266.258	0
P02100	HBE1	21	0.975911	0.930734	0.830508	0.690388	0.627593	0.529583	0.333613	0.264792	0.975911	1.01456	0.784724	0.769447	0.559162	0.506115	0.366716	0.291807	1	0.952288	0.702698	0.656614	0.540898	0.484807	0.431786	0.409322	1	0.869525	0.691311	0.56011	0.497992	0.456495	0.401212	0.388367	0.986445	57.2744	0	0.970748	56.9501	0.155332	0.987465	514.063	0	0.998625	437.756	0
P02511	CRYAB	3	0.975911	0.697991	0.573803	0.459872	0.31951	0.284555	0.198474	0.136446	0.975911	0.760172	0.726856	0.528506	0.376584	0.260981	0.187608	0.16267	1	1.15817	0.765343	0.806218	0.623677	0.536626	0.492744	0.466736	1	1.26537	1.10731	0.745961	0.541079	0.449568	0.301693	0.21716	0.982589	48.2352	0.0788874	0.986413	50.542	0.021543	0.890802	662.209	0.182219	0.909992	478.19	0.132768
P02545	LMNA	54	0.975911	0.908884	0.825579	0.739483	0.667331	0.375441	0.238448	0.171091	0.975911	0.815172	1.03776	0.661986	0.828694	0.49785	0.288202	0.207361	1	0.866093	0.456852	0.242354	0.169514	0.132649	0.116219	0.0953113	1	0.886385	0.445992	0.243812	0.163302	0.127418	0.107842	0.0910716	0.975321	55.6546	0	0.859491	57.986	0	0.999787	234.61	0.0134415	0.999995	235.007	0.0259884
P02549	SPTA1	131	0.975911	0.838726	0.537091	0.318097	0.188588	0.119368	0.0867319	0.0633206	0.975911	0.85981	0.584067	0.341457	0.206278	0.13063	0.0905244	0.0601515	1	0.745934	0.182214	0.110247	0.0880713	0.075902	0.0706812	0.0640987	1	0.759225	0.200046	0.125151	0.101113	0.0874317	0.0820473	0.0735455	0.998849	46.8206	0.0608953	0.999119	47.41	0.0567272	0.999853	177.718	0.0629215	0.999791	180.533	0.0729742
P02649	APOE	15	0.975911	0.936659	0.821825	0.728691	0.617593	0.501182	0.326749	0.219236	0.975911	0.903682	0.82112	0.722978	0.613707	0.475735	0.315037	0.221298	1	0.991906	0.824893	0.771879	0.68065	0.610167	0.623963	0.697611	1	1.06987	0.899557	0.787576	0.72154	0.67907	0.702552	0.803558	0.992376	56.8313	0	0.993369	56.4682	0	0.947648	NA	0.613429	0.896893	NA	0.725843
P02724	GYPA	2	0.975911	0.880628	0.704497	0.477034	0.400254	0.305236	0.232057	0.198265	0.975911	0.830861	0.599002	0.41296	0.256173	0.246589	0.203075	0.155951	1	1.08914	1.00109	0.781119	0.772007	0.6522	0.667672	0.659543	1	0.868557	0.83211	0.658167	0.566151	0.501353	0.4749	0.472045	0.99554	50.3124	0.172417	0.997015	47.8982	0.159454	0.935031	NA	0.654033	0.970252	614.697	0
P02786	TFRC	54	0.975911	0.910857	0.687631	0.550051	0.427655	0.344877	0.261856	0.103882	0.975911	0.890555	0.731878	0.53368	0.489509	0.364646	0.280012	0.101794	1	0.864385	0.745297	0.59776	0.585734	0.567262	0.594871	0.653513	1	0.920351	0.741956	0.625	0.570686	0.526955	0.541247	0.585622	0.984729	51.9659	0	0.979974	52.5907	0	0.941478	NA	0.55998	0.982645	NA	0.4965
P02792	FTL	15	0.975911	0.874218	0.771534	0.664412	0.496035	0.416922	0.358927	0.381413	0.975911	0.975685	0.917172	0.792177	0.63196	0.541254	0.477507	0.397919	1	1.08018	0.71916	0.436454	0.332809	0.271269	0.244347	0.212664	1	0.989746	0.648717	0.427084	0.309573	0.24134	0.192553	0.158429	0.990539	54.4495	0.302599	0.996544	59.5889	0.358127	0.989499	320.488	0.19025	0.998035	310.504	0.0442114
P02794	FTH1	16	0.975911	0.905393	0.797428	0.648446	0.439613	0.327978	0.293847	0.334842	0.975911	0.959197	1.01168	0.79973	0.669935	0.513412	0.447147	0.345638	1	0.885282	0.601424	0.348711	0.233421	0.196649	0.153855	0.132661	1	0.887693	0.575735	0.342516	0.218933	0.168303	0.120817	0.0968084	0.988183	52.5754	0.267527	0.982971	58.525	0.317477	0.997474	276.335	0	0.997434	269.689	0
P03905	MT-ND4	5	0.975911	0.8116	0.672634	0.434898	0.305661	0.220777	0.177237	0.163424	0.975911	0.850302	0.658639	0.391772	0.268506	0.181232	0.121721	0.103034	1	0.763857	0.428634	0.284717	0.209486	0.227932	0.206101	0.210801	1	0.764814	0.518435	0.352687	0.261321	0.256278	0.267359	0.228099	0.997324	48.8173	0.120508	0.998761	48.3988	0.0791806	0.997159	214.515	0.130771	0.994332	244.439	0.0477254
P03915	MT-ND5	2	0.975911	0.733747	0.740627	0.438472	0.272835	0.137145	0.121314	0.095908	0.975911	0.955729	0.682878	0.367803	0.19896	0.139904	0.122375	0.0731048	1	0.947525	0.662663	0.427407	0.30935	0.2714	0.287042	0.380089	1	0.849231	0.697646	0.403263	0.314328	0.288611	0.286346	0.324695	0.973639	48.8859	0.00155624	0.997736	48.2669	0.0949637	0.981051	296.827	0.290994	0.968198	307.707	0.138223
P03928	MT-ATP8	2	0.975911	0.768194	0.47888	0.358634	0.207416	0.149765	0.121072	0.0792997	0.975911	0.805616	0.693417	0.434467	0.316776	0.204447	0.182858	0.141466	1	0.71234	0.419899	0.390077	0.327909	0.262532	0.249148	0.222394	1	0.929424	0.495919	0.413237	0.388491	0.347843	0.270887	0.270238	0.994132	46.3659	0.0760249	0.994568	49.0307	0.0976796	0.992888	225.953	0.0203774	0.986336	263.714	0.273831
P04040	CAT	35	0.975911	0.940648	0.827175	0.755566	0.706085	0.64949	0.484216	0.134714	0.975911	0.882492	0.830127	0.745479	0.711971	0.635378	0.540126	0.126398	1	0.847426	0.742134	0.612852	0.512641	0.4694	0.384855	0.337519	1	0.816089	0.717053	0.598441	0.508518	0.430614	0.380332	0.336766	0.903505	59.299	0	0.862459	59.5359	0	0.977937	450.652	0	0.973966	424.534	0
P04062	GBA	16	0.975911	0.876946	0.778067	0.505868	0.284857	0.207778	0.160256	0.106675	0.975911	0.895407	0.735331	0.505389	0.292013	0.199652	0.131698	0.105811	1	0.96178	0.827927	0.680488	0.592329	0.550655	0.592196	0.600784	1	0.891296	0.705115	0.543479	0.474479	0.433868	0.440699	0.441282	0.995629	50.0877	0.085316	0.999377	49.9378	0.066297	0.982496	NA	0.559129	0.992992	428.956	0.304076
P04066	FUCA1	6	0.975911	0.940175	0.879151	0.719281	0.615974	0.488547	0.184474	0.105744	0.975911	0.929194	0.847301	0.695749	0.571183	0.46442	0.206158	0.105715	1	0.885687	0.635625	0.505601	0.394278	0.332548	0.338269	0.338392	1	0.855307	0.72544	0.540288	0.413665	0.347916	0.314232	0.304131	0.974023	55.6924	0	0.980726	55.0741	0	0.995052	335.02	0.149112	0.986843	368.363	0
P04075	ALDOA	47	0.975911	0.911337	0.796972	0.73031	0.712998	0.835501	0.526325	0.101836	0.975911	0.900287	0.817663	0.723881	0.684852	0.669804	0.509392	0.0862332	1	0.907128	0.728723	0.72789	0.528087	0.440113	0.385515	0.316268	1	0.91828	0.760351	0.635748	0.524329	0.459685	0.397222	0.343314	0.727157	60.685	0	0.843597	58.9742	0	0.958012	472.626	0	0.995053	469.777	0
P04080	CSTB	9	0.975911	1.10071	0.93357	0.922563	0.775696	0.570924	0.550186	0.5591	0.975911	1.00036	0.892511	0.795027	0.979946	0.781033	0.678566	0.482396	1	1.22595	1.53678	0.964275	1.11738	1.00091	0.900809	0.842079	1	1.10796	1.26018	1.01845	0.848564	0.802202	0.754682	0.731833	0.950331	NA	0.53592	0.821329	NA	0.0232316	NA	NA	NA	0.667397	NA	0.748608
P04083	ANXA1	39	0.975911	0.945164	0.752815	0.357952	0.164855	0.100809	0.0736137	0.0513933	0.975911	0.895897	0.715665	0.365521	0.186448	0.117124	0.0831278	0.0587044	1	1.03723	0.926975	0.905206	0.885327	0.795056	0.803862	0.910337	1	1.02467	0.893859	0.812816	0.744359	0.723482	0.712541	0.836446	0.999011	48.536	0.060509	0.998317	48.3859	0.0560814	0.750871	NA	0.839212	0.887457	NA	0.753815
P04114	APOB	7	0.975911	0.9598	0.677594	0.43336	0.275166	0.168872	0.151275	0.144229	0.975911	0.603752	0.823071	0.325138	0.31794	0.160684	0.158645	0.118923	1	0.554818	0.591519	0.42101	0.331032	0.285576	0.217938	0.19149	1	0.620466	0.86208	0.984351	0.684948	0.501917	0.450466	0.263271	0.996007	48.8559	0.13361	0.872915	48.3421	0.00961359	0.918263	214.22	0	0.648805	564.414	0.143154
P04150	NR3C1	7	0.975911	0.807525	0.705134	0.526921	0.457992	0.426195	0.341771	0.281233	0.975911	0.871392	0.540063	0.389794	0.260712	0.205523	0.159457	0.145126	1	0.829788	0.599887	0.450345	0.378209	0.308956	0.306083	0.331718	1	0.744546	0.585176	0.370072	0.287198	0.239054	0.231676	0.218525	0.988201	52.0925	0.242501	0.993302	47.3935	0.148537	0.993477	302.435	0.105838	0.984697	255.554	0
P04179	SOD2	13	0.975911	0.926444	0.813344	0.733544	0.7587	0.76874	0.684449	0.608383	0.975911	0.961286	0.730594	0.738598	0.618686	0.661736	0.626712	0.617723	1	1.0828	0.916822	0.87497	0.837253	0.828171	0.946356	1.13063	1	1.02569	0.929226	0.814415	0.771211	0.795162	0.8081	0.996886	0.888423	NA	0.571704	0.941245	NA	0.637612	NA	NA	NA	NA	NA	NA
P04181	OAT	34	0.975911	0.974902	0.759352	0.501543	0.25443	0.117631	0.0854154	0.0638979	0.975911	0.879325	0.810887	0.473861	0.309652	0.156071	0.10106	0.0694755	1	0.88172	0.836306	0.761674	0.722115	0.648893	0.624867	0.615336	1	0.978027	0.79474	0.682501	0.626818	0.557707	0.557633	0.556149	0.998078	49.8644	0.0426368	0.993305	50.1298	0.0341125	0.968302	NA	0.242017	0.995758	NA	0.478862
P04183	TK1	24	0.975911	0.981322	0.819283	0.747488	0.718783	0.624389	0.600639	0.610038	0.975911	0.954244	0.864549	0.696	0.752891	0.643902	0.591028	0.524674	1	0.917249	0.773915	0.671062	0.604653	0.57231	0.591221	0.659442	1	0.969731	0.744197	0.623377	0.568615	0.51559	0.55299	0.589303	0.969858	NA	0.58868	0.944984	NA	0.431366	0.957443	NA	0.558118	0.984701	NA	0.537216
P04406	GAPDH	43	0.975911	0.925905	0.825277	0.768129	0.683287	0.418256	0.0884474	0.0566393	0.975911	0.922579	0.780477	0.760487	0.621125	0.348519	0.086333	0.0580792	1	1.0136	0.824503	0.826094	0.754251	0.740882	0.768532	0.87135	1	1.04839	0.895636	0.799435	0.775796	0.714064	0.731388	0.825763	0.951876	55.5332	0	0.957332	54.5176	0	0.845305	NA	0.79126	0.903064	NA	0.760492
P04424	ASL	18	0.975911	0.918395	0.840226	0.711715	0.51594	0.189419	0.106	0.0710072	0.975911	0.902082	0.838235	0.77148	0.578621	0.205648	0.11203	0.0834159	1	0.822155	0.456852	0.218229	0.150388	0.113981	0.0996961	0.0872471	1	0.912312	0.475487	0.224091	0.148472	0.11278	0.089199	0.0795953	0.985356	53.1574	0	0.972885	53.9753	0	0.997494	226.417	0	0.999776	241.734	0.0201964
P04632	CAPNS1	23	0.975911	0.913854	0.796399	0.677049	0.601517	0.518053	0.330525	0.18528	0.975911	0.882056	0.764731	0.659138	0.524513	0.453189	0.328592	0.163219	1	0.896938	0.709938	0.556125	0.494602	0.457813	0.424798	0.429395	1	0.944847	0.723758	0.581844	0.527219	0.456722	0.444908	0.460033	0.978634	56.2579	0	0.987499	54.8094	0	0.99736	447.821	0.249767	0.99644	481.402	0.358919
P04792	HSPB1	21	0.975911	0.899182	0.761096	0.617829	0.492521	0.357949	0.242387	0.207767	0.975911	0.883148	0.738065	0.615819	0.484095	0.359001	0.252233	0.201479	1	1.03662	0.829137	0.59763	0.501946	0.428618	0.385468	0.366077	1	1.05563	0.883143	0.643797	0.536497	0.465993	0.402162	0.394343	0.997734	53.2679	0.0604564	0.99809	53.1532	0.0363715	0.995274	432.435	0.301201	0.991387	474.202	0.330929
P04818	TYMS	25	0.975911	0.855287	0.557149	0.340574	0.213173	0.140936	0.103411	0.0752766	0.975911	0.83336	0.595541	0.343099	0.239794	0.160669	0.1153	0.0834407	1	1.01354	0.865172	0.785931	0.693557	0.6181	0.629452	0.671084	1	0.980185	0.813277	0.669726	0.601685	0.545927	0.554754	0.587745	0.998222	47.1859	0.0753751	0.998686	47.4845	0.0775812	0.970102	NA	0.59781	0.990875	NA	0.535541
P04843	RPN1	51	0.975911	0.769862	0.514092	0.303968	0.194582	0.129047	0.0906126	0.0676681	0.975911	0.791797	0.559524	0.326206	0.199189	0.136182	0.0954832	0.0690432	1	0.905394	0.645825	0.511752	0.448261	0.392015	0.35732	0.327145	1	0.905664	0.689816	0.538945	0.458261	0.415642	0.364124	0.345104	0.999068	46.3195	0.0587991	0.999505	46.8798	0.0547363	0.999045	361.876	0.137178	0.999557	393.854	0.0664045
P04844	RPN2	27	0.975911	0.826459	0.540386	0.363965	0.220107	0.143814	0.0966208	0.0730401	0.975911	0.856136	0.619869	0.398076	0.254427	0.144651	0.0965085	0.0688183	1	0.893868	0.472184	0.374851	0.294554	0.249984	0.213103	0.187885	1	0.835071	0.457024	0.346799	0.283422	0.238623	0.202693	0.182661	0.997616	47.1779	0.0577416	0.999312	48.2029	0.038256	0.994722	253.347	0.136124	0.997811	241.687	0.0950124
P04899	GNAI2	14	0.975911	0.879152	0.598259	0.379536	0.215332	0.152249	0.10737	0.0831727	0.975911	0.818153	0.634735	0.372781	0.257457	0.144561	0.100919	0.0740072	1	0.799176	0.596321	0.397367	0.295961	0.270856	0.252597	0.217786	1	0.728779	0.488316	0.344969	0.258646	0.216826	0.180296	0.15803	0.998578	47.7845	0.075602	0.998312	48.0103	0.0391292	0.992981	275.521	0	0.995092	229.477	0
P04920	SLC4A2	8	0.975911	0.810976	0.659625	0.468347	0.346749	0.270669	0.200619	0.146647	0.975911	1.07122	0.666329	0.75058	0.269483	0.257607	0.208851	0.187934	1	0.82366	0.520145	0.352183	0.260146	0.203872	0.190691	0.156899	1	0.935147	0.566974	0.396768	0.300413	0.256077	0.219889	0.200701	0.997911	49.508	0.0945375	0.916683	51.4982	0.152025	0.99903	253.521	0	0.998958	282.077	0.115042
P04921	GYPC	4	0.975911	0.892564	0.989101	0.801209	0.733685	0.85855	0.631016	0.574095	0.975911	1.03474	0.795982	0.874033	0.549158	0.654103	0.640039	0.557662	1	0.851399	0.676626	0.527504	0.440591	0.458579	0.452692	0.489909	1	0.759284	0.652495	0.535943	0.398321	0.393702	0.438417	0.437851	0.787518	NA	0.184994	0.824858	NA	0.579045	0.977369	428.103	0.368407	0.962471	379.504	0.0284014
P05023	ATP1A1	56	0.975911	0.793856	0.518719	0.323742	0.207425	0.139405	0.0962375	0.0660317	0.975911	0.796759	0.534837	0.321682	0.207447	0.139326	0.0934829	0.064129	1	0.962954	0.706572	0.518148	0.433749	0.359482	0.297718	0.242136	1	0.952494	0.689306	0.513391	0.423554	0.363229	0.297303	0.248714	0.998412	46.6095	0.0613656	0.998904	46.7332	0.0573983	0.997661	370.052	0	0.997983	363.889	0
P05089	ARG1	7	0.975911	0.79851	0.586396	0.608128	0.486474	0.321821	0.403456	0.155609	0.975911	0.662502	0.477864	0.502352	0.281112	0.323348	0.242602	0.315273	1	0.933511	0.785685	0.595346	0.354236	0.34484	0.416139	0.324006	1	0.819604	0.727916	0.493574	0.36926	0.369414	0.317706	0.312418	0.926331	52.3874	0	0.942217	46.2223	0.28019	0.96916	378.563	0.277294	0.972785	350.056	0
P05091	ALDH2	26	0.975911	0.882498	0.716134	0.507372	0.301671	0.203821	0.179948	0.124273	0.975911	0.86293	0.730043	0.516116	0.277768	0.182968	0.125706	0.0893811	1	0.96156	0.849642	0.724786	0.618559	0.596163	0.614769	0.65166	1	1.02412	0.880709	0.734303	0.655802	0.595405	0.637097	0.671471	0.998598	49.8454	0.0932002	0.997275	49.8652	0.0342755	0.972709	NA	0.598277	0.975479	NA	0.625663
P05114	HMGN1	6	0.975911	0.949662	0.881112	0.811783	0.748109	0.786654	0.66426	0.536855	0.975911	0.906195	0.732467	0.70135	0.677228	0.596463	0.537689	0.412144	1	1.03216	0.825904	0.885154	0.878124	0.79049	0.808191	1.07818	1	0.975098	0.839715	0.780238	0.915231	0.81187	0.773556	1.06885	0.938179	NA	0.149768	0.954443	62.7604	0.0273245	NA	NA	NA	0.266074	NA	0.864909
P05141	SLC25A5	32	0.975911	0.685073	0.442009	0.25389	0.160747	0.113054	0.0756101	0.0588097	0.975911	0.758423	0.507072	0.281115	0.165534	0.11641	0.0837923	0.0584716	1	0.873654	0.445566	0.298636	0.239344	0.211571	0.179245	0.149431	1	0.816232	0.471051	0.342936	0.250022	0.219135	0.182602	0.161067	0.996837	45.0629	0.056231	0.999227	46.0444	0.05203	0.998745	236.281	0.111196	0.999293	243.068	0.00332462
P05161	ISG15	6	0.975911	0.936086	0.856688	0.675189	0.312833	0.0917911	0.0753524	0.063287	0.975911	0.806938	0.714947	0.527757	0.324931	0.143954	0.0955699	0.0667358	1	1.01743	0.913949	0.844447	0.810828	0.803989	0.895762	1.02672	1	0.888166	0.618297	0.520377	0.475665	0.446298	0.474938	0.537817	0.992533	51.5874	0.0249169	0.990128	49.7915	0	0.423686	NA	0.87635	0.979989	435.28	0.463025
P05165	PCCA	11	0.975911	0.89655	0.728865	0.553221	0.306289	0.215086	0.154331	0.116902	0.975911	0.865892	0.845791	0.519229	0.343035	0.183533	0.13195	0.0813359	1	1.0656	0.827675	0.686134	0.469578	0.303532	0.192792	0.172977	1	1.09395	0.821734	0.609339	0.4889	0.379662	0.237242	0.168721	0.997452	50.3788	0.0663417	0.989555	50.8205	0.0402158	0.98448	416.661	0	0.977873	414.452	0
P05166	PCCB	14	0.975911	0.830695	0.723117	0.580572	0.41051	0.273715	0.202589	0.131929	0.975911	0.888061	0.768247	0.653589	0.51395	0.370148	0.275921	0.153995	1	0.829507	0.519784	0.358088	0.26385	0.194572	0.12348	0.109613	1	0.870107	0.639232	0.493604	0.441398	0.35389	0.299643	0.300245	0.997275	51.4772	0	0.997091	53.8967	0	0.992828	253.754	0	0.996248	343.784	0
P05198	EIF2S1	26	0.975911	0.970902	0.82992	0.682413	0.456941	0.211377	0.162318	0.147685	0.975911	0.937267	0.863067	0.649247	0.49577	0.229258	0.153911	0.128992	1	0.683457	0.388131	0.249976	0.185357	0.136957	0.0979998	0.077066	1	0.65666	0.323647	0.21181	0.153862	0.109293	0.0806649	0.0545979	0.992861	52.6767	0.0784215	0.992588	52.9536	0.0386766	0.994818	197.304	0	0.996911	184.398	0
P05204	HMGN2	13	0.975911	0.967193	0.954543	0.752631	0.516803	0.349606	0.261456	0.189061	0.975911	1.00699	0.768321	0.682479	0.410597	0.251216	0.193911	0.173225	1	0.814264	0.735974	0.828506	0.820713	0.770432	0.878787	1.1484	1	0.731854	0.770114	0.732658	0.757685	0.800495	0.811552	1.08957	0.997234	54.4268	0.170132	0.985849	52.3184	0.117834	NA	NA	NA	NA	NA	NA
P05362	ICAM1	16	0.975911	0.853478	0.663569	0.494466	0.374547	0.315719	0.260619	0.227522	0.975911	0.857564	0.724783	0.52017	0.392121	0.313525	0.272765	0.220147	1	1.0117	0.834791	0.839247	0.703375	0.666596	0.695707	0.77616	1	0.992455	0.809761	0.711357	0.630154	0.579989	0.627453	0.63921	0.99906	49.9027	0.205809	0.998696	50.7896	0.187542	0.878779	NA	0.698044	0.98068	NA	0.597658
P05386	RPLP1	5	0.975911	0.988986	0.945697	0.878613	1.1427	1.54397	1.23162	1.21036	0.975911	1.00968	0.872667	0.876325	0.860912	1.16816	1.26503	1.05358	1	0.670023	0.410474	0.32176	0.245494	0.210161	0.185965	0.182936	1	0.627067	0.405901	0.344385	0.253062	0.225497	0.188745	0.176524	NA	NA	NA	NA	NA	NA	0.998746	204.27	0	0.995156	195.821	0
P05387	RPLP2	12	0.975911	1.01838	0.857006	0.832303	1.14099	1.44195	1.48958	1.57413	0.975911	0.988784	0.885046	0.783004	1.03456	1.19224	1.36527	1.34062	1	0.760563	0.427195	0.292904	0.249005	0.214856	0.176504	0.165173	1	0.797432	0.434335	0.303801	0.248074	0.207892	0.175911	0.161645	NA	NA	NA	NA	NA	NA	0.999484	220.524	0.0456796	0.999484	227.567	0.0599944
P05388;Q8NHW5	RPLP0;RPLP0P6	22	0.975911	1.00507	0.874423	0.763989	0.83886	0.648869	0.417982	0.339636	0.975911	0.989957	0.939427	0.714299	0.867581	0.621623	0.408091	0.26127	1	0.619156	0.330655	0.184589	0.14343	0.113499	0.094071	0.077776	1	0.612704	0.362506	0.22624	0.163868	0.128246	0.11281	0.0939599	0.936323	61.2837	0	0.920201	60.3309	0	0.99791	177.576	0	0.995968	180.497	0
P05423	POLR3D	7	0.975911	0.788978	0.652734	0.452939	0.268392	0.177073	0.135969	0.102111	0.975911	0.904131	0.719046	0.462426	0.290531	0.177547	0.127855	0.0933986	1	0.579566	0.217922	0.129046	0.0853237	0.0638519	0.0550657	0.0456469	1	0.604691	0.231312	0.13974	0.0937108	0.0715413	0.0587124	0.0494438	0.996487	48.6484	0.036794	0.999707	49.5088	0.0676874	0.999861	163.207	0	0.999851	167.69	0
P05455	SSB	64	0.975911	0.98839	0.835605	0.76244	0.417683	0.172344	0.0998495	0.08363	0.975911	0.926845	0.810519	0.725549	0.456678	0.195151	0.110276	0.0907008	1	1.10165	0.979734	0.891838	0.897936	0.805837	0.729335	0.819454	1	1.1678	0.988069	0.865977	0.83149	0.763546	0.712172	0.785714	0.989493	52.8323	0.03123	0.987375	52.8304	0	0.812407	NA	0.743255	0.797134	NA	0.741407
P05556	ITGB1	24	0.975911	0.913252	0.822257	0.767113	0.73964	0.773116	0.603501	0.522798	0.975911	0.900398	0.778801	0.704287	0.645508	0.639972	0.575085	0.483883	1	1.01948	0.833301	0.787412	0.721624	0.683174	0.710276	0.833185	1	0.964163	0.812855	0.711944	0.680479	0.622054	0.599471	0.731675	0.91469	NA	0.11017	0.971838	NA	0.422032	0.86825	NA	0.741925	0.925121	NA	0.637964
P05771	PRKCB	44	0.975911	0.892229	0.569232	0.299267	0.171999	0.117889	0.0841892	0.0654162	0.975911	0.882118	0.613737	0.33587	0.21216	0.13867	0.0998076	0.075518	1	0.955926	0.677832	0.492185	0.354834	0.218554	0.138311	0.0949524	1	0.941015	0.654074	0.46233	0.323988	0.212035	0.146677	0.104709	0.998568	47.0282	0.0741053	0.998972	47.6004	0.0774476	0.988212	326.871	0	0.992842	313.78	0
P05783	KRT18	50	0.975911	0.937761	0.83397	0.755196	0.689604	0.496005	0.231905	0.106199	0.975911	0.833094	0.795184	0.685606	0.643377	0.494394	0.233178	0.0916103	1	0.923693	0.855516	0.638293	0.458354	0.258196	0.0948278	0.038663	1	0.980932	0.814241	0.645937	0.482072	0.323298	0.155445	0.058285	0.965742	56.496	0	0.934525	55.3088	0	0.97396	399.705	0	0.972694	405.611	0
P05937	CALB1	11	0.975911	1.07462	0.950769	0.785121	0.675997	0.571764	0.449946	0.449599	0.975911	1.01031	0.739075	0.683312	0.65696	0.609441	0.579232	0.438897	1	1.40622	1.68687	1.08882	1.27427	1.08394	1.11749	1.38299	1	1.2397	1.25771	1.24258	1.00309	0.777874	0.911239	1.10075	0.971998	60.3336	0.419535	0.902221	NA	0.461171	NA	NA	NA	-0.115509	NA	0.948239
P06132	UROD	24	0.975911	0.929914	0.832422	0.726199	0.678932	0.624798	0.381374	0.111531	0.975911	0.887028	0.772942	0.651806	0.582542	0.510734	0.34771	0.100705	1	0.982837	0.846556	0.729478	0.639228	0.55738	0.480762	0.422309	1	0.961661	0.779797	0.655895	0.556498	0.482769	0.442485	0.383593	0.924423	57.9339	0	0.950355	55.4328	0	0.996575	630.458	0	0.998788	521.304	0
P06280	GLA	17	0.975911	0.900683	0.75759	0.581451	0.406017	0.264259	0.189951	0.133215	0.975911	0.897864	0.786278	0.60105	0.39079	0.27948	0.199455	0.140094	1	0.931212	0.787077	0.625951	0.520007	0.42809	0.359137	0.297215	1	0.965576	0.793747	0.633131	0.510781	0.432157	0.36375	0.302	0.999796	51.6575	0.0445502	0.998945	51.8542	0.0667464	0.994604	447.224	0	0.998655	451.842	0
P06400	RB1	11	0.975911	0.81046	0.627804	0.423925	0.288636	0.192629	0.13459	0.105434	0.975911	0.796953	0.609354	0.393772	0.267626	0.163266	0.105625	0.0765577	1	0.801897	0.42983	0.274283	0.185714	0.150002	0.133646	0.119931	1	0.852969	0.460272	0.306663	0.221317	0.182097	0.141929	0.120185	0.99925	48.4534	0.0577183	0.998807	47.9891	0.0290503	0.999705	224.585	0	0.99928	240.972	0.00668909
P06454	PTMA	10	0.975911	0.987586	0.812421	0.771926	0.810105	0.799226	0.642586	0.559949	0.975911	0.90115	0.73627	0.744136	0.667785	0.667153	0.611144	0.530045	1	1.06112	1.03878	0.868891	1.03178	0.897823	0.97913	1.11985	1	1.05421	0.936914	0.79697	0.873711	0.826261	1.11941	1.21973	0.851362	NA	0.185059	0.93981	NA	0.495016	NA	NA	NA	NA	NA	NA
P06493	CDK1	26	0.975911	0.722511	0.484622	0.277819	0.160158	0.103864	0.0701194	0.0497481	0.975911	0.807337	0.497323	0.30533	0.163636	0.117889	0.0802909	0.0555176	1	0.861888	0.451332	0.335875	0.243837	0.205852	0.177633	0.155692	1	0.905855	0.523177	0.356757	0.302881	0.264904	0.214949	0.190412	0.998268	45.7116	0.0365586	0.998337	46.3161	0.0552931	0.997806	241.264	0.0778778	0.997929	264.404	0.128393
P06576	ATP5B	36	0.975911	0.903163	0.70507	0.543422	0.415114	0.311713	0.162738	0.0974414	0.975911	0.899221	0.733604	0.557573	0.407374	0.31201	0.167936	0.094186	1	0.961011	0.748488	0.640322	0.551881	0.514767	0.48485	0.473946	1	0.962653	0.768715	0.643922	0.559131	0.517031	0.494376	0.483428	0.993478	51.4077	0	0.996262	51.611	0	0.998305	610.113	0.356147	0.999283	642.347	0.373429
P06702	S100A9	3	0.975911	0.813816	0.55054	0.65817	0.528673	0.466929	0.60948	0.360166	0.975911	0.737063	0.604248	0.542869	0.341744	0.415679	0.355891	0.512406	1	0.743103	0.56781	0.477808	0.309656	0.302999	0.248597	0.240392	1	0.577353	0.703674	0.510482	0.430591	0.322819	0.308708	0.319201	0.80969	57.9201	0.481216	0.909308	49.0377	0.407174	0.980458	271.048	0	0.858167	280.787	0
P06703	S100A6	3	0.975911	0.905814	0.819068	0.711186	0.616552	0.44964	0.419022	0.368668	0.975911	0.828089	0.822961	0.616683	0.58558	0.468703	0.385732	0.280099	1	0.947566	0.793842	0.684358	0.647017	0.559307	0.640432	0.679538	1	1.01112	0.711389	0.675724	0.588098	0.52589	0.548161	0.65941	0.992775	57.5069	0.241526	0.979489	56.3862	0	0.942117	NA	0.604642	0.939358	NA	0.582871
P06730	EIF4E	13	0.975911	0.895175	0.539179	0.401154	0.242866	0.151065	0.105095	0.0797215	0.975911	0.765249	0.65115	0.387453	0.282119	0.175114	0.117833	0.0784179	1	0.866751	0.594093	0.505215	0.462628	0.411812	0.380803	0.409688	1	0.934448	0.616442	0.497569	0.454263	0.381617	0.37594	0.377079	0.989295	47.6978	0.0716852	0.993742	48.2056	0.0198058	0.995904	341.966	0.316871	0.996391	335.211	0.321148
P06733	ENO1	52	0.975911	0.942416	0.780309	0.574612	0.306766	0.159482	0.0979643	0.0677844	0.975911	0.92975	0.709098	0.562879	0.288887	0.157788	0.0981901	0.0675169	1	1.06816	0.917365	0.877961	0.847606	0.780515	0.766032	0.949333	1	1.07633	0.918752	0.790202	0.855842	0.755114	0.718092	0.926335	0.998496	50.769	0.0227418	0.99473	50.2611	0.00699565	0.653159	NA	0.838237	NA	NA	NA
P06737	PYGL	20	0.975911	0.869941	0.686157	0.494994	0.299042	0.180598	0.133104	0.103018	0.975911	0.841031	0.663768	0.462369	0.292771	0.196816	0.126706	0.11498	1	0.882802	0.556681	0.365157	0.270377	0.233097	0.190944	0.158356	1	0.827983	0.568873	0.381517	0.274647	0.244807	0.301029	0.244496	0.999157	49.5614	0.0462614	0.999314	49.0856	0.0561321	0.999804	272.67	0	0.989088	267.285	0.100848
P06744	GPI	52	0.975911	0.974616	0.806864	0.700841	0.447631	0.155422	0.0845438	0.0632024	0.975911	0.939715	0.790225	0.674339	0.449603	0.155897	0.0851231	0.0637785	1	0.944029	0.859657	0.74239	0.695598	0.638059	0.603086	0.651442	1	0.995892	0.869708	0.754675	0.664181	0.614484	0.590376	0.647747	0.98855	52.4987	0	0.986903	52.2143	0	0.9773	NA	0.491245	0.982655	NA	0.578604
P06746	POLB	5	0.975911	0.774385	0.450285	0.289105	0.187477	0.128525	0.117592	0.0790737	0.975911	0.848845	0.577022	0.341642	0.242726	0.186769	0.139317	0.10064	1	1.02723	0.726348	0.659162	0.528709	0.411641	0.371049	0.291551	1	0.863504	0.626161	0.510016	0.386415	0.338408	0.252008	0.204259	0.996921	45.7001	0.0933865	0.997652	47.3341	0.112371	0.978265	447.982	0	0.988629	323.876	0
P06748	NPM1	31	0.975911	0.967139	0.825661	0.785761	0.812724	0.881147	0.823912	1.02165	0.975911	1.02648	0.854603	0.712808	0.750107	0.665184	0.647325	0.832558	1	0.621279	0.200842	0.150353	0.125167	0.109045	0.0970907	0.0952485	1	0.635486	0.184497	0.131419	0.119335	0.102903	0.0936484	0.0888225	0.168535	NA	0.87148	0.831188	NA	0.721597	0.999547	165.954	0.0863546	0.999686	166.016	0.0873089
P06753	TPM3	34	0.975911	0.955507	1.0109	0.82757	0.863149	0.917159	0.659167	0.62899	0.975911	1.03341	0.667825	0.803159	0.538398	0.667209	0.589592	0.595348	1	0.855314	0.779146	0.538794	0.500801	0.399348	0.286313	0.267168	1	0.826029	0.776587	0.619529	0.495515	0.391154	0.285726	0.227673	0.784299	NA	0.258821	0.817149	NA	0.638741	0.967558	397.444	0	0.948683	408.498	0
P06756	ITGAV	22	0.975911	0.913406	0.805665	0.619481	0.515878	0.467754	0.36934	0.30052	0.975911	0.905328	0.80651	0.655661	0.517798	0.472747	0.446722	0.374123	1	1.0197	0.780083	0.752991	0.575535	0.515267	0.547035	0.595034	1	0.963765	0.695546	0.540368	0.456806	0.420514	0.452249	0.462437	0.992771	54.9009	0.24114	0.995315	55.8659	0.354542	0.94137	NA	0.49919	0.99375	387.448	0.416537
P06865	HEXA	21	0.975911	0.935087	0.831989	0.707558	0.543557	0.255035	0.123555	0.0867985	0.975911	0.941568	0.786894	0.734553	0.545746	0.281393	0.132964	0.107689	1	0.825757	0.668125	0.532626	0.50733	0.511611	0.561884	0.646672	1	0.745192	0.644668	0.515753	0.476516	0.454414	0.483831	0.543387	0.988534	53.5819	0	0.982373	53.7507	0	0.913296	NA	0.540859	0.957631	525.103	0.40021
Q16778;P33778;P23527;P06899	HIST2H2BE;HIST1H2BB;HIST1H2BO;HIST1H2BJ	9	0.975911	0.861432	0.628362	0.429875	0.304778	0.199245	0.142878	0.151892	0.975911	0.864149	0.710101	0.437977	0.324379	0.243839	0.176191	0.15611	1	0.674334	0.328509	0.209197	0.16144	0.129616	0.0804937	0.0606132	1	0.684375	0.368862	0.265084	0.200256	0.158682	0.110912	0.0750734	0.997972	48.5838	0.113024	0.997114	49.3551	0.132758	0.997456	187.918	0	0.99489	196.89	0
P07099	EPHX1	15	0.975911	0.955049	0.843048	0.653696	0.206501	0.113579	0.0797896	0.0452353	0.975911	0.935122	0.758059	0.631272	0.21425	0.1286	0.0973642	0.0766996	1	0.979524	0.860244	0.661792	0.592097	0.513666	0.489813	0.460208	1	0.936813	0.773087	0.592252	0.475845	0.400637	0.38133	0.371242	0.990842	50.9889	0.0389821	0.982718	50.5103	0.0358911	0.997825	607.883	0.371389	0.996134	427.72	0.172249
P07108	DBI	10	0.975911	1.04875	0.70017	0.684049	0.433283	0.32619	0.253136	0.368918	0.975911	0.956306	0.848496	0.746235	0.783365	0.513682	0.462922	0.461866	1	1.04266	2.44943	1.28822	2.35017	2.49139	3.72926	4.73369	1	1.05029	1.94982	1.76688	1.61616	1.36846	1.88495	2.357	0.937433	52.2495	0.284076	0.935781	61.9249	0.283023	NA	NA	NA	NA	NA	NA
P07195	LDHB	34	0.975911	0.937529	0.832075	0.730767	0.716786	0.715479	0.480224	0.152328	0.975911	0.875937	0.796648	0.694355	0.689594	0.636429	0.486236	0.144321	1	0.974672	0.867779	0.804724	0.734834	0.676627	0.688671	0.794321	1	0.993805	0.801073	0.675276	0.625456	0.585103	0.565632	0.659215	0.870196	59.8757	0	0.873049	58.7612	0	0.895169	NA	0.707493	0.97305	NA	0.596155
P07225	PROS1	7	0.975911	0.878167	0.854419	0.670083	0.570588	0.488077	0.314129	0.266685	0.975911	0.849196	0.86941	0.671901	0.631312	0.499511	0.361005	0.256431	1	0.899432	0.66681	0.548454	0.461044	0.355804	0.348296	0.294463	1	0.869927	0.695545	0.571291	0.430553	0.374798	0.354294	0.327083	0.987885	56.3022	0	0.97731	57.1268	0	0.995542	374.384	0	0.992752	384.215	0
P07237	P4HB	61	0.975911	0.951329	0.811776	0.760813	0.795009	0.832004	0.651931	0.593036	0.975911	0.939097	0.767406	0.746278	0.691684	0.682493	0.594903	0.561733	1	1.08329	0.895591	0.867673	0.826581	0.744849	0.718776	0.794441	1	1.11281	0.90883	0.799706	0.780791	0.71544	0.662504	0.726106	0.809322	NA	0.252001	0.95197	NA	0.524421	0.864491	NA	0.72393	0.896533	NA	0.679246
P07311	ACYP1	10	0.975911	0.913089	0.824132	0.690077	0.533011	0.33298	0.237769	0.228184	0.975911	0.847111	0.780535	0.631968	0.512894	0.342605	0.202876	0.183822	1	0.935632	0.744531	0.579167	0.540284	0.500423	0.485948	0.516009	1	0.939618	0.680165	0.541018	0.480884	0.419333	0.415875	0.421521	0.992704	54.0764	0.0972669	0.990412	53.298	0	0.992977	646.777	0.441678	0.997941	395.693	0.342259
P07339	CTSD	21	0.975911	0.928901	0.821694	0.642271	0.382847	0.247137	0.178805	0.131838	0.975911	0.90329	0.730109	0.593284	0.347929	0.249483	0.171886	0.121038	1	0.986446	0.864738	0.785061	0.738984	0.704821	0.713276	0.788356	1	0.992728	0.823766	0.703172	0.632065	0.596999	0.59112	0.640929	0.997887	52.0345	0.0823213	0.996539	51.1249	0.0476636	0.947315	NA	0.730883	0.987366	NA	0.590928
P07355;A6NMY6	ANXA2;ANXA2P2	41	0.975911	0.91209	0.82308	0.5696	0.171637	0.0895541	0.0735699	0.0502142	0.975911	0.90814	0.801654	0.558592	0.205158	0.110471	0.0752485	0.0589277	1	0.999492	0.839551	0.845365	0.76803	0.68794	0.738518	0.862524	1	1.05838	0.869611	0.776966	0.732573	0.680793	0.715572	0.810134	0.990605	50.1988	0.0312457	0.993046	50.1561	0.0292946	0.776306	NA	0.767776	0.899385	NA	0.736437
P07384	CAPN1	49	0.975911	0.885409	0.69794	0.560336	0.47724	0.368941	0.17076	0.0885239	0.975911	0.883688	0.645258	0.533923	0.434677	0.310717	0.16085	0.0841075	1	0.93481	0.654215	0.46719	0.412147	0.37478	0.34508	0.353089	1	0.887383	0.611673	0.457361	0.375048	0.325104	0.306739	0.300678	0.979858	52.043	0	0.984028	50.9966	0	0.999027	329.401	0.284551	0.99934	311.047	0.152626
P07437	TUBB	33	0.975911	0.81006	0.533121	0.353677	0.214799	0.136065	0.0959747	0.0724883	0.975911	0.795163	0.619775	0.35775	0.250972	0.152097	0.10197	0.0682999	1	0.954495	0.610394	0.425599	0.321554	0.251967	0.191033	0.147428	1	0.942874	0.573131	0.402139	0.308462	0.243334	0.192681	0.145272	0.998211	46.9768	0.0560117	0.997545	47.7257	0.0363265	0.997162	303.692	0	0.996694	290.757	0
P07602	PSAP	20	0.975911	0.851577	0.853668	0.731154	0.670894	0.640324	0.486071	0.523429	0.975911	0.955329	0.793901	0.773027	0.662112	0.662728	0.578856	0.489461	1	0.943218	0.972875	0.718554	0.759265	0.766805	0.872709	0.920109	1	0.900499	0.859709	0.786936	0.731356	0.63753	0.687898	0.732943	0.954136	66.6748	0.32732	0.962217	NA	0.34196	NA	NA	NA	0.898512	NA	0.379126
P07686	HEXB	30	0.975911	0.931208	0.814236	0.651111	0.459218	0.311238	0.143222	0.0944369	0.975911	0.902483	0.760465	0.614244	0.430925	0.282893	0.14787	0.0994364	1	0.928027	0.770215	0.6264	0.62984	0.618567	0.630554	0.732594	1	0.932621	0.73013	0.614864	0.568048	0.529883	0.53569	0.583262	0.997137	52.9311	0	0.99757	52.0951	0	0.912474	NA	0.63643	0.986896	NA	0.51134
P07711	CTSL	7	0.975911	0.891069	0.750247	0.645981	0.487182	0.402863	0.32158	0.272646	0.975911	0.962966	0.740738	0.620408	0.439093	0.306989	0.269909	0.288666	1	1.05443	0.926092	1.07538	0.89645	0.849235	0.89817	1.03656	1	1.12907	1.05623	0.960973	0.979986	0.928428	0.964144	1.04327	0.998077	53.8997	0.168935	0.989186	51.9924	0.235931	NA	NA	NA	NA	NA	NA
P07737	PFN1	18	0.975911	0.956951	0.78616	0.711393	0.494584	0.200523	0.121814	0.0969408	0.975911	0.85602	0.794964	0.691422	0.468259	0.192853	0.114789	0.081007	1	0.994373	0.863317	0.763212	0.682435	0.513692	0.366428	0.253895	1	1.0487	0.859095	0.738337	0.651834	0.540918	0.449176	0.351655	0.984105	52.9505	0	0.97821	52.4491	0	0.971033	533.606	0	0.982625	576.167	0
P07738	BPGM	14	0.975911	0.916384	0.803617	0.666519	0.387821	0.193936	0.132602	0.079695	0.975911	0.861807	0.802465	0.62444	0.424755	0.202404	0.135989	0.110118	1	1.09118	1.08389	1.02207	0.880042	0.729544	0.756031	0.828028	1	1.02792	0.82575	0.733502	0.665763	0.58921	0.569644	0.610532	0.994391	52.0474	0	0.99023	51.9055	0	0.856011	NA	0.771201	0.977579	NA	0.53768
P07741	APRT	19	0.975911	0.986998	0.840699	0.657381	0.455974	0.189967	0.0907995	0.0713419	0.975911	0.892573	0.79006	0.633163	0.44137	0.211146	0.105579	0.0782896	1	0.877102	0.711494	0.611326	0.611546	0.601311	0.651561	0.768829	1	0.933853	0.72397	0.609277	0.568479	0.5357	0.577413	0.66115	0.994535	52.5382	0	0.992322	52.0126	0	0.853939	NA	0.650548	0.948629	NA	0.570439
P07814	EPRS	113	0.975911	0.68344	0.408626	0.26187	0.16487	0.100032	0.0695544	0.0554142	0.975911	0.752411	0.493706	0.296394	0.214422	0.126665	0.0807744	0.0549697	1	0.727256	0.293824	0.150771	0.104893	0.0769069	0.0582584	0.045122	1	0.772555	0.277044	0.173778	0.123295	0.0880372	0.0651951	0.0498559	0.995443	44.8723	0.0551332	0.99678	46.142	0.0478697	0.999802	189.737	0	0.998645	194.473	0.0234807
P07858	CTSB	14	0.975911	0.930636	0.800112	0.564749	0.393647	0.269328	0.177393	0.120632	0.975911	0.911701	0.73717	0.543107	0.369195	0.259828	0.176739	0.119024	1	0.951331	0.847909	0.728862	0.654391	0.582507	0.552863	0.576189	1	0.941446	0.834472	0.712719	0.635342	0.5653	0.536665	0.516787	0.998854	51.6243	0.0698659	0.999349	50.971	0.0612343	0.989251	NA	0.378989	0.996994	NA	0.0647539
P07900	HSP90AA1	84	0.975911	0.939174	0.6552	0.536809	0.380609	0.261289	0.186234	0.155954	0.975911	0.852401	0.744215	0.502313	0.465854	0.299932	0.209235	0.141549	1	0.928996	0.868812	0.768024	0.628366	0.588126	0.449494	0.347298	1	0.914848	0.757273	0.680674	0.598409	0.508722	0.427658	0.358018	0.988801	50.4839	0.106994	0.989125	51.6523	0.00375312	0.97096	589.114	0	0.977149	532.916	0
P07902	GALT	4	0.975911	0.880728	0.800314	0.660461	0.527262	0.278465	0.161002	0.110895	0.975911	0.807117	0.796965	0.693473	0.589539	0.257634	0.130953	0.0734073	1	0.917823	0.667362	0.447001	0.320084	0.253474	0.188036	0.133652	1	0.931498	0.750784	0.473327	0.35463	0.29804	0.209958	0.127987	0.987689	53.1505	0	0.948039	53.345	0	0.996646	314.978	0	0.993086	344.346	0
P07910	HNRNPC	22	0.975911	0.944198	0.567721	0.433558	0.278365	0.186283	0.141376	0.126684	0.975911	0.985102	0.678044	0.459933	0.309834	0.231711	0.168692	0.152775	1	0.689396	0.334785	0.209659	0.144778	0.115868	0.0889557	0.0663429	1	0.6697	0.340176	0.235389	0.177706	0.132881	0.0986924	0.0727994	0.984024	48.2444	0.123476	0.990786	49.299	0.156821	0.998854	190.574	0	0.997218	189.496	0
P07919;A0A096LP55	UQCRH;UQCRHL	7	0.975911	0.841314	0.783059	0.740144	0.760495	0.937553	0.70772	0.504197	0.975911	0.874835	0.733077	0.686621	0.604532	0.60959	0.562761	0.496115	1	0.83649	0.490691	0.410126	0.30645	0.24175	0.209617	0.168168	1	0.7429	0.445213	0.326767	0.264302	0.224376	0.190454	0.152141	0.475395	NA	0.281792	0.97611	NA	0.499591	0.994109	261.375	0	0.998714	225.325	0
P07942	LAMB1	12	0.975911	0.868744	0.825854	0.652892	0.537138	0.455082	0.338567	0.285595	0.975911	0.914899	0.821958	0.728248	0.559795	0.44781	0.399969	0.321151	1	0.945521	0.742761	0.673912	0.550858	0.514768	0.523611	0.522031	1	0.962129	0.809386	0.668062	0.605035	0.577442	0.555889	0.566913	0.994196	55.5171	0.115563	0.996682	56.5373	0.209049	0.987701	NA	0.404524	0.997406	NA	0.505081
P07947	YES1	12	0.975911	0.85319	0.546878	0.328739	0.182111	0.117911	0.0947471	0.0749697	0.975911	0.736322	0.6746	0.312931	0.345964	0.161138	0.124278	0.0677749	1	0.808544	0.53567	0.347657	0.261992	0.210094	0.165053	0.134489	1	1.03616	0.565733	0.393105	0.321818	0.235914	0.180575	0.128595	0.998864	46.9475	0.0698796	0.966639	48.037	0.0105946	0.99579	252.802	0	0.983477	289.893	0.0856987
P07948	LYN	20	0.975911	0.863063	0.558096	0.326752	0.212778	0.150664	0.105782	0.0807054	0.975911	0.814991	0.584707	0.329391	0.225809	0.139668	0.0955883	0.0743507	1	0.765791	0.477946	0.286428	0.222433	0.177477	0.169997	0.148628	1	0.781305	0.461464	0.277417	0.203197	0.16941	0.143653	0.116717	0.997865	47.1065	0.0879353	0.9989	47.2373	0.0591987	0.997655	228.042	0	0.998675	226.626	0
P07954	FH	30	0.975911	0.9091	0.697185	0.316645	0.173488	0.108998	0.0672542	0.0469582	0.975911	0.93063	0.641891	0.32061	0.182196	0.11294	0.066793	0.0489335	1	0.990537	0.797763	0.756509	0.65232	0.60952	0.639259	0.753702	1	1.00081	0.792121	0.675609	0.65375	0.612126	0.602316	0.710722	0.997845	47.9942	0.055405	0.998066	47.7513	0.0588803	0.8999	NA	0.660498	0.959201	NA	0.643372
P08047	SP1	6	0.975911	0.888554	0.829916	0.72045	0.626446	0.551136	0.521519	0.446305	0.975911	0.817589	0.787093	0.773539	0.550719	0.572151	0.630344	0.526284	1	0.996006	0.881235	0.89073	0.728593	0.657765	0.648421	0.656042	1	1.10851	1.05064	0.719	0.709196	0.687691	0.600667	0.75539	0.996484	62.2556	0.344846	0.880745	NA	0.501989	0.944458	NA	0.463747	0.896508	NA	0.688225
P08133	ANXA6	45	0.975911	0.967161	0.731499	0.473732	0.244897	0.132693	0.0984762	0.0747005	0.975911	0.8966	0.779951	0.444996	0.298079	0.172236	0.11822	0.0808984	1	0.929071	0.851858	0.64788	0.546535	0.3862	0.239485	0.143857	1	0.976814	0.807783	0.647476	0.51969	0.368832	0.285695	0.190412	0.998073	49.481	0.0601641	0.995616	49.7292	0.064212	0.974023	433.973	0	0.988725	427.295	0
P08134	RHOC	18	0.975911	0.920027	0.714089	0.508852	0.365479	0.237282	0.134278	0.0926544	0.975911	0.778995	0.731589	0.509814	0.38758	0.239251	0.145056	0.0811578	1	0.982533	0.831771	0.653696	0.630998	0.586288	0.548177	0.559795	1	0.930739	0.889559	0.725936	0.587861	0.508619	0.542087	0.501315	0.997137	50.547	0.0274415	0.988656	50.3445	0	0.994651	NA	0.525914	0.977027	757.136	0.442492
P08174	CD55	2	0.975911	0.835279	0.616725	0.306657	0.254821	0.178695	0.107551	0.0556198	0.975911	0.792343	0.645977	0.455421	0.336479	0.289647	0.180953	0.104816	1	0.931957	0.74103	0.608233	0.587565	0.584606	0.568214	0.580854	1	0.979543	0.789148	0.720037	0.578043	0.547677	0.539999	0.558656	0.991422	47.5285	0.068978	0.992748	49.423	0.0343699	0.994269	NA	0.540755	0.981956	NA	0.45744
P08195	SLC3A2	28	0.975911	0.870197	0.733509	0.59517	0.514398	0.411893	0.289301	0.22995	0.975911	0.856631	0.712563	0.577356	0.462051	0.377169	0.280815	0.204537	1	0.986172	0.834368	0.738298	0.656307	0.652903	0.641805	0.706384	1	1.02026	0.80165	0.707676	0.630375	0.620625	0.620304	0.677213	0.994497	53.8066	0.0413817	0.996992	52.6432	0.0712836	0.973081	NA	0.653308	0.977156	NA	0.633229
P08236	GUSB	16	0.975911	0.907678	0.751006	0.642275	0.53135	0.453318	0.411624	0.372598	0.975911	0.862421	0.694431	0.597868	0.475629	0.427044	0.392447	0.310076	1	0.832617	0.600013	0.433047	0.364773	0.305117	0.244962	0.19251	1	0.8105	0.610583	0.463499	0.363085	0.308869	0.273378	0.209001	0.99792	55.2588	0.330869	0.992923	53.2682	0.281371	0.993821	294.718	0	0.991332	299.201	0
P08237	PFKM	25	0.975911	0.796995	0.530167	0.337021	0.228184	0.17169	0.127231	0.105198	0.975911	0.842538	0.661518	0.359339	0.241078	0.142946	0.085898	0.0701087	1	0.728805	0.365637	0.273033	0.202011	0.182846	0.174549	0.163476	1	0.753403	0.534856	0.401127	0.315874	0.297564	0.29113	0.298573	0.998734	46.7395	0.101593	0.997515	48.1073	0.0451707	0.999383	201.155	0.0941102	0.995065	257.37	0.0814148
P08238	HSP90AB1	92	0.975911	0.940443	0.637986	0.518068	0.375351	0.267352	0.182188	0.151609	0.975911	0.923883	0.679018	0.509039	0.409602	0.280843	0.196154	0.144733	1	0.933771	0.829506	0.737728	0.544712	0.511957	0.359536	0.260749	1	0.990468	0.766256	0.636087	0.548099	0.484761	0.375279	0.292186	0.986035	50.203	0.112247	0.991312	50.7269	0.0925831	0.971177	494.786	0	0.985332	468.932	0
P08240	SRPR	39	0.975911	0.765755	0.50405	0.323432	0.209858	0.15075	0.109667	0.0767851	0.975911	0.777028	0.536375	0.327067	0.227875	0.156208	0.110494	0.080547	1	0.817955	0.467384	0.296605	0.228907	0.180868	0.159809	0.147235	1	0.805835	0.451223	0.296804	0.224735	0.181419	0.154102	0.139142	0.998049	46.3518	0.073795	0.998413	46.7189	0.0718255	0.999845	236.102	0.0117458	0.999934	232.059	0
P08243	ASNS	39	0.975911	0.961553	0.639032	0.31683	0.141988	0.0806691	0.0582508	0.0476417	0.975911	0.924107	0.643745	0.334798	0.171868	0.0962888	0.065579	0.0515633	1	0.904325	0.553931	0.204814	0.102508	0.0608858	0.0430794	0.0363622	1	0.883501	0.527842	0.247982	0.118018	0.070601	0.0478406	0.0362093	0.997906	47.6738	0.0511027	0.999191	47.8101	0.0503779	0.995579	256.824	0	0.994395	251.233	0
P08397	HMBS	26	0.975911	0.91709	0.843023	0.753218	0.764925	0.769148	0.639139	0.58914	0.975911	0.856443	0.778435	0.683214	0.642177	0.630017	0.593156	0.494155	1	0.906678	0.723104	0.524811	0.37744	0.292247	0.204389	0.16135	1	0.934567	0.732838	0.52685	0.383945	0.290819	0.212075	0.160606	0.925657	NA	0.205764	0.968715	NA	0.466684	0.990719	348.161	0	0.994981	353.442	0
P08559	PDHA1	26	0.975911	0.784466	0.482514	0.301138	0.192141	0.128237	0.0861576	0.0703815	0.975911	0.775227	0.528529	0.30138	0.206383	0.124195	0.0827918	0.0648237	1	0.865102	0.506897	0.297556	0.22544	0.181919	0.148031	0.130228	1	0.895068	0.52429	0.331625	0.238115	0.189449	0.150672	0.122572	0.997824	46.1244	0.0681052	0.998657	46.4784	0.0512469	0.999716	249.76	0.00662387	0.999759	261.091	0
P08574	CYC1	13	0.975911	0.826214	0.638531	0.379146	0.205112	0.134895	0.0897034	0.0680593	0.975911	0.854521	0.625014	0.399336	0.236567	0.151737	0.102523	0.0765195	1	0.8553	0.527894	0.345868	0.285851	0.243976	0.204597	0.171059	1	0.821591	0.542796	0.381337	0.289059	0.246607	0.213402	0.177186	0.999016	47.9028	0.0377073	0.999868	48.1468	0.0506638	0.999353	261.546	0.0268606	0.998878	264.185	0
P08575	PTPRC	35	0.975911	0.897396	0.839817	0.713768	0.610109	0.522465	0.37361	0.290695	0.975911	0.933158	0.821507	0.770772	0.594127	0.495395	0.405533	0.311003	1	0.937934	0.755068	0.642155	0.535984	0.471021	0.462904	0.469424	1	0.931236	0.816468	0.671405	0.568084	0.52247	0.508639	0.492178	0.995877	57.7341	0	0.994765	57.8951	0.0941886	0.993607	547.36	0.280642	0.993149	676.937	0.277351
P08579	SNRPB2	9	0.975911	1.00712	0.8614	0.76633	0.626962	0.350268	0.19134	0.138697	0.975911	0.983472	0.785708	0.708045	0.638686	0.306487	0.137296	0.104498	1	0.94184	0.600898	0.471515	0.395965	0.312065	0.316075	0.276823	1	0.990194	0.578112	0.462704	0.370175	0.309187	0.337056	0.28944	0.989134	55.3548	0	0.965982	54.37	0	0.995598	314.141	0.19013	0.991311	294.432	0.280723
P08590	MYL3	3	0.975911	0.910812	0.820092	0.700447	0.762873	0.768839	0.621608	0.54137	0.975911	0.817655	0.931795	0.654367	0.785411	0.527479	0.481955	0.417141	1	0.752273	0.310309	0.167334	0.135348	0.138467	0.115038	0.0940997	1	1.23203	0.393363	0.201186	0.150486	0.108588	0.0897876	0.0679588	0.863004	NA	0.148773	0.858469	61.8637	0	0.999246	192.852	0.0679887	0.956551	238.744	0.114089
P08621	SNRNP70	34	0.975911	0.909133	0.707042	0.400068	0.177081	0.123531	0.101266	0.091681	0.975911	0.954845	0.750754	0.427268	0.195825	0.147199	0.111903	0.0972683	1	0.935215	0.377607	0.210016	0.130002	0.100274	0.071061	0.0520935	1	0.986949	0.446618	0.271748	0.189345	0.138415	0.0965009	0.077405	0.998678	48.489	0.0765901	0.999091	48.9915	0.0957781	0.998029	227.228	0.0430413	0.994183	245.52	0.0705881
P08631	HCK	4	0.975911	0.893482	0.745848	0.634465	0.597696	0.607377	0.420876	0.0807163	0.975911	0.842228	0.789267	0.700245	0.646196	0.618103	0.488544	0.0874529	1	0.882292	0.790316	0.614093	0.532036	0.476188	0.379316	0.310287	1	0.967951	0.872942	0.715745	0.587113	0.510903	0.439236	0.350518	0.872997	56.3794	0	0.848566	57.8349	0	0.978883	462.178	0	0.997538	544.693	0
P08648	ITGA5	18	0.975911	0.907849	0.817884	0.719629	0.644186	0.580748	0.463454	0.396961	0.975911	0.886467	0.795686	0.704039	0.572368	0.517621	0.476151	0.404132	1	0.956823	0.757597	0.606063	0.553056	0.511575	0.533546	0.579932	1	0.956932	0.803874	0.644809	0.556146	0.50108	0.516291	0.568728	0.994866	60.7246	0.110931	0.996346	58.9474	0.319111	0.984096	NA	0.522508	0.980233	NA	0.500247
P08651;Q12857	NFIC;NFIA	2	0.975911	1.09013	0.769989	0.668074	0.683482	0.492825	0.496528	0.46858	0.975911	1.02723	0.9821	0.502103	0.55444	0.366208	0.337579	0.200599	1	0.715746	0.624901	0.336722	0.405623	0.442647	0.488671	0.364416	1	0.739346	0.73097	0.498409	0.463733	0.454103	0.298656	0.330666	0.900041	61.7375	0.47109	0.923652	52.8546	0.269738	0.902576	286.681	0.314642	0.926428	364.082	0
P08670	VIM	51	0.975911	0.924749	0.768814	0.652557	0.609546	0.573685	0.441964	0.414429	0.975911	0.923387	0.766068	0.658006	0.595799	0.529939	0.465143	0.412327	1	0.698444	0.327016	0.190118	0.134353	0.108701	0.0906423	0.0858137	1	0.681972	0.332313	0.186021	0.139641	0.114167	0.096119	0.0821627	0.975834	59.3904	0.333572	0.990628	58.7392	0.366285	0.999834	190.43	0	0.999585	188.238	0
P08708	RPS17	14	0.975911	0.869535	0.611919	0.473246	0.344799	0.219888	0.159243	0.145888	0.975911	0.822834	0.68274	0.479091	0.397329	0.24187	0.165597	0.120371	1	0.803945	0.45635	0.270916	0.198262	0.163154	0.119216	0.0849049	1	0.780551	0.427257	0.293452	0.210623	0.158041	0.101391	0.0853956	0.993924	49.1695	0.0956064	0.995364	50.1663	0.0108552	0.998043	228.791	0	0.995612	222.462	0
P08754	GNAI3	22	0.975911	0.929685	0.585358	0.351213	0.20325	0.130614	0.102391	0.0811412	0.975911	0.92383	0.630621	0.358496	0.257475	0.151211	0.103822	0.080562	1	0.747355	0.497479	0.323088	0.264266	0.235557	0.211141	0.206682	1	0.741794	0.465976	0.322409	0.2452	0.208075	0.189632	0.17385	0.995456	47.5559	0.0884581	0.995038	48.0842	0.0865561	0.99749	234.754	0	0.999057	226.543	0
P08758	ANXA5	41	0.975911	0.957328	0.733818	0.419232	0.248832	0.150933	0.104997	0.076491	0.975911	0.864442	0.703992	0.402549	0.266471	0.164138	0.118145	0.0717112	1	0.944978	0.849501	0.719773	0.742059	0.710419	0.768306	0.914946	1	0.980044	0.841153	0.72087	0.712257	0.634235	0.685634	0.828409	0.998181	49.1068	0.0800847	0.997513	48.8282	0.054789	0.643877	NA	0.773522	0.840314	NA	0.715748
P08865	RPSA	23	0.975911	0.934282	0.73905	0.454882	0.268942	0.176081	0.115299	0.0786298	0.975911	0.918243	0.668793	0.43614	0.245826	0.171712	0.121123	0.0837955	1	0.874219	0.597869	0.495022	0.380036	0.307399	0.285211	0.271883	1	0.996274	0.612644	0.461281	0.41725	0.363354	0.291812	0.281948	0.999005	49.5019	0.0715328	0.998453	48.8398	0.0756129	0.99634	318.777	0	0.988811	316.103	0.250052
P08962	CD63	4	0.975911	1.16678	0.831035	0.689591	0.650332	0.61662	0.48483	0.519846	0.975911	0.841645	0.811688	0.682142	0.457157	0.542107	0.436085	0.356514	1	0.673563	0.542456	0.441313	0.388548	0.389397	0.451743	0.526915	1	0.825741	0.659876	0.550852	0.398029	0.356969	0.401593	0.388473	0.871829	NA	0.542141	0.948341	56.6154	0.290032	0.940909	248.769	0.422105	0.976639	369.846	0.0251878
P09001	MRPL3	11	0.975911	0.627369	0.411263	0.259233	0.165755	0.113387	0.092314	0.0820233	0.975911	0.742111	0.530647	0.317114	0.222016	0.162656	0.119065	0.101903	1	0.87237	0.579233	0.394296	0.258955	0.228344	0.182773	0.129228	1	0.805957	0.535343	0.39175	0.298939	0.257637	0.197794	0.162293	0.992579	44.4512	0.0787645	0.997852	46.3812	0.0877399	0.996797	277.638	0	0.995721	261.475	0
P09012	SNRPA	16	0.975911	0.953022	0.882376	0.790739	0.728719	0.56771	0.28658	0.170105	0.975911	1.0395	0.776079	0.80635	0.624404	0.528777	0.32486	0.202552	1	1.03195	0.609171	0.405822	0.320774	0.272038	0.246104	0.227633	1	0.874737	0.538379	0.393184	0.302377	0.255049	0.227974	0.218726	0.973741	58.0015	0	0.959921	57.3545	0	0.99374	290.988	0.213423	0.999394	271.085	0.0852784
P09038	FGF2	2	0.975911	1.06125	0.8572	0.765845	0.618426	0.305348	0.181432	0.0942054	0.975911	0.906743	0.775262	0.691554	0.662517	0.340055	0.191003	0.136529	1	0.803522	0.749025	0.536949	0.366365	0.351087	0.264748	0.250339	1	0.774422	0.687654	0.513813	0.401865	0.291894	0.231228	0.19015	0.98289	54.9885	0	0.958672	54.6256	0	0.958227	352.167	0	0.952772	320.256	0
P09104	ENO2	28	0.975911	0.923818	0.834305	0.70465	0.497221	0.295898	0.190998	0.124035	0.975911	0.90274	0.778942	0.691043	0.456	0.272561	0.16923	0.125303	1	0.974802	0.883919	0.844327	0.745113	0.693713	0.738364	0.836135	1	0.991575	0.920863	0.823849	0.753373	0.71257	0.754117	0.825341	0.997189	53.6832	0	0.992514	52.8863	0	0.827843	NA	0.746319	0.908329	NA	0.759596
P09105	HBQ1	11	0.975911	0.881049	0.760781	0.561824	0.364194	0.261182	0.165399	0.102443	0.975911	0.907267	0.732907	0.584381	0.347867	0.242653	0.153527	0.100968	1	0.915178	0.631953	0.43619	0.323126	0.275011	0.246568	0.19862	1	0.940387	0.582212	0.4057	0.304744	0.264953	0.21995	0.201017	0.999131	51.2297	0.0162757	0.997701	51.0922	0.0224717	0.99971	309.042	0.0105174	0.998913	288.192	0.107667
P09110	ACAA1	22	0.975911	0.827021	0.641546	0.41758	0.294237	0.190995	0.0940903	0.0637885	0.975911	0.841984	0.682665	0.450372	0.319856	0.190237	0.106401	0.0774939	1	0.952465	0.518837	0.381127	0.263387	0.204269	0.170452	0.15211	1	0.943179	0.590176	0.404122	0.300678	0.242798	0.218476	0.193191	0.998039	48.7219	0.00183086	0.998535	49.3709	0.00327864	0.994851	269.707	0.0729174	0.999301	289.39	0.0942737
P09132	SRP19	10	0.975911	0.782579	0.441144	0.219764	0.147913	0.0965825	0.0754013	0.0622	0.975911	0.790429	0.515909	0.2789	0.182632	0.125173	0.0940476	0.0695642	1	0.965126	0.674782	0.464274	0.413144	0.336441	0.291678	0.330572	1	0.982764	0.673291	0.513618	0.424379	0.345185	0.275479	0.302074	0.99913	45.3825	0.0699615	0.99933	46.2391	0.0704537	0.995587	329.418	0.249558	0.993248	350.407	0.161533
P09211	GSTP1	20	0.975911	0.946615	0.80636	0.375598	0.162362	0.0876019	0.0699309	0.0456412	0.975911	0.894865	0.733436	0.381013	0.197853	0.128494	0.0899272	0.0657342	1	1.01087	0.939745	0.867698	0.848412	0.789232	0.832423	0.999458	1	1.02387	0.864545	0.752236	0.737084	0.677159	0.727665	0.825307	0.998348	48.8865	0.0568185	0.997715	48.6043	0.0624918	0.526588	NA	0.867441	0.89667	NA	0.742791
P09234	SNRPC	6	0.975911	0.976525	0.820119	0.72648	0.720939	0.726821	0.536966	0.460335	0.975911	0.992751	0.77725	0.738135	0.617344	0.61844	0.560817	0.483135	1	0.815924	0.484575	0.28324	0.223562	0.155488	0.115382	0.0977346	1	0.798106	0.45132	0.28656	0.205692	0.142002	0.110234	0.0908479	0.921648	65.6526	0	0.953283	NA	0.487535	0.996995	236.612	0	0.997219	227.97	0
P09382	LGALS1	15	0.975911	0.915489	0.797787	0.744202	0.730606	0.706782	0.529983	0.461161	0.975911	0.911635	0.750229	0.721934	0.635002	0.594234	0.517066	0.45453	1	1.06759	0.827905	0.813691	0.717549	0.634774	0.622169	0.660015	1	1.06861	0.841472	0.713645	0.686144	0.62792	0.584655	0.636404	0.943811	65.8784	0	0.978647	63.5244	0.340435	0.928196	NA	0.565962	0.96206	NA	0.601103
P09417	QDPR	14	0.975911	0.926996	0.846776	0.495029	0.225853	0.149057	0.10934	0.0828683	0.975911	0.858744	0.877619	0.486516	0.263305	0.165656	0.114085	0.0824308	1	0.880607	0.788755	0.647097	0.624138	0.582575	0.619622	0.688476	1	0.88429	0.784437	0.711795	0.607254	0.529105	0.592326	0.635255	0.996891	49.9708	0.0856568	0.983563	50.1796	0.0802768	0.922221	NA	0.573849	0.928815	NA	0.409592
P09429;B2RPK0	HMGB1;HMGB1P1	26	0.975911	0.914284	0.761232	0.67502	0.504556	0.451517	0.353022	0.318973	0.975911	0.852277	0.778827	0.611479	0.505934	0.374448	0.305372	0.275869	1	1.09235	0.830569	0.728763	0.507046	0.304323	0.13026	0.0806675	1	1.25552	0.909901	0.77531	0.616594	0.422893	0.221831	0.127438	0.994173	54.9371	0.23227	0.995644	53.6229	0.15477	0.968705	429.513	0	0.926718	482.075	0
P09486	SPARC	2	0.975911	0.968225	0.943864	0.555027	0.335901	0.254136	0.193135	0.166884	0.975911	0.996397	0.745709	0.632732	0.481154	0.477236	0.363154	0.34908	1	0.924474	0.596481	0.30563	0.22205	0.194207	0.148906	0.138248	1	0.888829	0.582416	0.31784	0.245971	0.214397	0.23864	0.226834	0.993117	50.976	0.193853	0.9752	53.7077	0.347197	0.998065	272.684	0.0634139	0.992249	265.027	0.143647
P09493	TPM1	19	0.975911	0.937407	1.01408	0.896632	1.10491	1.36447	0.971023	0.931273	0.975911	0.77602	0.815363	0.690631	0.883348	0.675527	0.647786	0.470752	1	0.869828	0.676487	0.261308	0.141799	0.0967488	0.0746948	0.0571844	1	1.25068	0.881365	0.40926	0.218961	0.121724	0.0592202	0.039446	0.000228309	NA	0.861645	0.670812	NA	0.117382	0.985966	282.212	0.0144022	0.959166	333.009	0.0202872
P09496	CLTA	14	0.975911	0.886962	0.774751	0.757639	0.695081	0.701365	0.606998	0.585486	0.975911	0.836619	0.832916	0.734002	0.777616	0.692105	0.655175	0.602694	1	0.965589	0.330762	0.12698	0.0894127	0.0674549	0.0564322	0.0564864	1	1.06493	0.326356	0.147117	0.0984751	0.0728771	0.0586642	0.0516405	0.959377	NA	0.525937	0.920637	NA	0.42297	0.999811	222.133	0.0535591	0.99356	229.508	0.075632
P09497	CLTB	11	0.975911	0.918467	0.850404	0.780926	0.815272	0.780048	0.656619	0.652098	0.975911	0.85994	0.791289	0.734591	0.686344	0.690579	0.649417	0.572066	1	0.901794	0.394409	0.199058	0.176538	0.147577	0.146043	0.16939	1	0.843787	0.364774	0.198019	0.156541	0.129754	0.120827	0.121688	0.915958	NA	0.298007	0.962706	NA	0.551525	0.998586	221.349	0.129878	0.999831	212	0.0826208
P09525	ANXA4	18	0.975911	0.932331	0.807852	0.368646	0.21332	0.133621	0.108202	0.0889494	0.975911	0.899075	0.847528	0.427091	0.277938	0.193028	0.13245	0.114984	1	0.927324	0.889274	0.696137	0.600579	0.518358	0.488415	0.43814	1	0.957872	0.880848	0.72168	0.582059	0.507485	0.526902	0.459528	0.995692	48.8738	0.103843	0.988362	49.6537	0.125959	0.987056	606.094	0.17808	0.990243	636.373	0.367096
P09543	CNP	26	0.975911	0.783953	0.520619	0.335939	0.219722	0.136922	0.102041	0.0838342	0.975911	0.814459	0.576985	0.365448	0.250933	0.156156	0.107714	0.085632	1	0.791252	0.524149	0.316052	0.260328	0.218977	0.181512	0.148245	1	0.851881	0.551137	0.377843	0.281374	0.224801	0.196834	0.160594	0.998465	46.6505	0.0676182	0.998908	47.4984	0.0615513	0.996474	245.173	0	0.999177	268.708	0
P09622	DLD	31	0.975911	0.873242	0.693335	0.538395	0.486073	0.452533	0.377748	0.35438	0.975911	0.851094	0.703614	0.552874	0.507162	0.461459	0.404585	0.361963	1	0.95274	0.785093	0.671178	0.607081	0.536413	0.534416	0.588345	1	1.02541	0.793394	0.678324	0.621911	0.550885	0.52619	0.557156	0.991931	52.3148	0.354875	0.992802	53.3454	0.355782	0.981923	NA	0.487385	0.985121	NA	0.500664
P09651;Q32P51	HNRNPA1;HNRNPA1L2	28	0.975911	0.856781	0.708516	0.515668	0.306624	0.164041	0.105492	0.0848285	0.975911	0.915642	0.745112	0.528883	0.282931	0.167115	0.108363	0.0999286	1	0.786273	0.244873	0.159244	0.102282	0.0790702	0.0624577	0.0505276	1	0.737088	0.298084	0.176481	0.132701	0.106877	0.0822861	0.0664168	0.997743	49.8666	0.000950365	0.998381	50.079	0.0534116	0.99862	191.181	0.0407258	0.999637	192.193	0.0213364
P09661	SNRPA1	28	0.975911	0.898611	0.761899	0.676648	0.496318	0.219048	0.118104	0.0989787	0.975911	0.926442	0.793601	0.704707	0.528113	0.243711	0.143584	0.112315	1	0.918688	0.557051	0.458982	0.373033	0.318863	0.312894	0.304482	1	0.919536	0.608383	0.498534	0.406715	0.355999	0.359929	0.329858	0.981357	52.5559	0	0.985134	53.3192	0	0.99603	290.955	0.243094	0.997281	326.139	0.245524
P09668	CTSH	3	0.975911	0.938274	0.783355	0.645613	0.571175	0.493636	0.322807	0.22445	0.975911	0.800727	0.71027	0.593448	0.470251	0.439136	0.312981	0.251527	1	1.13877	0.958075	0.846188	0.800338	0.772488	0.711982	0.678211	1	0.975453	0.944349	0.796208	0.685693	0.599661	0.634574	0.483319	0.985025	55.8523	0	0.987931	53.4176	0.0787768	0.87785	NA	0.599422	0.97391	NA	0.251415
P09669	COX6C	8	0.975911	0.844341	0.523972	0.332743	0.213577	0.149859	0.0946402	0.077369	0.975911	0.821166	0.550734	0.323453	0.21613	0.143352	0.0964366	0.0716211	1	1.02526	0.854225	0.751576	0.673342	0.651838	0.619691	0.63269	1	1.01045	0.835865	0.750611	0.663013	0.610062	0.611409	0.606981	0.996313	46.8754	0.0789606	0.99876	46.9536	0.0673235	0.990099	NA	0.592116	0.990111	NA	0.543009
P09874	PARP1	59	0.975911	0.848198	0.452732	0.272566	0.182256	0.127102	0.103452	0.0848964	0.975911	0.82701	0.503292	0.31399	0.251242	0.16974	0.118164	0.0829404	1	0.792283	0.343358	0.170521	0.121162	0.0907949	0.0807716	0.0751056	1	0.809068	0.354653	0.184066	0.127209	0.0980704	0.0785436	0.0710858	0.994884	45.8886	0.105448	0.992464	46.6123	0.102667	0.999783	204.133	0.0133564	0.999964	208.668	0.00975933
P09884	POLA1	29	0.975911	0.898449	0.738587	0.43573	0.265851	0.21771	0.160976	0.141647	0.975911	0.932389	0.730829	0.443909	0.26721	0.186304	0.145458	0.116448	1	0.942188	0.617427	0.400229	0.29655	0.21778	0.169951	0.137128	1	0.865702	0.586554	0.359577	0.254872	0.186935	0.151773	0.12397	0.997749	49.1754	0.136564	0.999338	49.2602	0.114024	0.999203	296.608	0	0.996457	272.592	0
P09960	LTA4H	35	0.975911	0.942075	0.842524	0.74989	0.698152	0.408068	0.123108	0.0835551	0.975911	0.887661	0.803063	0.707553	0.676495	0.389816	0.12522	0.0730839	1	0.901655	0.783401	0.670092	0.61638	0.557946	0.496601	0.430039	1	0.910052	0.739687	0.607222	0.540093	0.473633	0.448741	0.397591	0.960856	55.6406	0	0.94446	54.8677	0	0.987534	659.414	0	0.999144	503.281	0
P09972	ALDOC	37	0.975911	0.892508	0.80936	0.695936	0.641115	0.567951	0.273318	0.105301	0.975911	0.903285	0.781659	0.711977	0.633483	0.550115	0.28282	0.0883651	1	0.965815	0.793731	0.696137	0.600648	0.499758	0.440359	0.395606	1	1.00609	0.823503	0.670485	0.566479	0.482229	0.442005	0.403529	0.936393	56.2851	0	0.938231	56.1087	0	0.99387	555.675	0	0.997761	528.362	0.202723
Q71UI9;P0C0S5	H2AFV;H2AFZ	5	0.975911	0.721992	0.483994	0.330705	0.228986	0.165001	0.13531	0.111872	0.975911	0.781183	0.558351	0.344904	0.255216	0.188184	0.140448	0.104511	1	0.735767	0.358695	0.17556	0.114659	0.0787085	0.0619694	0.0472485	1	0.878456	0.455453	0.221242	0.172455	0.119336	0.084683	0.0583753	0.996501	45.9701	0.105784	0.997875	47.0525	0.0984909	0.997207	197.742	0	0.998946	235.35	0
Q99878;Q96KK5;Q9BTM1;Q16777;Q93077;Q6FI13;P0C0S8	HIST1H2AJ;HIST1H2AH;H2AFJ;HIST2H2AC;HIST1H2AC;HIST2H2AA3;HIST1H2AG	6	0.975911	0.829557	0.530978	0.377969	0.289151	0.200484	0.165264	0.154691	0.975911	0.934861	0.615673	0.418407	0.324353	0.243179	0.17566	0.178473	1	0.667306	0.267688	0.182209	0.135189	0.110359	0.0722771	0.0544716	1	0.670521	0.290533	0.222817	0.180535	0.134967	0.101731	0.068151	0.994646	47.2022	0.150013	0.990077	48.4899	0.180858	0.998375	180.711	0	0.996006	185.047	0
P0C7P0	CISD3	3	0.975911	0.79864	0.687838	0.434532	0.252928	0.175003	0.135296	0.118734	0.975911	0.808077	0.777975	0.449209	0.262791	0.183063	0.152951	0.104367	1	0.842263	0.559301	0.363081	0.322215	0.252067	0.20394	0.190147	1	0.826869	0.57808	0.369578	0.275142	0.231861	0.211897	0.167954	0.993914	48.6468	0.0653943	0.983417	49.4106	0.0702205	0.997731	271.345	0	0.996217	268.878	0
Q9BZD3;P0CAP2	GCOM2;POLR2M	4	0.975911	0.892059	0.804617	0.674876	0.612641	0.613346	0.510511	0.458311	0.975911	0.890611	0.76846	0.702098	0.55926	0.535289	0.489403	0.401889	1	0.942087	0.655244	0.411434	0.333741	0.259523	0.224229	0.209178	1	1.08284	0.704499	0.521168	0.367756	0.282127	0.246532	0.203252	0.980644	63.7459	0.393839	0.988726	59.1887	0.331959	0.99916	308.05	0.090999	0.983509	347.708	0.0936095
P0CG12	CHTF8	8	0.975911	0.843786	0.708143	0.595073	0.547985	0.590325	0.488646	0.419107	0.975911	0.950564	0.811586	0.774794	0.676342	0.701518	0.710571	0.609031	1	0.979638	0.698349	0.548081	0.463201	0.466448	0.363114	0.339231	1	0.995593	0.794321	0.610177	0.530811	0.454703	0.418936	0.39282	0.957451	59.5719	0.445422	0.937379	NA	0.647768	0.989557	397.879	0.236328	0.9984	469.491	0.276126
P0CG13	CHTF8	2	0.975911	0.899181	0.636971	0.372967	0.248409	0.182796	0.13708	0.118427	0.975911	1.39106	1.03555	0.574895	0.470093	0.291651	0.19132	0.171854	1	0.791268	0.346758	0.196157	0.184861	0.157283	0.187902	0.139874	1	0.821244	0.73851	0.366023	0.388062	0.228783	0.379441	0.402465	0.998655	48.052	0.120387	0.863004	52.2091	0.207453	0.997787	200.468	0.127317	0.891856	314.481	0.208787
P0DJ07	PET100	2	0.975911	0.828151	0.551172	0.416504	0.249555	0.154574	0.137894	0.101728	0.975911	0.769518	0.607003	0.375832	0.281265	0.185953	0.117663	0.0748413	1	1.09397	0.702231	0.583755	0.494313	0.44741	0.400649	0.43579	1	0.943167	0.661984	0.561939	0.482579	0.465078	0.387195	0.429274	0.995136	47.648	0.0767872	0.996015	47.8474	0.0310787	0.966522	402.512	0.407122	0.991499	408.153	0.340161
P0DJ93	SMIM13	2	0.975911	0.864922	0.791352	0.665113	0.505941	0.503564	0.423947	0.359738	0.975911	0.886775	0.755902	0.702694	0.538116	0.48354	0.487769	0.481602	1	0.95812	0.657301	0.5413	0.421376	0.327938	0.328394	0.319937	1	0.94482	0.795531	0.594038	0.488547	0.451419	0.409355	0.416384	0.988462	56.3414	0.28902	0.982201	59.3871	0.437279	0.99276	354.352	0.167454	0.995444	448.855	0.313799
P0DMN0;P0DMM9	SULT1A4;SULT1A3	12	0.975911	0.847009	0.635398	0.432571	0.27834	0.191592	0.203372	0.089384	0.975911	0.823306	0.615717	0.37997	0.237297	0.187506	0.127559	0.0815499	1	0.961013	0.707845	0.556943	0.47225	0.393518	0.353873	0.361281	1	1.05557	0.7858	0.560172	0.521093	0.443125	0.385998	0.401477	0.994751	48.6025	0.0923922	0.998594	47.8733	0.0698753	0.997028	393.981	0.206833	0.985305	419.671	0.359781
P0DMQ5	INAFM2	3	0.975911	0.787412	0.869458	0.742818	0.605099	0.652414	0.569512	0.407518	0.975911	0.895012	0.824015	0.652192	0.49681	0.514893	0.451791	0.403512	1	0.935928	0.749961	0.885866	0.708158	0.590389	0.637932	0.68448	1	1.00852	0.594419	0.588468	0.546891	0.635849	0.658865	0.643951	0.895953	63.9512	0	0.984617	56.2823	0.394436	0.782992	NA	0.278035	NA	NA	NA
P0DMU9;Q5DJT8;P0DMV2;P0DMV1;Q8NHU0;Q5HYN5;P0DMV0;P0DMU8;P0DMU7	CT45A10;CT45A2;CT45A9;CT45A8;CT45A3;CT45A1;CT45A7;CT45A5;CT45A6	10	0.975911	0.839033	0.695196	0.519176	0.371892	0.292712	0.201117	0.163913	0.975911	0.893098	0.641732	0.506694	0.350702	0.251889	0.191624	0.141328	1	0.893095	0.571112	0.437102	0.336577	0.285642	0.233921	0.195152	1	0.867137	0.569237	0.406107	0.331624	0.281562	0.229029	0.203594	0.998779	50.5112	0.0859395	0.994769	49.8612	0.101072	0.997797	295.326	0	0.999353	286.091	0
P0DMV9;P0DMV8	HSPA1B;HSPA1A	65	0.975911	0.928821	0.710336	0.434529	0.236753	0.146715	0.0996639	0.0728585	0.975911	0.93615	0.702528	0.455416	0.239643	0.159528	0.101609	0.0764142	1	1.05815	0.821795	0.77347	0.71597	0.632457	0.578552	0.63816	1	1.05308	0.79841	0.66216	0.614987	0.567268	0.516648	0.55433	0.999502	49.0375	0.0620957	0.998702	49.1777	0.062328	0.941777	NA	0.539204	0.978727	NA	0.519079
P0DN76;Q01081	U2AF1	11	0.975911	0.799463	0.480992	0.251758	0.164522	0.113166	0.08397	0.0794176	0.975911	0.852133	0.447619	0.25732	0.167214	0.119589	0.0879357	0.0755788	1	0.466466	0.161047	0.0963337	0.0656911	0.0537014	0.0401488	0.032362	1	0.450158	0.160456	0.104276	0.0727414	0.0570639	0.0404528	0.0336449	0.999445	45.8503	0.0789465	0.995265	45.808	0.0955737	0.999884	144.968	0	0.999684	142.205	0
P0DN79;P35520	CBS	33	0.975911	0.934474	0.662872	0.507352	0.329916	0.210643	0.145872	0.111639	0.975911	0.877109	0.731363	0.506754	0.381042	0.236959	0.149177	0.103269	1	0.961954	0.790356	0.672406	0.593777	0.496326	0.415003	0.357791	1	0.954587	0.758617	0.638041	0.541266	0.472155	0.416501	0.365058	0.993814	49.8734	0.0717844	0.998421	50.6572	0.0172594	0.991436	522.719	0	0.997943	491.017	0
P0DP25;P0DP24;P0DP23	NA	13	0.975911	0.972063	0.820493	0.513027	0.469903	0.31404	0.296415	0.27277	0.975911	0.88904	0.662314	0.439805	0.370749	0.326504	0.302731	0.213241	1	2.74607	4.01541	2.58358	3.11546	3.31189	2.58195	5.77263	1	2.54437	2.7365	3.27748	2.46293	2.66343	2.49933	4.58388	0.985425	51.3472	0.277066	0.990493	49.182	0.253892	NA	NA	NA	NA	NA	NA
P0DPB6	NA	10	0.975911	0.883164	0.716837	0.547815	0.424839	0.378659	0.360525	0.436602	0.975911	0.854704	0.711984	0.504755	0.403321	0.332887	0.354971	0.394531	1	0.798606	0.461792	0.256517	0.181923	0.133788	0.110552	0.0916981	1	0.870102	0.500665	0.302137	0.249594	0.18585	0.176059	0.157133	0.986671	51.0769	0.37598	0.987765	50.1755	0.343397	0.997547	226.715	0	0.999389	248.473	0.0619927
P0DPD7;P0DPD8	NA	5	0.975911	0.948512	0.744356	0.403078	0.308212	0.245779	0.165984	0.162431	0.975911	0.892027	0.698934	0.395595	0.243568	0.181071	0.126821	0.103045	1	0.952856	0.586209	0.251036	0.194074	0.172926	0.121083	0.0984453	1	0.94002	0.561705	0.316144	0.206555	0.179232	0.175333	0.170057	0.993462	49.0759	0.176885	0.998589	48.6199	0.0991381	0.99741	267.057	0.0806045	0.998944	265.304	0.112884
P10109	FDX1	8	0.975911	0.921497	0.890796	0.739057	0.751599	0.771672	0.655076	0.618803	0.975911	0.893537	0.745099	0.739614	0.614785	0.675588	0.633116	0.578334	1	1.00758	0.860424	0.720935	0.643122	0.567655	0.537776	0.520485	1	0.894025	0.813049	0.663939	0.557017	0.516827	0.501645	0.513222	0.911279	NA	0.520705	0.942915	NA	0.601354	0.997249	NA	0.402039	0.978165	691.458	0.141168
P10155	TROVE2	37	0.975911	0.766503	0.511372	0.376114	0.278626	0.223981	0.170801	0.110304	0.975911	0.84383	0.549854	0.391173	0.340882	0.240355	0.188618	0.117764	1	0.772178	0.404746	0.263935	0.209695	0.175188	0.146892	0.120411	1	0.735871	0.368041	0.250941	0.194717	0.163556	0.135157	0.116201	0.992263	46.9263	0.120539	0.985347	47.9466	0.133515	0.999676	216.395	0.0169105	0.9996	204.461	0.0200239
P10244	MYBL2	2	0.975911	0.989001	0.839454	0.701561	0.610749	0.577753	0.554488	0.417028	0.975911	0.944678	0.636083	0.647267	0.552839	0.304393	0.206256	0.181689	1	0.933555	0.560269	0.29682	0.252014	0.206589	0.106897	0.121028	1	0.929964	0.498894	0.546929	0.402548	0.365216	0.313019	0.260501	0.966107	62.3006	0.430723	0.951731	53.0058	0	0.995271	268.124	0.0298328	0.956101	310.722	0.172176
P10301	RRAS	10	0.975911	0.857451	0.785719	0.592019	0.4238	0.26925	0.227506	0.138808	0.975911	0.829361	0.69212	0.510048	0.396491	0.236397	0.143249	0.10392	1	0.820492	0.693881	0.516836	0.486498	0.449697	0.45084	0.464365	1	0.877228	0.831795	0.631197	0.490864	0.441119	0.462976	0.446724	0.995821	52.0646	0.0275461	0.996365	50.3829	0	0.981799	449.76	0.244678	0.959149	512.776	0.163403
P10398	ARAF	14	0.975911	0.789094	0.514771	0.31947	0.19916	0.135608	0.112173	0.0926758	0.975911	0.801482	0.554931	0.342041	0.228032	0.153773	0.113111	0.087763	1	0.899447	0.580216	0.383376	0.28898	0.225756	0.181868	0.145983	1	0.849397	0.528621	0.350823	0.269346	0.212096	0.177342	0.130484	0.999324	46.4307	0.0841381	0.999272	47.0282	0.075282	0.999404	282.243	0	0.998629	259.584	0
P10412	HIST1H1E	23	0.975911	0.93502	0.417684	0.504281	0.388562	0.311462	0.261206	0.221737	0.975911	0.939927	0.685772	0.545883	0.434456	0.325491	0.246409	0.330493	1	0.753816	0.327433	0.269127	0.193882	0.179176	0.135216	0.0806651	1	0.814291	0.384894	0.323058	0.253216	0.222621	0.156353	0.103472	0.917899	45.3097	0.333136	0.981734	50.7889	0.272949	0.992747	203.01	0.04114	0.988186	226.178	0.0366312
P10515	DLAT	29	0.975911	0.92747	0.839945	0.704458	0.555077	0.390981	0.159322	0.0713419	0.975911	0.950932	0.904447	0.718081	0.576481	0.429911	0.197271	0.0752119	1	0.703581	0.438442	0.332486	0.268421	0.231064	0.215784	0.168045	1	0.64608	0.392004	0.342463	0.279249	0.243581	0.205552	0.162784	0.986009	54.3535	0	0.988277	55.1717	0	0.998732	217.567	0	0.994516	199.769	0
P10588	NR2F6	5	0.975911	0.743231	0.501097	0.309014	0.207887	0.142887	0.105215	0.0666928	0.975911	0.795812	0.70286	0.426031	0.27857	0.190917	0.112636	0.0974172	1	0.810794	0.411152	0.258977	0.180182	0.151223	0.115545	0.103687	1	1.05109	0.613397	0.406894	0.326046	0.280006	0.238853	0.226604	0.997638	46.1598	0.0638898	0.993184	48.8988	0.0328698	0.999749	222.202	0.00129693	0.99033	292.408	0.216676
P10599	TXN	14	0.975911	0.97363	0.832786	0.794862	0.796582	0.859978	0.701655	0.705231	0.975911	0.926507	0.731065	0.752033	0.728143	0.718387	0.655317	0.623906	1	1.17348	0.966375	1.11419	0.807735	0.798748	0.742031	0.858892	1	1.2268	0.902377	0.812472	0.836361	0.805754	0.701164	0.865917	0.778306	NA	0.683039	0.899765	NA	0.659691	NA	NA	NA	0.62387	NA	0.801968
P10606	COX5B	13	0.975911	0.85199	0.781933	0.6945	0.629489	0.682637	0.541158	0.512479	0.975911	0.916545	0.85853	0.747539	0.676558	0.651895	0.607545	0.597219	1	1.07231	0.856432	0.806199	0.663331	0.605549	0.592836	0.620663	1	1.04541	0.907159	0.740252	0.634469	0.557396	0.537532	0.505946	0.943024	NA	0.443227	0.995745	NA	0.568161	0.950027	NA	0.532283	0.992332	NA	0.440844
P10619	CTSA	9	0.975911	0.97675	0.815381	0.648926	0.423488	0.252677	0.167045	0.101531	0.975911	0.954643	0.791037	0.567372	0.391569	0.220456	0.153619	0.113241	1	0.768999	0.543327	0.352217	0.295069	0.257525	0.23823	0.23651	1	0.850992	0.551446	0.375496	0.304454	0.247848	0.251789	0.250369	0.998096	52.4881	0.0385114	0.99836	51.4003	0.0640652	0.995394	253.36	0	0.997769	266.733	0.116062
P10620	MGST1	4	0.975911	0.719284	0.50103	0.314282	0.207471	0.133943	0.117399	0.0724914	0.975911	0.791886	0.549303	0.353664	0.207272	0.141188	0.119167	0.103811	1	0.896437	0.751299	0.562163	0.511184	0.458965	0.461333	0.477405	1	0.970946	0.723865	0.612012	0.518272	0.445489	0.487806	0.472966	0.996757	46.0416	0.0651844	0.999249	46.9063	0.0811295	0.985046	501.664	0.327655	0.99043	508.84	0.40928
P10644	PRKAR1A	22	0.975911	0.873435	0.579173	0.355491	0.199502	0.123583	0.092246	0.0840187	0.975911	0.809315	0.62524	0.349905	0.250466	0.145142	0.103927	0.0776879	1	0.877095	0.789009	0.659351	0.661189	0.615683	0.647142	0.707026	1	0.981119	0.761355	0.638448	0.605766	0.55069	0.576102	0.629925	0.998723	47.4271	0.0699737	0.997425	47.7187	0.0508441	0.929519	NA	0.610995	0.982292	NA	0.580262
P10746	UROS	9	0.975911	0.913712	0.77684	0.533944	0.245106	0.149605	0.109057	0.0795914	0.975911	0.901962	0.785764	0.529606	0.230044	0.139028	0.101458	0.0672025	1	1.0102	0.762935	0.517681	0.384519	0.28489	0.23176	0.178307	1	1.03228	0.80263	0.536509	0.40799	0.313942	0.236329	0.197713	0.996985	50.0668	0.0525705	0.995705	50.0014	0.0428915	0.99834	362.311	0	0.996293	376.588	0.0454
P10768	ESD	22	0.975911	0.941105	0.82773	0.682878	0.386114	0.116071	0.0651756	0.0507314	0.975911	0.8995	0.778759	0.663065	0.398794	0.127012	0.068239	0.0543961	1	0.958284	0.697637	0.617741	0.488088	0.415306	0.333951	0.274024	1	0.926018	0.643611	0.518106	0.43571	0.375803	0.32991	0.284769	0.991356	51.973	0	0.984196	51.6398	0	0.986912	412.829	0	0.996993	359.464	0.0384144
P10809	HSPD1	76	0.975911	0.884185	0.647628	0.487949	0.342998	0.236149	0.154671	0.111395	0.975911	0.851905	0.674728	0.479647	0.365562	0.229649	0.153259	0.106738	1	1.12164	0.941248	1.05004	0.840919	0.749604	0.7053	0.734982	1	1.24948	0.964942	0.823155	0.838301	0.770914	0.705713	0.754446	0.996461	49.7277	0.0568858	0.99817	49.9264	0.0259937	0.875292	NA	0.728498	0.691512	NA	0.724613
P11021	HSPA5	64	0.975911	0.924012	0.797483	0.746931	0.659519	0.577228	0.33428	0.198922	0.975911	0.952435	0.73788	0.73005	0.578042	0.507393	0.343689	0.21795	1	1.08467	0.936755	0.928398	0.860295	0.77715	0.75704	0.880776	1	1.06874	0.87311	0.763124	0.757069	0.704878	0.661403	0.78062	0.961669	57.6078	0	0.973011	56.4551	0	0.752182	NA	0.793209	0.907412	NA	0.721381
P11117	ACP2	8	0.975911	0.940744	0.842241	0.72935	0.622158	0.507443	0.330431	0.22478	0.975911	0.960181	0.815395	0.727505	0.581994	0.453368	0.325711	0.248683	1	0.958278	0.746102	0.634482	0.586685	0.522626	0.525747	0.5772	1	0.954517	0.759857	0.578931	0.509536	0.494536	0.482424	0.490271	0.993841	57.0372	0	0.996109	56.2855	0.045354	0.986429	NA	0.506977	0.996472	535.232	0.447943
P11142	HSPA8	72	0.975911	0.918237	0.73163	0.58461	0.309892	0.182906	0.123603	0.0845391	0.975911	0.891844	0.724868	0.569973	0.335292	0.195552	0.128674	0.0845302	1	1.08599	0.836294	0.834886	0.684008	0.642104	0.624607	0.663835	1	1.16108	0.843101	0.714415	0.706171	0.663222	0.604056	0.655285	0.995498	50.658	0.0213686	0.997656	50.6908	0	0.91194	NA	0.577283	0.884074	NA	0.642818
P11166	SLC2A1	6	0.975911	0.746295	0.49879	0.317627	0.197767	0.141569	0.0949356	0.0611352	0.975911	0.820536	0.54042	0.346664	0.225545	0.144576	0.115329	0.0808522	1	0.97607	0.615581	0.533398	0.403555	0.34911	0.339318	0.332145	1	0.983682	0.679536	0.509056	0.45551	0.398489	0.360909	0.365806	0.997684	46.2056	0.0540688	0.998316	47.0179	0.0756465	0.988854	333.851	0.258786	0.997038	356.303	0.316578
P11169;Q8TDB8	SLC2A3;SLC2A14	12	0.975911	0.850184	0.712301	0.549731	0.330027	0.20117	0.118511	0.0814072	0.975911	0.90218	0.739446	0.577187	0.336712	0.197272	0.126533	0.0712914	1	0.996906	0.867996	0.879297	0.754626	0.702884	0.734133	0.899285	1	1.06482	0.890742	0.786796	0.73301	0.662535	0.702741	0.77943	0.997217	50.3144	0	0.998164	50.8458	0	0.677931	NA	0.77523	0.913146	NA	0.714649
P11171	EPB41	45	0.975911	0.915231	0.741244	0.386928	0.26986	0.215582	0.168531	0.14361	0.975911	0.92899	0.696513	0.417732	0.274604	0.227283	0.18006	0.148726	1	0.949463	0.68446	0.48722	0.394571	0.32868	0.273713	0.238484	1	0.929775	0.679148	0.504483	0.412797	0.343331	0.281993	0.250559	0.995824	48.7838	0.15802	0.998141	48.8159	0.160712	0.999352	345.757	0.0334152	0.999117	352.703	0
P11172	UMPS	27	0.975911	0.831983	0.594188	0.372588	0.218082	0.134491	0.101994	0.0774464	0.975911	0.847239	0.647708	0.384974	0.258546	0.173101	0.114823	0.0834918	1	0.847626	0.583924	0.378856	0.303865	0.252925	0.20973	0.186439	1	0.883836	0.591167	0.408714	0.307364	0.260168	0.226853	0.194636	0.999842	47.5991	0.05402	0.99892	48.2691	0.0634614	0.998263	277.718	0	0.999907	290.016	0
P11177	PDHB	16	0.975911	0.748408	0.476058	0.299256	0.170784	0.102549	0.0819157	0.0487862	0.975911	0.773229	0.517846	0.301344	0.186502	0.122898	0.0858981	0.0543111	1	0.884785	0.611637	0.412456	0.337951	0.292134	0.246459	0.204619	1	0.90454	0.655062	0.456445	0.368187	0.30325	0.259542	0.219642	0.998081	45.9026	0.0417957	0.999104	46.3563	0.0481036	0.999131	300.267	0	0.999435	323.946	0
P11182	DBT	9	0.975911	0.791293	0.597494	0.466378	0.326053	0.19382	0.159105	0.0968591	0.975911	0.779531	0.689912	0.455026	0.312598	0.201936	0.119209	0.0965266	1	0.773469	0.398298	0.325944	0.248986	0.232816	0.216008	0.188051	1	0.814275	0.440536	0.307039	0.226949	0.209239	0.208781	0.18343	0.995321	48.7812	0.0207492	0.993998	49.217	0	0.997783	216.14	0.137612	0.999364	227.361	0.114487
P11216	PYGB	23	0.975911	0.854499	0.660475	0.459668	0.285931	0.173364	0.124599	0.0924595	0.975911	1.05219	0.679004	0.462072	0.309801	0.177856	0.116246	0.0966346	1	0.83312	0.490128	0.301185	0.226312	0.18956	0.16631	0.166358	1	0.852124	0.500579	0.305807	0.207982	0.181053	0.163765	0.135391	0.999682	49.0447	0.0417927	0.97828	49.5114	0.0981987	0.99918	241.384	0.0369725	0.9994	246.734	0.00943133
P11233	RALA	21	0.975911	0.906759	0.762759	0.609702	0.423745	0.222274	0.109923	0.0628323	0.975911	0.862045	0.776911	0.577319	0.450926	0.247012	0.123028	0.0749134	1	0.950765	0.832455	0.764394	0.692683	0.655686	0.715058	0.800802	1	0.926508	0.758752	0.687826	0.639516	0.617152	0.636135	0.698379	0.995021	51.6892	0	0.991422	51.6986	0	0.86441	NA	0.705249	0.963997	NA	0.628252
P11234	RALB	17	0.975911	0.835465	0.698632	0.516725	0.341305	0.185979	0.0938156	0.0742356	0.975911	0.910114	0.740269	0.566656	0.328457	0.214324	0.118164	0.0812619	1	0.992684	0.800274	0.712681	0.647126	0.585726	0.59183	0.658956	1	0.994493	0.841035	0.693622	0.607728	0.566573	0.547557	0.601575	0.996272	49.9243	0	0.998493	50.7874	0.00793151	0.972225	NA	0.594378	0.98901	NA	0.544795
P11274	BCR	23	0.975911	0.750384	0.496155	0.321597	0.21985	0.180501	0.148326	0.111664	0.975911	0.836167	0.601034	0.407524	0.293768	0.246128	0.214351	0.197214	1	0.649719	0.229852	0.142195	0.102725	0.094171	0.0732237	0.0623865	1	0.677456	0.30026	0.222561	0.148032	0.125291	0.125313	0.0987171	0.997915	46.1065	0.118765	0.999771	47.9203	0.189849	0.999743	173.001	0.0351069	0.998826	185.165	0.0344148
P11277	SPTB	58	0.975911	0.87442	0.584621	0.340107	0.218399	0.158167	0.114378	0.0852036	0.975911	0.892838	0.595447	0.330965	0.192249	0.134314	0.0980636	0.0830161	1	0.724399	0.273933	0.202322	0.170175	0.154885	0.144948	0.158444	1	0.674482	0.208039	0.142889	0.113467	0.100878	0.105636	0.0839224	0.998295	47.4069	0.0925809	0.999016	47.3981	0.0845153	0.999623	182.895	0.136439	0.999654	172.37	0.0819302
P11279	LAMP1	7	0.975911	0.960349	0.800993	0.725652	0.698918	0.599683	0.471873	0.407935	0.975911	0.868961	0.763013	0.645894	0.655642	0.582165	0.536973	0.390048	1	0.974057	0.803986	0.659832	0.615084	0.609887	0.640076	0.742949	1	0.890187	0.731838	0.62558	0.545426	0.521038	0.534758	0.580476	0.975116	61.6649	0.0589438	0.955461	61.6767	0.111727	0.929304	NA	0.653123	0.97558	NA	0.46351
P11309	PIM1	4	0.975911	0.643758	0.468008	0.296102	0.225498	0.164883	0.123959	0.100289	0.975911	0.845404	0.57718	0.372026	0.216491	0.172245	0.138126	0.116474	1	0.748788	0.356505	0.195466	0.137733	0.121906	0.0990127	0.0776972	1	0.684217	0.350823	0.214	0.154432	0.121122	0.112487	0.08577	0.989689	45.2158	0.0997593	0.99917	47.4078	0.108564	0.999711	201.479	0	0.99931	191.615	0
P11310	ACADM	30	0.975911	0.896075	0.659403	0.399091	0.193687	0.11043	0.0804624	0.0583527	0.975911	0.838565	0.672241	0.388886	0.222526	0.133683	0.0899532	0.064786	1	0.953448	0.855239	0.779637	0.75102	0.715938	0.759104	0.883941	1	0.984298	0.805534	0.719888	0.708438	0.65517	0.696992	0.805063	0.999536	48.3037	0.0398106	0.998472	48.2879	0.0339548	0.756791	NA	0.772022	0.89775	NA	0.716891
P11387	TOP1	15	0.975911	0.751364	0.59743	0.450658	0.301001	0.233481	0.233374	0.150465	0.975911	1.0219	0.760266	0.573053	0.413271	0.347114	0.286445	0.257459	1	0.504761	0.164766	0.130749	0.0900391	0.0764935	0.0696937	0.0584935	1	0.541457	0.323586	0.251047	0.187744	0.155498	0.149761	0.124804	0.992306	48.2063	0.126256	0.987006	51.4305	0.264778	0.999196	150.498	0.0404055	0.998216	163.284	0
P11388	TOP2A	17	0.975911	0.911404	0.739854	0.52986	0.389059	0.289099	0.237723	0.228787	0.975911	1.00644	0.825546	0.536865	0.414658	0.281732	0.216653	0.203254	1	0.586871	0.285583	0.214785	0.154324	0.141055	0.133974	0.130902	1	0.582898	0.271821	0.192422	0.144488	0.126782	0.13049	0.117329	0.999362	50.7511	0.196398	0.991749	51.2842	0.198771	0.999436	168.218	0.0526975	0.999711	166.217	0.0556434
P11413	G6PD	60	0.975911	0.921718	0.658481	0.344793	0.144673	0.0837777	0.0634492	0.0487975	0.975911	0.859477	0.68067	0.349389	0.180124	0.10596	0.070457	0.0499205	1	0.952748	0.549602	0.339749	0.250974	0.183577	0.111349	0.0696428	1	0.961133	0.531446	0.354185	0.249873	0.193994	0.130374	0.0845188	0.999486	47.8914	0.0423281	0.997908	48.0146	0.0350092	0.995498	272.934	0	0.994566	272.347	0
P11441	UBL4A	13	0.975911	0.901377	0.817118	0.685548	0.584193	0.520638	0.387627	0.29299	0.975911	0.871633	0.761328	0.658754	0.523923	0.44379	0.364837	0.273141	1	1.02535	0.836868	0.636605	0.548249	0.519077	0.535146	0.509442	1	0.970661	0.833042	0.661789	0.566919	0.499507	0.49172	0.466042	0.995133	57.4638	0	0.997764	55.2992	0.0919453	0.996057	NA	0.499877	0.998486	595.406	0.370964
P11498	PC	37	0.975911	0.8135	0.593897	0.366618	0.233985	0.180271	0.126798	0.0991216	0.975911	0.885934	0.655455	0.375831	0.230244	0.15306	0.114786	0.092196	1	0.75676	0.33005	0.223382	0.173093	0.144662	0.135234	0.132679	1	0.759196	0.331718	0.216833	0.172565	0.145675	0.130298	0.116603	0.999342	47.5254	0.0846864	0.999598	48.1668	0.0848511	0.999736	197.566	0.0885074	0.99979	198.54	0.0765841
P11532	DMD	16	0.975911	0.988338	0.763366	0.588462	0.402163	0.257999	0.195874	0.154594	0.975911	1.08559	0.759105	0.620023	0.437282	0.24794	0.185745	0.147556	1	0.894188	0.584939	0.369671	0.289265	0.22614	0.330728	0.186097	1	0.926614	0.643673	0.332844	0.306593	0.209833	0.379692	0.164796	0.994336	51.5906	0.118046	0.972645	52.0885	0.111518	0.98287	277.036	0.133665	0.958887	285.588	0.203612
P11586	MTHFD1	62	0.975911	0.683566	0.36414	0.199712	0.118973	0.0772471	0.0562968	0.0429411	0.975911	0.720932	0.434214	0.2268	0.139835	0.0847882	0.0580238	0.0421077	1	0.92783	0.416815	0.205906	0.137549	0.101214	0.0751477	0.0623925	1	0.963432	0.444157	0.24816	0.173045	0.130485	0.0980199	0.0775268	0.998123	44.3216	0.0509327	0.9988	45.1092	0.0418094	0.999604	232.553	0.0344136	0.997675	241.859	0.0645833
P11717	IGF2R	102	0.975911	0.886696	0.756836	0.654624	0.651074	0.646347	0.533941	0.480729	0.975911	0.888235	0.763871	0.644099	0.612429	0.576093	0.524158	0.426895	1	0.872809	0.531193	0.351404	0.275715	0.235682	0.204771	0.170901	1	0.871404	0.548633	0.38651	0.30999	0.25939	0.214558	0.179047	0.950476	NA	0.441976	0.976395	61.9748	0.393421	0.999801	263.303	0.0477049	0.999272	276.536	0
P11766	ADH5	27	0.975911	0.969387	0.812183	0.729291	0.629759	0.398136	0.179361	0.116429	0.975911	0.90302	0.835391	0.682801	0.706562	0.443401	0.196895	0.109937	1	0.867517	0.787828	0.672264	0.671124	0.659391	0.718492	0.828172	1	0.93714	0.769013	0.669761	0.649865	0.588948	0.642851	0.740815	0.979011	55.1467	0	0.948641	55.6752	0	0.76868	NA	0.71132	0.907973	NA	0.642517
P11802	CDK4	10	0.975911	0.794923	0.559358	0.34357	0.21552	0.141129	0.114759	0.0812487	0.975911	0.795566	0.599064	0.357865	0.255571	0.184708	0.151458	0.0867102	1	0.805629	0.494462	0.325149	0.228354	0.186763	0.173457	0.145158	1	0.795287	0.490052	0.307791	0.220383	0.181849	0.160809	0.132615	0.999526	47.0091	0.0669373	0.997149	47.5453	0.0829854	0.998864	241.265	0	0.99841	236.652	0
P11908	PRPS2	23	0.975911	1.05756	0.318231	0.318433	0.197802	0.105693	0.067176	0.0497651	0.975911	0.723686	0.471769	0.346091	0.274125	0.141366	0.09309	0.0491688	1	0.826652	0.201446	0.110403	0.0935931	0.0839071	0.0625446	0.0503504	1	0.777749	0.2405	0.165372	0.127726	0.10666	0.0956387	0.0830643	0.953034	45.613	0.147767	0.987141	46.3943	0.0256926	0.999329	188.156	0.0608023	0.999068	187.554	0.0826784
P11940;Q9H361	PABPC1;PABPC3	50	0.975911	0.900845	0.732046	0.550497	0.226416	0.0848379	0.0665262	0.0542445	0.975911	0.90755	0.791938	0.559575	0.276073	0.125748	0.0882796	0.0683546	1	0.775894	0.463322	0.389766	0.314205	0.280806	0.267735	0.263308	1	0.812962	0.550689	0.430384	0.37123	0.323701	0.318778	0.317064	0.991605	49.8133	0	0.996427	50.4404	0.0226946	0.998165	238.392	0.162024	0.998913	279.915	0.173369
P12004	PCNA	24	0.975911	0.917829	0.701371	0.648676	0.49941	0.290779	0.144895	0.095919	0.975911	0.889717	0.78446	0.63687	0.496992	0.291256	0.153407	0.0927074	1	0.933714	0.707421	0.588225	0.536419	0.471736	0.404641	0.377728	1	0.973603	0.72021	0.572406	0.529207	0.449958	0.409836	0.37853	0.980064	52.4726	0	0.992141	52.7618	0	0.995021	467.499	0	0.994461	443.237	0.239593
P12081	HARS	44	0.975911	0.952002	0.818727	0.671885	0.39565	0.150524	0.109827	0.0835937	0.975911	0.847545	0.792617	0.615353	0.402675	0.161957	0.108225	0.079006	1	1.00632	0.911014	0.810514	0.777219	0.724627	0.749444	0.867373	1	0.973579	0.841714	0.733205	0.68027	0.626032	0.643527	0.756103	0.993056	52.0336	0.0176609	0.986251	51.4302	0	0.855748	NA	0.780542	0.92026	NA	0.671736
P12235	SLC25A4	24	0.975911	0.720638	0.487638	0.310728	0.199411	0.132472	0.0946038	0.0656102	0.975911	0.743254	0.529265	0.280779	0.212617	0.130211	0.0825959	0.0624997	1	0.862892	0.503185	0.358046	0.319916	0.262267	0.238639	0.221174	1	0.840652	0.509639	0.386018	0.303023	0.263784	0.225318	0.210199	0.997	45.9461	0.054492	0.996271	46.2469	0.0496736	0.998745	255.492	0.146239	0.999108	261.504	0.058419
P12236	SLC25A6	33	0.975911	0.707305	0.423236	0.258577	0.166374	0.12125	0.0795357	0.0627248	0.975911	0.789355	0.464232	0.269115	0.174807	0.120501	0.0745729	0.0622135	1	0.851103	0.435544	0.308688	0.253321	0.218484	0.190816	0.177125	1	0.839504	0.45814	0.321557	0.257363	0.219164	0.186969	0.169234	0.997018	45.0653	0.0684674	0.997719	45.8295	0.0681316	0.99906	231.811	0.131131	0.999328	238.582	0.08515
P12268	IMPDH2	38	0.975911	0.892981	0.715819	0.612344	0.497884	0.406206	0.272141	0.190863	0.975911	0.862053	0.755926	0.597459	0.488119	0.360713	0.261903	0.173984	1	1.03339	0.772712	0.672878	0.519229	0.4191	0.339557	0.257048	1	1.01854	0.790583	0.629507	0.529704	0.437009	0.34182	0.270328	0.99253	53.6096	0	0.998287	53.1647	0	0.984719	448.21	0	0.990872	448.762	0
P12270	TPR	155	0.975911	0.915313	0.830774	0.749975	0.68021	0.61714	0.490367	0.434925	0.975911	0.83706	0.802549	0.725154	0.649099	0.593468	0.507593	0.398725	1	0.842577	0.187533	0.132283	0.109712	0.106632	0.0991554	0.101205	1	0.84687	0.194192	0.128094	0.105019	0.0928797	0.0865297	0.0822396	0.993236	62.7292	0.0722876	0.983892	61.9123	0	0.999821	184.939	0.101778	0.999645	187.645	0.0872491
P12273	PIP	4	0.975911	0.793792	0.572631	0.765396	0.766258	0.544282	0.72245	0.388586	0.975911	0.714377	0.564262	0.606869	0.422967	0.343474	0.302901	0.314839	1	0.783974	0.891272	0.765877	0.668833	0.610785	0.621982	0.561008	1	0.794313	0.754943	0.719975	0.706855	0.487741	0.497172	0.36533	0.540733	NA	0.0262491	0.942639	50.2952	0.241993	0.810943	NA	0.193316	0.833746	659.396	0
P12277	CKB	30	0.975911	0.895255	0.682001	0.334663	0.186767	0.12419	0.0862265	0.0616648	0.975911	0.927233	0.646767	0.347377	0.192491	0.128375	0.0845717	0.0623423	1	1.01671	0.826442	0.782316	0.679652	0.589468	0.498194	0.421364	1	1.01634	0.847263	0.751316	0.675506	0.5933	0.511757	0.472613	0.998442	47.9959	0.0655275	0.998526	47.9356	0.0694559	0.976394	671.746	0	0.989841	725.747	0
P12318;P31995	FCGR2A;FCGR2C	10	0.975911	0.92189	0.825152	0.695716	0.60579	0.471143	0.318704	0.214779	0.975911	0.861449	0.751075	0.634734	0.562423	0.387722	0.273319	0.188974	1	1.00183	0.881362	0.829097	0.681556	0.655744	0.698871	0.758653	1	0.955197	0.860363	0.74569	0.676512	0.620481	0.657039	0.707349	0.994818	56.2651	0	0.990438	54.1597	0	0.908094	NA	0.685915	0.952002	NA	0.646395
P12429	ANXA3	4	0.975911	0.846212	0.744709	0.459552	0.230865	0.133666	0.108929	0.0852441	0.975911	0.945633	0.695262	0.515288	0.250491	0.21263	0.133393	0.107542	1	0.916541	0.794122	0.645593	0.511079	0.46806	0.402773	0.298487	1	1.00573	0.723577	0.565447	0.488029	0.419442	0.382607	0.314443	0.993735	49.1942	0.0453789	0.993343	49.6487	0.0895028	0.987856	467.652	0	0.992069	410.497	0.18019
P12532	CKMT1A	9	0.975911	0.900638	0.671993	0.27973	0.16979	0.129168	0.101944	0.0741402	0.975911	0.831189	0.775615	0.350894	0.220639	0.160454	0.127174	0.0952408	1	0.915594	0.555341	0.442119	0.395424	0.395989	0.419875	0.45117	1	0.970041	0.550127	0.431144	0.37989	0.356509	0.398932	0.433575	0.996864	47.5483	0.0907352	0.981335	48.5667	0.0948602	0.992138	277.857	0.402428	0.992105	269.776	0.387956
P12694	BCKDHA	8	0.975911	0.88246	0.590302	0.375799	0.25656	0.175577	0.12301	0.0810272	0.975911	0.915212	0.610224	0.364694	0.235137	0.161544	0.108334	0.0806084	1	0.925689	0.457264	0.360182	0.260685	0.205257	0.162688	0.193644	1	0.88252	0.45211	0.285999	0.237171	0.195735	0.166295	0.166467	0.995946	47.8836	0.0853279	0.99617	47.9043	0.0892685	0.992226	248.449	0.137254	0.999458	236.514	0.117701
P12814	ACTN1	63	0.975911	0.921948	0.838693	0.753407	0.722276	0.584525	0.139736	0.0900555	0.975911	0.90191	0.845512	0.755899	0.749817	0.545984	0.15467	0.0942901	1	1.01831	0.314204	0.118059	0.0943426	0.0830613	0.0793791	0.0702008	1	1.01243	0.327468	0.118551	0.0901702	0.0770266	0.0759409	0.0651832	0.916093	56.8847	0	0.924528	56.9316	0	0.99918	227.999	0.0824005	0.999352	228.498	0.0761477
P12829	MYL4	19	0.975911	0.945501	0.720334	0.722412	0.872569	0.969553	0.709452	0.769062	0.975911	0.94175	0.707491	0.713162	0.723919	0.777349	0.669136	0.696575	1	0.873115	0.270072	0.190284	0.157476	0.135488	0.117092	0.12622	1	0.848907	0.290978	0.192269	0.157462	0.138089	0.126708	0.126944	NA	NA	NA	0.926968	NA	0.714605	0.998879	199.421	0.125087	0.999602	200.015	0.120086
P13535;P12882;Q9UKX2	MYH8;MYH1;MYH2	2	0.975911	0.900287	0.904946	0.559932	0.398455	0.369218	0.248574	0.183181	0.975911	1.04857	1.03776	0.801712	0.537969	0.502751	0.448667	0.537784	1	0.983297	0.753565	0.604538	0.40001	0.251019	0.284511	0.205053	1	0.910927	0.626787	0.415006	0.270429	0.266508	0.287326	0.257279	0.974902	52.1289	0.192069	0.980473	59.6869	0.499523	0.988624	378.38	0	0.992183	291.721	0.171533
P12931	SRC	8	0.975911	0.992835	0.733341	0.504321	0.295063	0.156089	0.116856	0.0954738	0.975911	0.906991	0.596478	0.528988	0.319172	0.162248	0.186581	0.126356	1	0.884897	0.635253	0.43994	0.331747	0.284542	0.206961	0.184625	1	1.09302	0.641722	0.348884	0.326384	0.322647	0.251365	0.217335	0.99483	49.9608	0.0753936	0.979849	49.3551	0.0839126	0.996854	306.351	0	0.981262	283.745	0.259679
P12955	PEPD	23	0.975911	0.9392	0.862761	0.726698	0.577849	0.352722	0.153503	0.0912273	0.975911	0.870845	0.796598	0.660544	0.519023	0.316736	0.161607	0.101536	1	0.86847	0.718696	0.601415	0.562622	0.507854	0.50234	0.556997	1	0.926815	0.799725	0.695434	0.617249	0.545861	0.57433	0.596345	0.991213	54.5602	0	0.988071	53.2168	0	0.981043	NA	0.402229	0.97656	NA	0.44786
P12956	XRCC6	58	0.975911	1.04004	0.673987	0.381784	0.186599	0.115528	0.0849934	0.0638623	0.975911	1.00971	0.613538	0.402139	0.225945	0.136378	0.0945926	0.0673725	1	0.920469	0.607576	0.450597	0.321053	0.244563	0.170355	0.121375	1	0.858614	0.635749	0.456037	0.351261	0.267211	0.189918	0.142769	0.989126	48.3959	0.0780026	0.984691	48.3148	0.0798763	0.992895	301.71	0	0.987047	304.913	0
P13010	XRCC5	63	0.975911	1.0388	0.591732	0.409889	0.248495	0.164865	0.110845	0.0900448	0.975911	0.998828	0.629567	0.420169	0.3005	0.167477	0.111169	0.0817969	1	0.804657	0.590523	0.373847	0.283736	0.219638	0.172145	0.12788	1	0.76315	0.568547	0.398714	0.297743	0.238848	0.184884	0.154165	0.973698	48.2709	0.110832	0.982171	48.8532	0.0871122	0.987721	267.041	0	0.984601	258.505	0
P13073	COX4I1	14	0.975911	0.903089	0.791405	0.68561	0.553908	0.473139	0.306158	0.241933	0.975911	0.936201	0.780002	0.685192	0.532101	0.415052	0.31991	0.241542	1	1.00358	0.786375	0.628502	0.506356	0.410599	0.34736	0.309265	1	1.07325	0.806381	0.591476	0.511011	0.418625	0.32551	0.305476	0.994743	55.7612	0	0.996912	55.0069	0.0890027	0.996983	444.247	0	0.982824	429.061	0.145389
P13224	GP1BB	2	0.975911	0.807243	0.561231	0.392673	0.241184	0.188193	0.130679	0.0987888	0.975911	0.810999	0.62433	0.403436	0.258507	0.189976	0.142746	0.0966804	1	0.866091	0.596216	0.437338	0.377088	0.355309	0.308914	0.332192	1	0.875133	0.607077	0.479225	0.381771	0.341651	0.340323	0.288734	0.997992	47.4936	0.0805943	0.999095	48.1247	0.0711088	0.997611	300.015	0.210618	0.998526	320.53	0.1096
P13284	IFI30	3	0.975911	0.836845	0.836614	0.760905	0.697325	0.64622	0.544289	0.502964	0.975911	0.868283	0.634675	0.551124	0.483082	0.469779	0.416381	0.342702	1	0.770326	0.597903	0.506479	0.434086	0.340189	0.386878	0.379561	1	0.697331	0.450027	0.341533	0.259586	0.237996	0.224162	0.205509	0.975119	66.8451	0	0.977446	52.0729	0.378571	0.986698	333.599	0	0.99908	218.642	0
P13473	LAMP2	7	0.975911	0.99562	0.859106	0.720638	0.703718	0.604013	0.509731	0.599209	0.975911	0.913219	0.766966	0.726254	0.621596	0.593706	0.528744	0.553512	1	0.986583	0.86709	0.744432	0.747168	0.765313	0.775019	0.924318	1	0.940568	0.793717	0.697018	0.636806	0.589035	0.621003	0.714019	0.951689	NA	0.550495	0.984054	NA	0.512998	NA	NA	NA	0.928735	NA	0.615097
P13489	RNH1	38	0.975911	0.914902	0.785471	0.651063	0.401747	0.213179	0.133269	0.0954517	0.975911	0.914996	0.785715	0.655151	0.424255	0.226166	0.132861	0.0839567	1	0.847376	0.506214	0.366093	0.285929	0.234059	0.188752	0.154128	1	0.845018	0.475106	0.323055	0.271907	0.222172	0.182022	0.149191	0.995428	52.0171	0	0.995679	52.2047	0	0.998484	258.996	0	0.998398	245.732	0.0408503
P13498	CYBA	3	0.975911	0.747443	0.708952	0.392518	0.269943	0.212238	0.152129	0.10329	0.975911	0.880078	0.748595	0.474375	0.300911	0.273237	0.161683	0.157205	1	0.883394	0.681394	0.634715	0.521789	0.494735	0.532423	0.589757	1	1.18352	0.907454	0.719039	0.565079	0.568629	0.601468	0.577457	0.980668	48.5131	0.0544698	0.994123	49.8208	0.133333	0.958531	NA	0.489155	0.904687	NA	0.56304
P13598	ICAM2	7	0.975911	0.937801	0.813787	0.668591	0.54988	0.46526	0.336338	0.255257	0.975911	0.910072	0.805097	0.687711	0.526032	0.433861	0.344529	0.250023	1	1.07661	0.89717	0.847451	0.765	0.654321	0.730815	0.795703	1	0.972214	0.832801	0.717984	0.590304	0.55667	0.572388	0.60677	0.995936	55.7486	0.087642	0.998821	55.3837	0.0893929	0.850834	NA	0.720853	0.97752	NA	0.540311
P13639	EEF2	97	0.975911	0.932379	0.768925	0.632157	0.370868	0.204769	0.117618	0.0800233	0.975911	0.916999	0.742273	0.627004	0.386638	0.209401	0.123415	0.0828915	1	1.00922	0.790432	0.626169	0.513927	0.414927	0.318395	0.270778	1	0.937819	0.73901	0.581057	0.482473	0.390771	0.336142	0.286906	0.996254	51.6172	0	0.994582	51.5225	0	0.994023	437.335	0	0.997819	408.697	0
P13667	PDIA4	67	0.975911	0.906686	0.786137	0.589353	0.432005	0.347278	0.227838	0.15339	0.975911	0.906212	0.768825	0.58281	0.410954	0.30012	0.208047	0.138062	1	1.0103	0.844273	0.800633	0.685248	0.643261	0.572216	0.536723	1	0.979878	0.808794	0.720107	0.656873	0.592108	0.534292	0.509301	0.997567	52.5598	0.0548726	0.999642	51.9598	0.0537266	0.984963	NA	0.0770535	0.994248	NA	0.0556543
P13674	P4HA1	33	0.975911	0.857422	0.512053	0.312274	0.206207	0.142693	0.0991554	0.0679587	0.975911	0.852891	0.564451	0.345602	0.228822	0.157255	0.112145	0.0763742	1	0.911163	0.681427	0.497252	0.425841	0.352501	0.282567	0.246604	1	0.905796	0.673105	0.531637	0.429175	0.365216	0.309762	0.27812	0.995142	46.6822	0.0849214	0.997742	47.3134	0.0800941	0.997333	352.234	0	0.998573	363.093	0
P13693	TPT1	14	0.975911	0.93323	0.803506	0.637187	0.472631	0.377566	0.277946	0.271358	0.975911	0.948855	0.724775	0.613183	0.413237	0.331552	0.270833	0.276505	1	1.01727	0.807907	0.765639	0.706821	0.674525	0.645351	0.75364	1	1.0266	0.794609	0.71185	0.686787	0.633422	0.62375	0.69433	0.998204	53.2793	0.209926	0.991217	51.7831	0.23248	0.935331	NA	0.692346	0.969663	NA	0.655009
P13716	ALAD	11	0.975911	0.893195	0.795621	0.701815	0.649751	0.60158	0.539895	0.515452	0.975911	0.857644	0.849069	0.681967	0.624375	0.538667	0.494859	0.442763	1	0.926735	0.743225	0.350165	0.186678	0.158087	0.12727	0.110075	1	0.78278	0.671755	0.38424	0.172038	0.138259	0.11733	0.0873316	0.995744	NA	0.461965	0.984526	61.1674	0.335475	0.995055	302.406	0.0806852	0.956999	284.204	0
P13796	LCP1	64	0.975911	0.970668	0.877527	0.77362	0.759937	0.798997	0.610566	0.310504	0.975911	0.919521	0.756762	0.735169	0.669661	0.670708	0.588835	0.278018	1	1.01075	0.929708	0.787875	0.806084	0.756265	0.792891	0.931221	1	0.991168	0.898636	0.798524	0.744416	0.684543	0.708737	0.831478	0.860329	63.9561	0	0.870301	61.8824	0	0.749496	NA	0.814867	0.86986	NA	0.740751
P13798	APEH	36	0.975911	0.897773	0.797652	0.702621	0.666698	0.72093	0.518095	0.141237	0.975911	0.901177	0.807355	0.706669	0.596799	0.598544	0.479472	0.150143	1	0.945962	0.730618	0.67114	0.5658	0.525473	0.463043	0.362438	1	1.01393	0.789923	0.675284	0.604346	0.563133	0.514713	0.442414	0.818357	59.6437	0	0.915479	57.9098	0	0.981106	539.67	0	0.986199	664.87	0.24975
P13804	ETFA	24	0.975911	0.798242	0.535445	0.353571	0.227156	0.140175	0.112872	0.0865965	0.975911	0.761938	0.673464	0.386918	0.29934	0.194407	0.130777	0.0785512	1	1.00104	0.801619	0.749078	0.635615	0.591076	0.564198	0.535989	1	1.05237	0.907733	0.761966	0.657887	0.60473	0.594211	0.546017	0.9985	46.9409	0.0699382	0.989669	48.4762	0.0183076	0.986603	NA	0.350043	0.987248	NA	0.497912
P13807	GYS1	2	0.975911	0.811889	1.06984	0.894851	0.878903	0.534209	0.443088	0.311987	0.975911	0.954133	0.867788	0.837835	0.904509	0.517516	0.355264	0.256654	1	1.55827	0.773503	0.376225	0.234297	0.192865	0.192106	0.182515	1	1.53223	0.784016	0.449512	0.343068	0.269461	0.214309	0.196965	0.900371	59.4341	0.302176	0.929209	59.4396	0.0620019	0.824551	307.316	0.173438	0.815983	332.896	0.19141
P13861	PRKAR2A	25	0.975911	0.854539	0.62117	0.393847	0.222931	0.140264	0.100081	0.0750818	0.975911	0.778409	0.683142	0.396923	0.273951	0.176254	0.126785	0.0837293	1	0.857947	0.576854	0.434733	0.352476	0.278346	0.226515	0.178037	1	1.02115	0.692538	0.518358	0.424916	0.358434	0.313853	0.257504	0.999863	48.0193	0.0505912	0.992288	48.4768	0.0319957	0.99544	290.72	0	0.991497	359.742	0.157837
P13929	ENO3	14	0.975911	0.829961	0.762606	0.557815	0.359675	0.202177	0.156613	0.129664	0.975911	0.863448	0.782057	0.569305	0.337588	0.186722	0.127034	0.101606	1	0.882586	0.697898	0.541029	0.481004	0.403142	0.405725	0.408134	1	1.01076	0.842824	0.644502	0.627988	0.578131	0.588058	0.630499	0.991891	50.78	0.0276332	0.994785	50.85	0.0210781	0.993824	410.588	0.18044	0.990756	NA	0.600926
P13984	GTF2F2	19	0.975911	0.920612	0.826661	0.654208	0.443899	0.290489	0.221358	0.197066	0.975911	0.8514	0.77393	0.643455	0.415633	0.28056	0.23563	0.198482	1	0.825401	0.304203	0.154559	0.103079	0.0835905	0.071897	0.0612188	1	0.851719	0.290552	0.148396	0.100506	0.0807206	0.0727602	0.0614189	0.997591	52.7266	0.129147	0.989939	52.2607	0.0888534	0.999976	202.267	0.0337406	0.999891	203.013	0.0464139
P13987	CD59	2	0.975911	0.816836	0.836372	0.672392	0.685216	0.70665	0.554752	0.583293	0.975911	0.892989	0.876778	0.769629	0.65363	0.713638	0.684926	0.695227	1	0.870115	0.654832	0.778508	0.619736	0.515672	0.580894	0.578158	1	1.00528	0.780722	0.699909	0.63454	0.59896	0.575826	0.528837	0.880878	NA	0.519596	0.924381	NA	0.670646	0.8665	NA	0.113617	0.987381	NA	0.463906
P13995	MTHFD2	20	0.975911	0.834183	0.576356	0.34569	0.211424	0.142044	0.0972685	0.0720135	0.975911	0.829841	0.586304	0.360368	0.221338	0.151832	0.110929	0.0687732	1	0.95691	0.720548	0.630628	0.493006	0.395502	0.351053	0.292404	1	1.00579	0.78837	0.614365	0.5001	0.440423	0.381988	0.331404	0.999575	47.303	0.061501	0.999422	47.4937	0.0598342	0.991306	422.991	0	0.997256	447.4	0.138142
P14174	MIF	6	0.975911	0.924406	0.771035	0.701338	0.714182	0.708327	0.554292	0.417352	0.975911	0.937064	0.764735	0.695749	0.634989	0.62024	0.536281	0.419876	1	0.996658	0.825231	0.785507	0.767994	0.69358	0.670951	0.741034	1	0.996131	0.806754	0.736262	0.699119	0.653418	0.629414	0.655024	0.906493	65.0756	0	0.959025	62.9341	0.278215	0.946919	NA	0.687312	0.988189	NA	0.614907
P14209	CD99	2	0.975911	0.965915	0.867632	0.75968	0.768418	0.748004	0.565931	0.491936	0.975911	0.931792	0.791611	0.734463	0.536894	0.542493	0.485489	0.378518	1	1.0601	1.0051	0.84106	0.791512	0.685617	0.733696	0.854498	1	0.911115	0.825429	0.654523	0.643164	0.587372	0.525259	0.674703	0.940013	NA	0.0122191	0.975234	58.6631	0.322388	0.851023	NA	0.76472	0.905734	NA	0.518547
P14314	PRKCSH	29	0.975911	0.96738	0.806222	0.774925	0.770959	0.772159	0.581857	0.601469	0.975911	0.92231	0.733941	0.739384	0.661702	0.65569	0.585123	0.566953	1	1.14963	1.04774	0.926551	0.933051	0.871637	0.727309	0.769701	1	1.06795	0.949278	0.851078	0.802657	0.753475	0.663531	0.708239	0.875992	NA	0.342297	0.950909	NA	0.558765	0.759538	NA	0.677152	0.943882	NA	0.615759
P14317	HCLS1	11	0.975911	0.922855	0.881347	0.773078	0.714421	0.777685	0.618617	0.554942	0.975911	0.957889	0.792073	0.741388	0.642204	0.634926	0.626647	0.560659	1	0.963985	0.625114	0.332812	0.250105	0.183324	0.171394	0.132226	1	1.02692	0.580405	0.296028	0.232947	0.161791	0.125248	0.112837	0.925118	NA	0.13865	0.973413	NA	0.579321	0.999326	284.175	0.0833573	0.995613	272.56	0.0946783
P14324	FDPS	24	0.975911	0.824187	0.463109	0.270453	0.158745	0.105863	0.077833	0.0537757	0.975911	0.817139	0.470034	0.263007	0.169889	0.108248	0.0765543	0.0554561	1	0.977956	0.825914	0.637669	0.639972	0.613538	0.610111	0.673553	1	1.03145	0.806513	0.7036	0.525213	0.621675	0.647007	0.704226	0.996997	45.946	0.0669722	0.997478	45.9502	0.0675642	0.983727	NA	0.634197	0.905083	NA	0.632413
P14406	COX7A2	4	0.975911	0.855375	0.619551	0.474959	0.31568	0.170947	0.230812	0.103806	0.975911	0.805919	0.791405	0.513675	0.376895	0.21771	0.140551	0.100248	1	1.09554	0.967581	0.780082	0.813342	0.758991	0.726666	0.790875	1	0.977389	0.754658	0.616472	0.563247	0.506096	0.496261	0.544322	0.987506	48.9871	0.0916833	0.986552	50.7397	0	0.895301	NA	0.770883	0.991639	NA	0.48615
P14550	AKR1A1	24	0.975911	0.925253	0.789376	0.397993	0.143467	0.0897238	0.0698279	0.046752	0.975911	0.893644	0.769858	0.399219	0.159262	0.0961928	0.0670493	0.0436481	1	0.907344	0.683755	0.413984	0.295871	0.219443	0.174434	0.138439	1	0.995002	0.783081	0.543711	0.414245	0.313387	0.27778	0.220762	0.997712	48.8967	0.0483283	0.99614	48.8247	0.0380525	0.996529	309.479	0	0.999301	377.862	0.0531799
P14618	PKM	56	0.975911	0.835443	0.564262	0.444951	0.31296	0.12703	0.0769805	0.062975	0.975911	0.749876	0.627647	0.433237	0.335153	0.137791	0.0756691	0.0540978	1	0.857336	0.547705	0.399384	0.375306	0.340335	0.314135	0.295949	1	0.892418	0.528979	0.398334	0.356627	0.311506	0.291932	0.283989	0.988849	48.3275	0	0.986454	48.3472	0	0.998865	274.745	0.231818	0.999066	267.882	0.239438
P14621	ACYP2	3	0.975911	1.00307	0.893268	0.749474	0.720068	0.611237	0.533608	0.475111	0.975911	0.917478	0.780415	0.6443	0.472213	0.33059	0.263207	0.263038	1	0.946788	0.759341	0.62272	0.529967	0.501799	0.522567	0.580552	1	0.931403	0.705445	0.577292	0.463321	0.4369	0.469456	0.510205	0.979658	64.9937	0.394481	0.996016	52.9709	0.181417	0.97438	NA	0.5023	0.978493	461.34	0.421357
P14625	HSP90B1	76	0.975911	0.919027	0.772368	0.622314	0.460943	0.333697	0.237963	0.183768	0.975911	0.885387	0.747711	0.61169	0.472223	0.337885	0.235119	0.157661	1	1.01548	0.918593	0.878365	0.802338	0.752384	0.735013	0.804061	1	1.05652	0.892026	0.803164	0.774495	0.725429	0.704404	0.799916	0.999378	52.8806	0.078691	0.999146	52.8907	0	0.933264	NA	0.735873	0.917804	NA	0.744071
P14635	CCNB1	13	0.975911	0.813801	0.599155	0.317499	0.190726	0.132578	0.10832	0.0859508	0.975911	0.849586	0.586599	0.341009	0.205955	0.143614	0.113463	0.0925741	1	0.854194	0.602992	0.411505	0.325737	0.268855	0.233366	0.19717	1	0.880999	0.579292	0.440848	0.334125	0.28801	0.250366	0.220203	0.998698	47.1127	0.073363	0.999867	47.3088	0.0859467	0.998368	290.281	0	0.999232	297.039	0
P14649	MYL6B	11	0.975911	0.926079	0.855999	0.754775	0.743506	0.742661	0.626647	0.528745	0.975911	0.928406	0.731248	0.656299	0.529109	0.533214	0.507273	0.457089	1	0.87493	0.602211	0.549145	0.515685	0.460209	0.446232	0.45291	1	0.840782	0.440492	0.319806	0.25279	0.221223	0.219101	0.201258	0.950873	NA	0.110609	0.984365	60.0241	0.471513	0.994049	420.739	0.40106	0.999503	230.75	0.152882
P14678;P63162	SNRPB;SNRPN	14	0.975911	1.03748	0.843275	0.731469	0.692134	0.781944	0.600188	0.441738	0.975911	0.980129	0.84678	0.731434	0.832075	0.767928	0.613186	0.386681	1	0.717728	0.420943	0.272178	0.234419	0.202919	0.172892	0.15386	1	0.758368	0.417095	0.288735	0.244093	0.203735	0.178484	0.171723	0.849326	66.4577	0	0.850409	65.7695	0	0.999393	211.574	0	0.999727	216.901	0.0673658
P14735	IDE	58	0.975911	0.94318	0.818171	0.651164	0.458164	0.253114	0.146946	0.111708	0.975911	0.913362	0.782342	0.630534	0.428048	0.268351	0.174847	0.123742	1	0.898184	0.712579	0.521493	0.445241	0.37946	0.293511	0.205885	1	0.886208	0.69727	0.547167	0.430729	0.369244	0.304738	0.239473	0.997711	52.7335	0.00600799	0.998854	52.3391	0.0112973	0.987389	366.873	0	0.99207	366.666	0
P14854	COX6B1	7	0.975911	0.887455	0.704045	0.648314	0.564482	0.501622	0.343449	0.369837	0.975911	0.901299	0.761808	0.665541	0.611766	0.526621	0.42198	0.342932	1	0.996848	0.897759	0.754582	0.674982	0.563541	0.566699	0.607985	1	1.00611	0.890537	0.729868	0.649999	0.564954	0.577648	0.575824	0.972253	55.9401	0.237977	0.988858	58.1149	0.102411	0.980686	NA	0.532691	0.994003	NA	0.528426
P14859	POU2F1	4	0.975911	0.96442	0.781897	0.604767	0.4166	0.278894	0.221092	0.159748	0.975911	0.808335	0.869691	0.617226	0.449065	0.266886	0.212792	0.158496	1	1.04739	0.889871	0.782258	0.740635	0.613993	0.694249	0.848261	1	0.951072	0.811008	0.606632	0.560809	0.458887	0.539167	0.567377	0.997608	52.0116	0.118895	0.973324	52.6485	0.030361	0.793098	NA	0.724541	0.966259	NA	0.517535
P14866	HNRNPL	31	0.975911	0.897883	0.487878	0.211971	0.128897	0.0841066	0.0649488	0.0525029	0.975911	0.945712	0.554979	0.235409	0.14462	0.100378	0.0685425	0.0546951	1	0.636189	0.291725	0.204082	0.152732	0.130762	0.112229	0.0882433	1	0.621406	0.313922	0.23156	0.185837	0.149093	0.115281	0.0916426	0.997823	46.0566	0.0701032	0.996659	46.6718	0.0783943	0.999534	178.06	0.0100373	0.998167	178.69	0
P14868	DARS	41	0.975911	0.798961	0.563647	0.420197	0.301556	0.179282	0.104316	0.0816757	0.975911	0.862162	0.594515	0.426729	0.33217	0.196255	0.115581	0.0842529	1	0.658289	0.194826	0.0922329	0.0694413	0.0569666	0.0507302	0.042393	1	0.645599	0.194925	0.0978579	0.0735859	0.0599171	0.0494925	0.0440157	0.994653	48.072	0.0180243	0.99215	48.7362	0.0344972	0.99996	170.993	0.0220241	0.999977	169.674	0.0217749
P14923	JUP	20	0.975911	0.756265	0.605858	0.558345	0.425886	0.307139	0.476667	0.205684	0.975911	0.796956	0.615464	0.533004	0.343973	0.291904	0.216359	0.266566	1	0.778608	0.637604	0.479984	0.37109	0.32902	0.368672	0.251294	1	0.792639	0.603785	0.409771	0.273739	0.242042	0.232138	0.210819	0.903669	50.7256	0.238749	0.984932	49.3856	0.191055	0.978913	312.554	0	0.987357	273.348	0
P14927	UQCRB	16	0.975911	0.88134	0.807707	0.718473	0.686601	0.765229	0.577138	0.496736	0.975911	0.915876	0.763534	0.725669	0.601539	0.613192	0.572017	0.516968	1	1.06079	0.868543	0.872924	0.713735	0.616933	0.628307	0.641563	1	1.04392	0.85129	0.763621	0.668193	0.618686	0.586384	0.633244	0.882635	NA	0.0613525	0.976806	NA	0.512002	0.926607	NA	0.509508	0.972448	NA	0.563445
P15056	BRAF	4	0.975911	0.866532	0.625176	0.466486	0.256329	0.227817	0.127869	0.0843813	0.975911	0.872067	0.605484	0.38422	0.319877	0.170906	0.12155	0.0948767	1	0.830795	0.57518	0.412163	0.365029	0.312795	0.265513	0.252865	1	0.758798	0.439323	0.320481	0.225089	0.174663	0.180616	0.123155	0.994406	48.883	0.0527664	0.992254	48.302	0.0735291	0.998811	290.031	0	0.997396	223.906	0
P15104	GLUL	23	0.975911	0.905518	0.73701	0.706919	0.544113	0.108422	0.0689659	0.0515888	0.975911	0.806103	0.710842	0.710632	0.493488	0.126103	0.0748625	0.0548293	1	0.844109	0.202207	0.0961304	0.0762736	0.0563764	0.0522005	0.0480914	1	0.822529	0.210834	0.0956995	0.0805845	0.0660851	0.0534613	0.0498428	0.945593	52.4876	0	0.931583	51.7992	0	0.999862	190.628	0.045865	0.999866	189.181	0.0459675
P15121	AKR1B1	4	0.975911	0.985863	0.91406	0.751357	0.397143	0.212837	0.166055	0.116362	0.975911	0.916624	0.863557	0.677367	0.403721	0.217591	0.159199	0.130802	1	0.739611	0.745155	0.536316	0.577614	0.475507	0.541553	0.567106	1	0.790127	0.675882	0.498713	0.428036	0.381521	0.403808	0.467961	0.997847	52.7884	0.113819	0.994845	52.3774	0.0810916	0.900104	NA	0.0365808	0.957839	373.332	0.200589
P15151	PVR	2	0.975911	0.835189	0.808467	0.624978	0.774595	0.602608	0.572073	0.431669	0.975911	0.968822	0.798173	0.858218	0.774748	0.680082	0.656476	0.431592	1	1.03506	0.899158	0.745532	0.68911	0.823612	0.659907	0.673285	1	0.85324	0.767339	0.827976	0.667679	0.750393	0.79329	0.885699	0.861817	65.0525	0	0.912415	66.7605	0	0.881553	NA	0.704501	NA	NA	NA
P15153	RAC2	9	0.975911	0.756863	0.463086	0.280785	0.159438	0.0820611	0.0661221	0.0428964	0.975911	0.709442	0.517313	0.28766	0.186592	0.106828	0.083753	0.0464463	1	0.968042	0.744008	0.581856	0.474329	0.464031	0.385442	0.34151	1	0.997293	0.778352	0.607595	0.506146	0.462094	0.415467	0.36075	0.998235	45.7573	0.0348136	0.996076	45.9886	0.0290663	0.995753	431.781	0.153408	0.997211	457.616	0.224332
P15170	GSPT1	44	0.975911	0.937015	0.758473	0.617601	0.453624	0.316632	0.20501	0.145163	0.975911	0.824521	0.792898	0.589678	0.45273	0.310102	0.20874	0.125017	1	0.937368	0.657995	0.465323	0.378647	0.293574	0.206959	0.159229	1	0.93059	0.609723	0.434797	0.34656	0.261247	0.204764	0.151777	0.997483	52.6719	0.0255088	0.991933	52.342	0	0.99436	326.024	0	0.996226	305.328	0
P15289	ARSA	3	0.975911	0.942163	0.679812	0.516767	0.331563	0.202587	0.142637	0.153518	0.975911	0.879165	0.841249	0.626005	0.493589	0.32186	0.298993	0.251134	1	0.782512	0.674336	0.386641	0.341267	0.304405	0.250336	0.180638	1	0.891387	0.823576	0.52198	0.455445	0.369852	0.374687	0.30578	0.993286	49.9114	0.10485	0.990415	53.299	0.179794	0.968846	292.378	0	0.97533	397.907	0.174545
P15291	B4GALT1	4	0.975911	0.98041	0.758146	0.4666	0.307136	0.201501	0.168653	0.100508	0.975911	0.931005	0.77112	0.452299	0.254998	0.15442	0.118855	0.0652046	1	0.98402	0.638692	0.512775	0.419264	0.356665	0.314384	0.289774	1	0.893734	0.657224	0.454876	0.395396	0.331367	0.273888	0.245393	0.995077	49.8334	0.120285	0.998546	49.5484	0.0688651	0.992774	342.302	0.194671	0.998033	330.089	0
P15311	EZR	73	0.975911	0.914981	0.821527	0.74655	0.372762	0.132607	0.0925708	0.0756266	0.975911	0.935797	0.761034	0.738182	0.369276	0.163863	0.117409	0.0978389	1	1.01145	0.870715	0.817611	0.728032	0.662555	0.62818	0.615399	1	0.958308	0.760264	0.66197	0.604981	0.562692	0.531181	0.558537	0.981806	52.3043	0.0161399	0.975523	52.1177	0.0123418	0.987526	NA	0.373225	0.995139	NA	0.475231
P15374	UCHL3	18	0.975911	0.931739	0.849949	0.70337	0.524925	0.374818	0.251284	0.184292	0.975911	0.871952	0.806049	0.631592	0.457271	0.323008	0.238133	0.167944	1	0.96626	0.824337	0.648766	0.619956	0.593235	0.574937	0.593424	1	0.899774	0.7564	0.645286	0.540408	0.472997	0.465422	0.474211	0.999287	54.6001	0.04384	0.997549	53.039	0.0316662	0.994251	NA	0.571785	0.989521	568.107	0.0923193
P15529	CD46	4	0.975911	0.946299	0.774742	0.618102	0.472955	0.410411	0.234138	0.188606	0.975911	0.784366	0.833838	0.684019	0.481797	0.347829	0.251398	0.223957	1	0.918696	0.721939	0.520238	0.417227	0.384811	0.351578	0.35207	1	0.983875	0.822834	0.579627	0.478913	0.429367	0.393465	0.393305	0.990137	53.5293	0.0606506	0.967601	53.8927	0	0.99594	371.604	0.204252	0.999387	416.946	0.346947
P15531	NME1	15	0.975911	0.964782	0.776563	0.755297	0.659899	0.555387	0.240074	0.0944316	0.975911	0.903893	0.771726	0.717907	0.694179	0.507269	0.239333	0.0891867	1	1.05309	0.865951	0.493939	0.319585	0.16878	0.0898186	0.0705232	1	1.23205	0.819737	0.517284	0.352721	0.206038	0.0984598	0.0559518	0.939417	56.5065	0	0.932395	56.0606	0	0.995079	354.299	0	0.953635	358.055	0
P15559	NQO1	21	0.975911	0.920488	0.603419	0.283233	0.160611	0.106193	0.0769649	0.0574372	0.975911	0.908202	0.575919	0.305606	0.179585	0.115168	0.0768137	0.0629144	1	0.994729	0.903598	0.781478	0.699208	0.605904	0.569433	0.639368	1	1.0181	0.850819	0.724283	0.665875	0.57794	0.538532	0.607232	0.998568	47.209	0.0709334	0.997626	47.1706	0.0711792	0.973987	NA	0.547987	0.976103	NA	0.520336
P15586	GNS	12	0.975911	0.858742	0.727937	0.640113	0.547228	0.488106	0.445774	0.333672	0.975911	0.85522	0.776836	0.640672	0.685643	0.575545	0.515748	0.384262	1	1.01086	0.847324	0.781704	0.660364	0.645357	0.592498	0.662665	1	1.08273	0.957909	0.830518	0.749775	0.721998	0.7325	0.796688	0.98849	56.4476	0.233705	0.952325	61.4065	0	0.966052	NA	0.580463	0.916142	NA	0.744984
P15735	PHKG2	3	0.975911	0.738101	0.682669	0.422862	0.259158	0.278872	0.207908	0.159689	0.975911	0.850211	0.588143	0.340078	0.207086	0.151289	0.124389	0.0574804	1	0.920688	0.566799	0.531363	0.340372	0.34795	0.294851	0.290851	1	0.688887	0.282613	0.155443	0.139202	0.116563	0.0886515	0.0821423	0.976889	48.4463	0.128821	0.997959	47.3847	0.0726885	0.981195	314.401	0.152842	0.999419	182.692	0.0402189
[truncated: 4,742 more rows]
